# Supplementary material for: Transcriptome and hormone profiling reveals Eucalyptus grandis defence responses against Chrysoporthe austroafricana
Source: BMC Genomics. 2015 Apr 18;16(1):319. doi: 10.1186/s12864-015-1529-x (PMC4405875; doi:10.1186/s12864-015-1529-x)
Supplement: Additional file 2: Table S2. — Summary of significantly differentially expressed genes and their annotations identified from Eucalyptus grandis TAG5 and ZG14. [file 12864_2015_1529_MOESM2_ESM.csv]

Table S2. Summary of significantly differentially expressed genes and their annotations identified from E. grandis TAG5 and ZG14
test_id	ZG14 Control (FPKM)	ZG14 Inf (FPKM)	log2(fold_change)	q_value	significant	test_id	sample_1	sample_2	status	TAG5 Control (FPKM)	TAG5 Inf (FPKM)	log2(fold_change)	q_value	significant	TAIR10_ids	TAIR10_protein_name	TAIR10_description
Eucgr.A00133	6.97767	54.3155	2.96055	0	yes	Eucgr.A00133	Control	Infected	OK	2.21366	38.7631	4.13017	0	yes	AT5G45860.1	PYL11, RCAR5	PYR1-like 11
Eucgr.A00198	46.6141	92.5211	0.989016	1.03E-05	yes	Eucgr.A00198	Control	Infected	OK	55.1561	102.412	0.892792	0.00165698	yes	AT3G16910.1	AAE7, ACN1	acyl-activating enzyme 7
Eucgr.A00395	22.0047	83.1504	1.91791	0	yes	Eucgr.A00395	Control	Infected	OK	17.5773	87.363	2.31331	0	yes	AT2G44160.1	MTHFR2	methylenetetrahydrofolate reductase 2
Eucgr.A00475	27.4207	99.7665	1.86329	0	yes	Eucgr.A00475	Control	Infected	OK	23.1925	122.394	2.3998	0	yes
Eucgr.A00509	125.93	64.0784	-0.974706	1.35E-05	yes	Eucgr.A00509	Control	Infected	OK	130.211	52.2903	-1.31623	3.91E-06	yes	AT2G40060.1		Clathrin light chain protein
Eucgr.A00523	41.5939	18.3635	-1.17953	8.20E-07	yes	Eucgr.A00523	Control	Infected	OK	208.694	47.7932	-2.12651	1.41E-12	yes	AT5G36110.1	CYP716A1	cytochrome P450, family 716, subfamily A, polypeptide 1
Eucgr.A00868	154.509	218.342	0.498898	0.0474185	yes	Eucgr.A00868	Control	Infected	OK	112.401	208.607	0.892136	0.00171091	yes
Eucgr.A00890	44.3263	27.3573	-0.69624	7.26E-09	yes	Eucgr.A00890	Control	Infected	OK	43.8728	27.7686	-0.659875	0.00144488	yes	AT1G06620.1		2-oxoglutarate (2OG) and Fe(II)-dependent oxygenase superfamily protein
Eucgr.A00897	14.0527	58.3137	2.05299	1.15E-14	yes	Eucgr.A00897	Control	Infected	OK	25.5836	59.9809	1.22928	6.97E-06	yes	AT3G22240.1		unknown protein; BEST Arabidopsis thaliana protein match is: unknown protein (TAIR:AT3G22235.2); Has 177 Blast hits to 177 proteins in 14 species: Archae - 0; Bacteria - 0; Metazoa - 0; Fungi - 0; Plants - 177; Viruses - 0; Other Eukaryotes - 0 (source: NCBI BLink).
Eucgr.A01047	418.192	131.795	-1.66587	2.61E-13	yes	Eucgr.A01047	Control	Infected	OK	206.121	89.493	-1.20364	1.85E-05	yes	AT2G05070.1	LHCB2.2, LHCB2	photosystem II light harvesting complex gene 2.2
Eucgr.A01061	11.9149	47.3044	1.9892	2.12E-13	yes	Eucgr.A01061	Control	Infected	OK	30.456	51.4364	0.756063	0.017618	yes	AT5G35735.1		Auxin-responsive family protein
Eucgr.A01129	86.2949	129.863	0.58964	0.0157218	yes	Eucgr.A01129	Control	Infected	OK	71.6058	119.29	0.736323	0.0121265	yes
Eucgr.A01280	34.7663	50.3751	0.53502	0.0327232	yes	Eucgr.A01280	Control	Infected	OK	36.7779	57.1894	0.636909	0.0379495	yes	AT5G02100.1	UNE18, ORP3A	Oxysterol-binding family protein
Eucgr.A01283	64.1128	32.4432	-0.982696	6.19E-05	yes	Eucgr.A01283	Control	Infected	OK	63.505	29.5475	-1.10384	0.000666139	yes
Eucgr.A01385	12.3511	38.0029	1.62147	8.22E-09	yes	Eucgr.A01385	Control	Infected	OK	8.82002	38.8792	2.14014	2.04E-10	yes	AT1G05260.1	RCI3, RCI3A	Peroxidase superfamily protein
Eucgr.A01397	104.855	165.193	0.655761	0.00657218	yes	Eucgr.A01397	Control	Infected	OK	126.119	209.688	0.733458	0.0145464	yes	AT5G54160.1	ATOMT1, OMT1	O-methyltransferase 1
Eucgr.A01405	119.095	64.6809	-0.880698	0.000102759	yes	Eucgr.A01405	Control	Infected	OK	62.9513	35.5689	-0.823621	0.00523897	yes	AT5G24470.1	APRR5, PRR5	pseudo-response regulator 5
Eucgr.A01406	81.296	36.2579	-1.16489	6.14E-07	yes	Eucgr.A01406	Control	Infected	OK	39.7037	19.8425	-1.00068	0.00344626	yes	AT5G24490.1		30S ribosomal protein, putative
Eucgr.A01421	101.758	67.6987	-0.587949	0.0162788	yes	Eucgr.A01421	Control	Infected	OK	96.1041	50.1549	-0.938206	0.00222926	yes	AT2G46680.1	ATHB-7, ATHB7, HB-7	homeobox 7
Eucgr.A01508	56.7986	36.9506	-0.620258	0.0117053	yes	Eucgr.A01508	Control	Infected	OK	80.2661	49.0505	-0.710522	0.020241	yes	AT2G36305.1	RCE1, ATFACE-2, ATFACE2, FACE2	farnesylated protein-converting enzyme 2
Eucgr.A01525	37.2874	17.4655	-1.09418	3.02E-09	yes	Eucgr.A01525	Control	Infected	OK	49.7014	23.9962	-1.05048	8.58E-06	yes
Eucgr.A01538	390.218	711.025	0.865619	0.00153176	yes	Eucgr.A01538	Control	Infected	OK	308.025	647.238	1.07125	0.000676456	yes	AT3G52930.1		Aldolase superfamily protein
Eucgr.A01726	174.002	366.916	1.07634	3.53E-05	yes	Eucgr.A01726	Control	Infected	OK	9.12554	298.541	5.03188	0	yes	AT3G22060.1		Receptor-like protein kinase-related family protein
Eucgr.A01769	57.6468	24.0261	-1.26264	4.98E-07	yes	Eucgr.A01769	Control	Infected	OK	53.8947	16.077	-1.74514	3.14E-07	yes	AT4G03280.1	PETC, PGR1	photosynthetic electron transfer C
Eucgr.A01783	61.6709	96.3853	0.644224	0.00568494	yes	Eucgr.A01783	Control	Infected	OK	61.0063	113.291	0.893004	0.00146241	yes	AT3G02780.1	IPP2, IPIAT1, IDI2	isopentenyl pyrophosphate:dimethylallyl pyrophosphate isomerase 2
Eucgr.A01803	55.3861	80.8557	0.545826	3.98E-05	yes	Eucgr.A01803	Control	Infected	OK	40.6975	58.247	0.517243	0.0162505	yes	AT4G02340.1		alpha/beta-Hydrolases superfamily protein
Eucgr.A01813	36.3668	105.375	1.53484	4.85E-11	yes	Eucgr.A01813	Control	Infected	OK	31.3842	122.129	1.96029	2.76E-12	yes	AT4G03520.1	ATHM2	Thioredoxin superfamily protein
Eucgr.A01838	39.6152	63.4999	0.6807	0.000391627	yes	Eucgr.A01838	Control	Infected	OK	42.5936	64.7713	0.604717	0.0242051	yes	AT4G28400.1		Protein phosphatase 2C family protein
Eucgr.A01845	23.0545	63.2402	1.45579	4.66E-10	yes	Eucgr.A01845	Control	Infected	OK	17.0679	70.046	2.03701	6.18E-13	yes	AT5G53970.1		Tyrosine transaminase family protein
Eucgr.A01848	26.9003	99.9012	1.89288	0	yes	Eucgr.A01848	Control	Infected	OK	14.1665	99.3575	2.81015	0	yes	AT5G53970.1		Tyrosine transaminase family protein
Eucgr.A01853	51.2517	162.318	1.66315	0	yes	Eucgr.A01853	Control	Infected	OK	27.5952	172.366	2.64299	0	yes	AT5G53970.1		Tyrosine transaminase family protein
Eucgr.A01867	9.68485	39.0121	2.01012	1.29E-09	yes	Eucgr.A01867	Control	Infected	OK	12.4134	59.9951	2.27295	2.41E-10	yes	AT5G54160.1	ATOMT1, OMT1	O-methyltransferase 1
Eucgr.A02039	103.751	34.5957	-1.58446	8.13E-13	yes	Eucgr.A02039	Control	Infected	OK	58.5594	35.263	-0.731747	0.023005	yes	AT1G06680.1	PSBP-1, OEE2, PSII-P, OE23	photosystem II subunit P-1
Eucgr.A02077	144.65	91.3212	-0.663544	0.00217408	yes	Eucgr.A02077	Control	Infected	OK	181.991	99.2239	-0.875108	0.00170264	yes
Eucgr.A02175	18.4442	49.8555	1.43459	2.34E-08	yes	Eucgr.A02175	Control	Infected	OK	21.9794	92.6356	2.07542	1.10E-12	yes
Eucgr.A02177	111.592	45.0344	-1.30913	4.51E-10	yes	Eucgr.A02177	Control	Infected	OK	66.2626	41.162	-0.686883	0.0229592	yes
Eucgr.A02190	71.1567	137.172	0.946914	1.12E-05	yes	Eucgr.A02190	Control	Infected	OK	45.7581	161.743	1.8216	3.14E-12	yes
Eucgr.A02230	55.6489	31.8599	-0.804611	0.00142931	yes	Eucgr.A02230	Control	Infected	OK	74.0033	42.9323	-0.785526	0.0149136	yes	AT2G41130.1		basic helix-loop-helix (bHLH) DNA-binding superfamily protein
Eucgr.A02242	46.6226	19.1833	-1.28118	3.41E-06	yes	Eucgr.A02242	Control	Infected	OK	39.7937	19.6617	-1.01715	0.00803566	yes	AT3G56710.1	SIB1	sigma factor binding protein 1
Eucgr.A02255	45.8158	25.3644	-0.853039	0.00112602	yes	Eucgr.A02255	Control	Infected	OK	66.9632	23.9231	-1.48496	9.09E-06	yes	AT2G41250.1		Haloacid dehalogenase-like hydrolase (HAD) superfamily protein
Eucgr.A02309	63.9361	36.8218	-0.796069	0	yes	Eucgr.A02309	Control	Infected	OK	84.3362	51.5952	-0.708917	1.93E-11	yes
Eucgr.A02338	13.9403	39.6692	1.50876	5.41E-09	yes	Eucgr.A02338	Control	Infected	OK	23.3562	37.7004	0.690774	0.0365145	yes	AT2G41690.1	AT-HSFB3, HSFB3	heat shock transcription factor B3
Eucgr.A02367	63.3694	30.6895	-1.04604	0.000216935	yes	Eucgr.A02367	Control	Infected	OK	55.7389	24.4585	-1.18835	0.00209558	yes	AT1G01170.2		Protein of unknown function (DUF1138)
Eucgr.A02379	121.447	72.3801	-0.746658	3.00E-08	yes	Eucgr.A02379	Control	Infected	OK	105.861	77.8372	-0.443642	0.0305004	yes	AT3G57540.1		Remorin family protein
Eucgr.A02449	201.693	425.447	1.07682	2.04E-06	yes	Eucgr.A02449	Control	Infected	OK	291.646	604.327	1.05111	0.000269079	yes	AT3G12120.2	FAD2	fatty acid desaturase 2
Eucgr.A02590	60.8807	34.7566	-0.808698	0.000392072	yes	Eucgr.A02590	Control	Infected	OK	51.7819	20.7643	-1.31834	5.78E-06	yes
Eucgr.A02734	36.2566	24.9551	-0.538908	0.0300739	yes	Eucgr.A02734	Control	Infected	OK	49.0616	29.55	-0.731434	0.0177406	yes
Eucgr.A02773	28.046	39.9481	0.510329	0.0445291	yes	Eucgr.A02773	Control	Infected	OK	20.961	36.4397	0.797804	0.01013	yes	AT3G49050.1		alpha/beta-Hydrolases superfamily protein
Eucgr.A02774	153.849	213.208	0.470749	0.0454913	yes	Eucgr.A02774	Control	Infected	OK	132.363	251.051	0.923483	0.0009129	yes
Eucgr.A02848	25.5308	41.8799	0.714018	0.0101263	yes	Eucgr.A02848	Control	Infected	OK	22.1429	39.348	0.829445	0.0170577	yes	AT5G51830.1		pfkB-like carbohydrate kinase family protein
Eucgr.A02859	42.1219	20.3934	-1.04647	4.96E-06	yes	Eucgr.A02859	Control	Infected	OK	39.7553	25.4239	-0.644961	0.0436147	yes	AT5G51750.1	ATSBT1.3, SBT1.3	subtilase 1.3
Eucgr.A02881	363.997	203.545	-0.838579	0.000289309	yes	Eucgr.A02881	Control	Infected	OK	370.024	182.774	-1.01755	0.000456288	yes	AT1G77650.1		F-box associated ubiquitination effector family protein
Eucgr.A02968	20.1744	40.9097	1.01992	2.12E-05	yes	Eucgr.A02968	Control	Infected	OK	18.2272	42.9626	1.23699	3.26E-05	yes	AT5G17010.3		Major facilitator superfamily protein
Eucgr.B00038	60.6145	93.5684	0.626357	0.00968642	yes	Eucgr.B00038	Control	Infected	OK	60.5854	120.473	0.991666	0.000552067	yes	AT1G22450.1	COX6B, ATCOX6B2	cytochrome C oxidase 6B
Eucgr.B00131	37.9166	81.1564	1.09788	1.67E-06	yes	Eucgr.B00131	Control	Infected	OK	35.2592	113.94	1.69221	6.27E-10	yes	AT5G63400.1	ADK1	adenylate kinase 1
Eucgr.B00144	1034	571.009	-0.85665	0	yes	Eucgr.B00144	Control	Infected	OK	539.589	248.889	-1.11636	0	yes
Eucgr.B00219	345.14	145.956	-1.24164	2.21E-08	yes	Eucgr.B00219	Control	Infected	OK	273.07	161.55	-0.757287	0.0157237	yes	AT3G15380.1		Plasma-membrane choline transporter family protein
Eucgr.B00242	57.6016	28.9451	-0.992789	9.39E-06	yes	Eucgr.B00242	Control	Infected	OK	48.6729	24.1638	-1.01027	0.000695628	yes	AT5G03340.1		ATPase, AAA-type, CDC48 protein
Eucgr.B00253	65.5943	33.3752	-0.974794	1.10E-05	yes	Eucgr.B00253	Control	Infected	OK	50.2006	26.1955	-0.938387	0.00105545	yes
Eucgr.B00299	72.7855	148.922	1.03283	3.06E-06	yes	Eucgr.B00299	Control	Infected	OK	59.4639	210.936	1.82672	5.81E-12	yes	AT5G33320.1	CUE1, PPT, ARAPPT	Glucose-6-phosphate/phosphate translocator-related
Eucgr.B00337	13.3268	51.2208	1.9424	5.15E-10	yes	Eucgr.B00337	Control	Infected	OK	14.6136	45.7274	1.64575	9.43E-06	yes	AT1G19020.1		unknown protein; BEST Arabidopsis thaliana protein match is: unknown protein (TAIR:AT3G48180.1); Has 88 Blast hits to 88 proteins in 15 species: Archae - 0; Bacteria - 0; Metazoa - 0; Fungi - 0; Plants - 88; Viruses - 0; Other Eukaryotes - 0 (source: NCBI BLink).
Eucgr.B00347	140.497	88.1079	-0.673198	0.00384174	yes	Eucgr.B00347	Control	Infected	OK	140.376	91.7115	-0.614117	0.042039	yes	AT5G62890.3		Xanthine/uracil permease family protein
Eucgr.B00415	160.915	54.1188	-1.5721	1.89E-13	yes	Eucgr.B00415	Control	Infected	OK	105.465	36.064	-1.54813	8.87E-08	yes
Eucgr.B00423	206.941	140.133	-0.562431	0.0214289	yes	Eucgr.B00423	Control	Infected	OK	283.149	164.569	-0.782868	0.00898498	yes	AT3G01470.1	ATHB-1, ATHB1, HD-ZIP-1, HAT5, HB-1	homeobox 1
Eucgr.B00427	285.804	200.34	-0.512577	0.00707748	yes	Eucgr.B00427	Control	Infected	OK	287.402	144.162	-0.995376	2.49E-05	yes
Eucgr.B00467	128.198	193.994	0.597637	0.011192	yes	Eucgr.B00467	Control	Infected	OK	123	256.591	1.06081	0.000125832	yes	AT5G39850.1		Ribosomal protein S4
Eucgr.B00523	78.9488	29.0136	-1.44419	6.74E-10	yes	Eucgr.B00523	Control	Infected	OK	47.1298	19.8225	-1.2495	0.00022639	yes	AT3G47470.1	LHCA4, CAB4	light-harvesting chlorophyll-protein complex I subunit A4
Eucgr.B00527	92.0078	143.409	0.640312	0.00657512	yes	Eucgr.B00527	Control	Infected	OK	63.7978	101.637	0.671851	0.0292436	yes
Eucgr.B00582	59.8527	147.098	1.29729	3.59E-09	yes	Eucgr.B00582	Control	Infected	OK	53.6441	243.312	2.18132	0	yes	AT5G07990.1	TT7, CYP75B1, D501	Cytochrome P450 superfamily protein
Eucgr.B00589	98.7384	143.386	0.538217	0.024599	yes	Eucgr.B00589	Control	Infected	OK	112.151	187.182	0.739005	0.0108552	yes	AT2G33040.1	ATP3	gamma subunit of Mt ATP synthase
Eucgr.B00645	30.1565	45.3788	0.589552	0.0124785	yes	Eucgr.B00645	Control	Infected	OK	16.4928	39.8925	1.27428	1.18E-05	yes
Eucgr.B00824	687.842	326.231	-1.07618	2.66E-06	yes	Eucgr.B00824	Control	Infected	OK	721.868	370.702	-0.961475	0.0013325	yes	AT3G18280.1		Bifunctional inhibitor/lipid-transfer protein/seed storage 2S albumin superfamily protein
Eucgr.B00829	37.0248	54.9168	0.568754	0.000386323	yes	Eucgr.B00829	Control	Infected	OK	36.1929	53.7141	0.569594	0.00850573	yes
Eucgr.B00946	23.2856	50.301	1.11115	3.56E-06	yes	Eucgr.B00946	Control	Infected	OK	14.7645	48.1179	1.70444	7.89E-09	yes	AT3G18000.1	NMT1, XPL1, PEAMT	S-adenosyl-L-methionine-dependent methyltransferases superfamily protein
Eucgr.B00948	145.4	99.4359	-0.548185	0.0251544	yes	Eucgr.B00948	Control	Infected	OK	123.602	79.0012	-0.645754	0.0304337	yes
Eucgr.B01123	81.5956	45.1032	-0.85526	0.000289094	yes	Eucgr.B01123	Control	Infected	OK	63.0178	31.1615	-1.01599	0.00142309	yes	AT5G19140.1	ATAILP1, AILP1	Aluminium induced protein with YGL and LRDR motifs
Eucgr.B01156	85.5196	56.6008	-0.595434	0.00388544	yes	Eucgr.B01156	Control	Infected	OK	78.2448	45.385	-0.785781	7.56E-05	yes
Eucgr.B01487	113.987	56.7191	-1.00696	9.84E-13	yes	Eucgr.B01487	Control	Infected	OK	85.4604	44.7689	-0.932759	1.25E-05	yes	AT4G02590.2	UNE12	basic helix-loop-helix (bHLH) DNA-binding superfamily protein
Eucgr.B01493	76.5435	40.8805	-0.904869	0.000303998	yes	Eucgr.B01493	Control	Infected	OK	63.6674	37.3819	-0.768213	0.0261517	yes	AT2G30570.1	PSBW	photosystem II reaction center W
Eucgr.B01579	78.3624	101.494	0.373167	0.00272765	yes	Eucgr.B01579	Control	Infected	OK	110.611	150.75	0.446666	0.000882536	yes
Eucgr.B01599	37.3162	54.0407	0.534243	0.0180861	yes	Eucgr.B01599	Control	Infected	OK	31.5351	59.3325	0.911867	0.00118404	yes
Eucgr.B01724	127.469	250.787	0.976315	1.38E-05	yes	Eucgr.B01724	Control	Infected	OK	134.468	266.863	0.988838	0.000489261	yes	AT4G14880.4	OASA1	O-acetylserine (thiol) lyase (OAS-TL) isoform A1
Eucgr.B01742	55.972	28.3162	-0.983078	0	yes	Eucgr.B01742	Control	Infected	OK	36.9143	17.3453	-1.08963	3.84E-10	yes	AT4G20310.1		Peptidase M50 family protein
Eucgr.B01820	35.9481	12.2182	-1.55689	3.00E-10	yes	Eucgr.B01820	Control	Infected	OK	33.9059	11.753	-1.52851	4.81E-06	yes	AT1G62290.2		Saposin-like aspartyl protease family protein
Eucgr.B01910	534.848	180.579	-1.5665	4.60E-14	yes	Eucgr.B01910	Control	Infected	OK	552.781	210.382	-1.3937	6.90E-08	yes	AT1G56220.4		Dormancy/auxin associated family protein
Eucgr.B01911	103.029	78.6353	-0.389802	0.000536753	yes	Eucgr.B01911	Control	Infected	OK	85.3741	61.8372	-0.465322	0.000571235	yes
Eucgr.B01932	49.1659	34.6314	-0.505578	0.0369173	yes	Eucgr.B01932	Control	Infected	OK	43.8761	26.8475	-0.708646	0.0178423	yes	AT1G09060.3		Zinc finger, RING-type;Transcription factor jumonji/aspartyl beta-hydroxylase
Eucgr.B01996	71.8971	32.2719	-1.15565	4.73E-07	yes	Eucgr.B01996	Control	Infected	OK	49.6883	16.5818	-1.58331	3.82E-07	yes
Eucgr.B01997	72.6728	34.0415	-1.09412	1.21E-06	yes	Eucgr.B01997	Control	Infected	OK	41.7114	19.2497	-1.11561	0.000324713	yes	AT3G06130.1		Heavy metal transport/detoxification superfamily protein
Eucgr.B02030	59.6219	30.6201	-0.961364	2.01E-12	yes	Eucgr.B02030	Control	Infected	OK	55.5148	27.4204	-1.01762	3.98E-09	yes	AT5G27320.1	ATGID1C, GID1C	alpha/beta-Hydrolases superfamily protein
Eucgr.B02140	51.5658	80.5897	0.644181	0.00610435	yes	Eucgr.B02140	Control	Infected	OK	43.1514	67.9375	0.654802	0.0298444	yes	AT2G39840.1	TOPP4	type one serine/threonine protein phosphatase 4
Eucgr.B02222	79.45	44.4317	-0.838456	0.000357151	yes	Eucgr.B02222	Control	Infected	OK	69.1995	40.4649	-0.77409	0.0127933	yes
Eucgr.B02337	37.6736	57.91	0.620258	0.00815387	yes	Eucgr.B02337	Control	Infected	OK	28.125	44.1616	0.650937	0.0298444	yes	AT1G07530.1	SCL14, ATGRAS2, GRAS2	SCARECROW-like 14
Eucgr.B02355	73.2261	46.9975	-0.639776	0.00816266	yes	Eucgr.B02355	Control	Infected	OK	135.81	72.9263	-0.897078	0.00245401	yes	AT2G39700.1	ATEXPA4, ATEXP4, ATHEXP ALPHA 1.6, EXPA4	expansin A4
Eucgr.B02373	50.1779	34.7563	-0.529776	0.028004	yes	Eucgr.B02373	Control	Infected	OK	51.5054	32.4142	-0.668099	0.0273876	yes	AT2G45910.1		U-box domain-containing protein kinase family protein
Eucgr.B02376	442.764	120.262	-1.88035	0	yes	Eucgr.B02376	Control	Infected	OK	164.907	90.3359	-0.868283	0.0038391	yes	AT3G46230.1	ATHSP17.4, HSP17.4	heat shock protein 17.4
Eucgr.B02398	30.613	48.4075	0.661085	0.032162	yes	Eucgr.B02398	Control	Infected	OK	59.4678	28.1139	-1.08083	0.00264171	yes	AT3G46080.1		C2H2-type zinc finger family protein
Eucgr.B02401	105.519	44.0465	-1.2604	2.61E-08	yes	Eucgr.B02401	Control	Infected	OK	122.135	35.2965	-1.79088	9.02E-10	yes	AT3G46130.3	ATMYB48-2	myb domain protein 48
Eucgr.B02480	39.0936	13.9897	-1.48256	5.50E-12	yes	Eucgr.B02480	Control	Infected	OK	34.7328	12.4372	-1.48163	2.46E-08	yes
Eucgr.B02620	1012.03	380.383	-1.41173	1.38E-09	yes	Eucgr.B02620	Control	Infected	OK	2254.26	1207.08	-0.901134	0.00937938	yes	AT2G02100.1	LCR69, PDF2.2	low-molecular-weight cysteine-rich 69
Eucgr.B02637	308.341	684.853	1.15127	2.16E-06	yes	Eucgr.B02637	Control	Infected	OK	267.833	728.489	1.44357	7.10E-07	yes	AT1G59960.1		NAD(P)-linked oxidoreductase superfamily protein
Eucgr.B02663	54.8725	41.0122	-0.420029	0.00347602	yes	Eucgr.B02663	Control	Infected	OK	57.6073	41.6455	-0.468092	0.00265877	yes	AT1G66140.1	ZFP4	zinc finger protein 4
Eucgr.B02711	69.1778	25.9271	-1.41585	1.68E-14	yes	Eucgr.B02711	Control	Infected	OK	58.3962	24.1314	-1.27496	1.72E-06	yes
Eucgr.B02774	48.9095	173.705	1.82845	1.68E-14	yes	Eucgr.B02774	Control	Infected	OK	8.2647	100.014	3.5971	0	yes	AT1G78380.1	ATGSTU19, GST8, GSTU19	glutathione S-transferase TAU 19
Eucgr.B02780	42.275	80.836	0.935191	0.000191166	yes	Eucgr.B02780	Control	Infected	OK	28.338	71.9699	1.34465	2.05E-05	yes	AT1G78380.1	ATGSTU19, GST8, GSTU19	glutathione S-transferase TAU 19
Eucgr.B02783	14.9947	44.1855	1.55912	3.82E-10	yes	Eucgr.B02783	Control	Infected	OK	13.8563	48.3646	1.80341	1.44E-09	yes	AT2G38060.1	PHT4;2	phosphate transporter 4;2
Eucgr.B02852	161.831	76.5766	-1.07952	4.30E-06	yes	Eucgr.B02852	Control	Infected	OK	175.264	81.8995	-1.0976	0.000344112	yes	AT3G18280.1		Bifunctional inhibitor/lipid-transfer protein/seed storage 2S albumin superfamily protein
Eucgr.B02864	183.551	276.286	0.589978	0.0162763	yes	Eucgr.B02864	Control	Infected	OK	173.433	358.411	1.04724	0.000272239	yes	AT2G01140.1		Aldolase superfamily protein
Eucgr.B02878	151.129	220.653	0.545999	0.0286905	yes	Eucgr.B02878	Control	Infected	OK	159.404	284.626	0.836381	0.00472999	yes	AT5G08670.1		ATP synthase alpha/beta family protein
Eucgr.B02907	62.0369	40.6082	-0.611354	0.0121629	yes	Eucgr.B02907	Control	Infected	OK	59.5315	36.9896	-0.686534	0.0292246	yes	AT1G30110.2	NUDX25	nudix hydrolase homolog 25
Eucgr.B02925	132.778	38.1086	-1.80083	0	yes	Eucgr.B02925	Control	Infected	OK	138.94	54.7684	-1.34305	1.17E-07	yes	AT1G70830.2	MLP28	MLP-like protein 28
Eucgr.B02935	43.0906	86.4896	1.00515	1.12E-05	yes	Eucgr.B02935	Control	Infected	OK	46.4703	108.056	1.2174	1.11E-05	yes	AT1G70780.1		unknown protein; FUNCTIONS IN: molecular_function unknown; INVOLVED IN: biological_process unknown; LOCATED IN: mitochondrion; EXPRESSED IN: sperm cell, male gametophyte, pollen tube; EXPRESSED DURING: L mature pollen stage, M germinated pollen stage; BEST Arabidopsis thaliana protein match is: unknown protein (TAIR:AT1G23150.1); Has 143 Blast hits to 143 proteins in 17 species: Archae - 0; Bacte…
Eucgr.B03029	46.5233	38.3964	-0.276984	0.000742588	yes	Eucgr.B03029	Control	Infected	OK	42.7431	32.2464	-0.406553	0.00107994	yes
Eucgr.B03055	62.4317	150.971	1.27392	0	yes	Eucgr.B03055	Control	Infected	OK	62.3263	180.174	1.53148	0	yes
Eucgr.B03080	9.33422	83.7106	3.16481	0	yes	Eucgr.B03080	Control	Infected	OK	1.9297	40.544	4.39304	0	yes	AT1G13520.1		Protein of unknown function (DUF1262)
Eucgr.B03087	64.1828	26.4042	-1.28142	5.46E-10	yes	Eucgr.B03087	Control	Infected	OK	34.2755	12.5731	-1.44684	1.17E-06	yes	AT3G25560.1	NIK2	NSP-interacting kinase 2
Eucgr.B03168	57.2276	37.3658	-0.614993	0.00925551	yes	Eucgr.B03168	Control	Infected	OK	64.5238	36.2286	-0.832704	0.00494069	yes	AT1G13900.1		Purple acid phosphatases superfamily protein
Eucgr.B03178	187.739	100.383	-0.903213	7.33E-05	yes	Eucgr.B03178	Control	Infected	OK	190.525	119.818	-0.669131	0.0282796	yes	AT2G03440.1	NRP1, ATNRP1	nodulin-related protein 1
Eucgr.B03236	76.0816	26.7629	-1.50731	3.81E-10	yes	Eucgr.B03236	Control	Infected	OK	62.0776	26.1675	-1.24629	0.000182533	yes	AT1G67740.1	PSBY, YCF32	photosystem II BY
Eucgr.B03278	43.4598	66.8554	0.621363	0.00947202	yes	Eucgr.B03278	Control	Infected	OK	36.4602	63.4153	0.798508	0.00712327	yes	AT1G67850.2		Protein of unknown function (DUF707)
Eucgr.B03282	80.3888	54.3924	-0.563588	0.0182366	yes	Eucgr.B03282	Control	Infected	OK	83.3623	43.8596	-0.926502	0.00140013	yes	AT1G12970.1	PIRL3	plant intracellular ras group-related LRR 3
Eucgr.B03284	362.968	226.301	-0.681598	0.00472085	yes	Eucgr.B03284	Control	Infected	OK	317.7	180.445	-0.816102	0.00664686	yes	AT3G26510.4		Octicosapeptide/Phox/Bem1p family protein
Eucgr.B03295	20.8578	46.1464	1.14563	3.08E-07	yes	Eucgr.B03295	Control	Infected	OK	18.7679	51.9494	1.46884	7.87E-08	yes
Eucgr.B03307	103.939	222.159	1.09587	2.97E-07	yes	Eucgr.B03307	Control	Infected	OK	74.7499	204.115	1.44924	1.37E-09	yes
Eucgr.B03349	65.0031	125.931	0.954055	1.39E-05	yes	Eucgr.B03349	Control	Infected	OK	76.6475	131.309	0.776654	0.00677673	yes	AT1G23800.1	ALDH2B7, ALDH2B	aldehyde dehydrogenase 2B7
Eucgr.B03364	65.6565	42.4729	-0.628393	0.00379965	yes	Eucgr.B03364	Control	Infected	OK	51.1866	27.2464	-0.909702	0.00167694	yes	AT1G60010.1		unknown protein; FUNCTIONS IN: molecular_function unknown; INVOLVED IN: N-terminal protein myristoylation; LOCATED IN: cellular_component unknown; EXPRESSED IN: 22 plant structures; EXPRESSED DURING: 13 growth stages; BEST Arabidopsis thaliana protein match is: unknown protein (TAIR:AT1G10530.1); Has 185 Blast hits to 185 proteins in 18 species: Archae - 0; Bacteria - 0; Metazoa - 0; Fungi - 3; P…
Eucgr.B03395	33.6187	52.5946	0.645652	2.99E-08	yes	Eucgr.B03395	Control	Infected	OK	51.8702	66.2843	0.353762	0.0394093	yes
Eucgr.B03422	32.1012	63.7162	0.989035	3.70E-05	yes	Eucgr.B03422	Control	Infected	OK	31.4251	57.5458	0.872796	0.00482037	yes	AT1G14330.1		Galactose oxidase/kelch repeat superfamily protein
Eucgr.B03437	18.7045	42.3374	1.17855	2.00E-06	yes	Eucgr.B03437	Control	Infected	OK	9.30418	51.2135	2.46057	0	yes	AT1G14810.1		semialdehyde dehydrogenase family protein
Eucgr.B03492	49.9735	29.0928	-0.780502	0.00173934	yes	Eucgr.B03492	Control	Infected	OK	42.2732	24.4863	-0.787771	0.0237713	yes	AT1G67340.1		HCP-like superfamily protein with MYND-type zinc finger
Eucgr.B03494	58.2832	14.8085	-1.97665	0	yes	Eucgr.B03494	Control	Infected	OK	40.4617	11.9278	-1.76223	1.67E-07	yes	AT3G61470.1	LHCA2	photosystem I light harvesting complex gene 2
Eucgr.B03520	18.1473	64.2307	1.8235	1.45E-11	yes	Eucgr.B03520	Control	Infected	OK	12.985	67.0778	2.36898	1.64E-13	yes	AT5G13080.1	WRKY75, ATWRKY75	WRKY DNA-binding protein 75
Eucgr.B03532	177.63	256.094	0.527793	0.0303591	yes	Eucgr.B03532	Control	Infected	OK	131.094	335.594	1.35611	5.90E-07	yes	AT5G50760.1		SAUR-like auxin-responsive protein family
Eucgr.B03536	31.7026	56.5986	0.836168	0.000502461	yes	Eucgr.B03536	Control	Infected	OK	32.2554	76.7804	1.2512	1.71E-05	yes	AT3G02040.1	SRG3	senescence-related gene 3
Eucgr.B03543	52.9524	26.1023	-1.02052	9.73E-06	yes	Eucgr.B03543	Control	Infected	OK	53.9418	30.3064	-0.831783	0.00750026	yes
Eucgr.B03591	1805.07	1009.46	-0.838474	0.0438837	yes	Eucgr.B03591	Control	Infected	OK	1746.42	785.308	-1.15307	0.00879801	yes
Eucgr.B03603	42.1037	83.3348	0.984973	1.86E-05	yes	Eucgr.B03603	Control	Infected	OK	47.2805	99.3026	1.07059	0.000162247	yes	AT5G19760.1		Mitochondrial substrate carrier family protein
Eucgr.B03615	249.423	110.355	-1.17644	3.00E-07	yes	Eucgr.B03615	Control	Infected	OK	237.769	95.1985	-1.32055	6.22E-06	yes	AT2G44130.1		Galactose oxidase/kelch repeat superfamily protein
Eucgr.B03623	43.1494	90.1206	1.06252	3.35E-06	yes	Eucgr.B03623	Control	Infected	OK	24.5473	83.2753	1.76233	9.28E-10	yes	AT1G55260.2		Bifunctional inhibitor/lipid-transfer protein/seed storage 2S albumin superfamily protein
Eucgr.B03654	58.3417	120.693	1.04874	4.03E-06	yes	Eucgr.B03654	Control	Infected	OK	50.9365	124.491	1.28927	1.60E-05	yes	AT2G44480.1	BGLU17	beta glucosidase 17
Eucgr.B03691	127.114	194.619	0.614529	0.0116266	yes	Eucgr.B03691	Control	Infected	OK	91.5219	192.074	1.06947	0.000147353	yes	AT5G04590.1	SIR	sulfite reductase
Eucgr.B03692	45.0156	14.7244	-1.61222	0	yes	Eucgr.B03692	Control	Infected	OK	34.8201	14.4114	-1.27271	7.51E-10	yes
Eucgr.B03696	65.6901	102.324	0.6394	0.00725954	yes	Eucgr.B03696	Control	Infected	OK	44.7503	93.8034	1.06774	0.000184653	yes	AT5G19440.1		NAD(P)-binding Rossmann-fold superfamily protein
Eucgr.B03720	64.1929	34.5981	-0.891719	0.000282153	yes	Eucgr.B03720	Control	Infected	OK	46.7913	23.6764	-0.98279	0.00368788	yes	AT2G13360.2	AGT, AGT1, SGAT	alanine:glyoxylate aminotransferase
Eucgr.B03824	114.768	34.0278	-1.75394	0	yes	Eucgr.B03824	Control	Infected	OK	69.8513	27.1376	-1.36399	1.40E-05	yes	AT1G08380.1	PSAO	photosystem I subunit O
Eucgr.B03836	47.9657	20.0629	-1.25747	1.43E-06	yes	Eucgr.B03836	Control	Infected	OK	48.0311	13.4206	-1.83952	1.13E-06	yes	AT5G22430.1		Pollen Ole e 1 allergen and extensin family protein
Eucgr.B03870	63.7871	40.2947	-0.662675	0.00591171	yes	Eucgr.B03870	Control	Infected	OK	96.486	58.8129	-0.714185	0.0190891	yes	AT1G08290.1	WIP3	WIP domain protein 3
Eucgr.B03871	22.8093	44.7459	0.972133	0	yes	Eucgr.B03871	Control	Infected	OK	34.6319	60.8431	0.812992	1.87E-12	yes	AT1G08280.1		Glycosyltransferase family 29 (sialyltransferase) family protein
Eucgr.B03894	59.146	131.755	1.1555	1.67E-07	yes	Eucgr.B03894	Control	Infected	OK	58.668	195.434	1.73603	1.31E-10	yes
Eucgr.B03932	36.5995	23.5535	-0.635881	0.0138096	yes	Eucgr.B03932	Control	Infected	OK	42.9917	24.0531	-0.837835	0.0103871	yes	AT5G22930.1		Protein of unknown function (DUF1635)
Eucgr.B03937	12.7178	40.1616	1.65897	9.34E-10	yes	Eucgr.B03937	Control	Infected	OK	6.04811	44.4799	2.8786	0	yes	AT2G36870.1	XTH32	xyloglucan endotransglucosylase/hydrolase 32
Eucgr.B03992	11.8987	47.9124	2.00959	0	yes	Eucgr.B03992	Control	Infected	OK	11.7591	55.719	2.2444	1.93E-14	yes	AT1G01590.1	FRO1, ATFRO1	ferric reduction oxidase 1
Eucgr.B04010	33.2233	93.9418	1.49957	3.43E-11	yes	Eucgr.B04010	Control	Infected	OK	51.5627	103.27	1.00202	0.000354898	yes	AT2G38470.1	WRKY33, ATWRKY33	WRKY DNA-binding protein 33
Eucgr.B04021	30.6984	71.2312	1.21435	1.15E-07	yes	Eucgr.B04021	Control	Infected	OK	71.7034	136.766	0.9316	0.00103961	yes	AT2G30360.1	CIPK11, PKS5, SIP4, SNRK3.22	SOS3-interacting protein 4
Eucgr.B04030	61.4885	95.931	0.641681	0	yes	Eucgr.B04030	Control	Infected	OK	73.6611	110.654	0.587078	4.42E-08	yes
Eucgr.B04037	51.9796	90.0297	0.792456	0.000525668	yes	Eucgr.B04037	Control	Infected	OK	54.9256	89.0377	0.696939	0.0184737	yes	AT5G24910.1	CYP714A1	cytochrome P450, family 714, subfamily A, polypeptide 1
Eucgr.C00059	230.953	479.631	1.05432	2.57E-05	yes	Eucgr.C00059	Control	Infected	OK	192.639	500.166	1.3765	3.35E-06	yes
Eucgr.C00065	72.5782	203.029	1.48408	1.52E-11	yes	Eucgr.C00065	Control	Infected	OK	28.9602	201.373	2.79773	0	yes	AT2G30490.1	ATC4H, C4H, CYP73A5, REF3	cinnamate-4-hydroxylase
Eucgr.C00095	42.0913	24.6435	-0.772312	0.00174612	yes	Eucgr.C00095	Control	Infected	OK	36.2767	17.6676	-1.03794	0.00172609	yes	AT4G29900.1	ACA10, CIF1, ATACA10	autoinhibited Ca(2+)-ATPase 10
Eucgr.C00146	31.8686	197.868	2.63433	0	yes	Eucgr.C00146	Control	Infected	OK	38.4285	210.932	2.45653	0	yes	AT1G73300.1	scpl2	serine carboxypeptidase-like 2
Eucgr.C00147	18.4178	85.3698	2.21262	0	yes	Eucgr.C00147	Control	Infected	OK	20.2109	113.738	2.4925	0	yes	AT5G09640.1	SNG2, SCPL19	serine carboxypeptidase-like 19
Eucgr.C00150	115.182	174.401	0.598491	0.0115871	yes	Eucgr.C00150	Control	Infected	OK	68.6389	120.271	0.809187	0.00746576	yes	AT5G38410.1		Ribulose bisphosphate carboxylase (small chain) family protein
Eucgr.C00165	46.0407	70.2936	0.610486	0.0134044	yes	Eucgr.C00165	Control	Infected	OK	46.8276	83.2251	0.829659	0.00463753	yes	AT5G57490.1	VDAC4, ATVDAC4	voltage dependent anion channel 4
Eucgr.C00195	171.203	79.3969	-1.10855	1.21E-06	yes	Eucgr.C00195	Control	Infected	OK	130.282	64.5138	-1.01396	0.000995171	yes
Eucgr.C00204	106.111	68.6786	-0.627639	0.0109922	yes	Eucgr.C00204	Control	Infected	OK	65.6925	120.261	0.872364	0.00461243	yes	AT2G18660.1	PNP-A	plant natriuretic peptide A
Eucgr.C00232	20.5589	67.7388	1.72022	0	yes	Eucgr.C00232	Control	Infected	OK	34.0435	102.565	1.59109	2.12E-10	yes	AT3G25570.2		Adenosylmethionine decarboxylase family protein
Eucgr.C00370	80.9261	55.9864	-0.531529	0.0367362	yes	Eucgr.C00370	Control	Infected	OK	95.1754	47.8723	-0.991397	0.00109938	yes	AT5G58070.1	ATTIL, TIL	temperature-induced lipocalin
Eucgr.C00395	56.2906	188.944	1.74699	0	yes	Eucgr.C00395	Control	Infected	OK	17.5489	197.907	3.49537	0	yes	AT4G19810.1		Glycosyl hydrolase family protein with chitinase insertion domain
Eucgr.C00641	46.0735	22.3457	-1.04394	1.55E-05	yes	Eucgr.C00641	Control	Infected	OK	46.0552	21.2027	-1.11912	0.000492301	yes	AT3G44680.1	HDA9, HDA09	histone deacetylase 9
Eucgr.C00646	20.762	74.2321	1.8381	0	yes	Eucgr.C00646	Control	Infected	OK	12.1755	54.5371	2.16326	0	yes	AT4G33010.1	AtGLDP1, GLDP1	glycine decarboxylase P-protein 1
Eucgr.C00663	74.3412	20.2958	-1.87298	1.63E-10	yes	Eucgr.C00663	Control	Infected	OK	44.631	24.2653	-0.879153	0.0429324	yes	AT5G11930.1		Thioredoxin superfamily protein
Eucgr.C00721	35.2103	66.5007	0.917372	0.000105783	yes	Eucgr.C00721	Control	Infected	OK	38.2515	112.715	1.55909	3.05E-08	yes	AT2G16720.1	MYB7, ATMYB7, ATY49	myb domain protein 7
Eucgr.C00733	98.3931	61.4844	-0.678338	3.38E-05	yes	Eucgr.C00733	Control	Infected	OK	75.5311	44.7522	-0.755111	0.000280193	yes
Eucgr.C00740	79.3972	40.2075	-0.981622	3.09E-05	yes	Eucgr.C00740	Control	Infected	OK	70.1661	43.9095	-0.67624	0.0376272	yes
Eucgr.C00753	111.573	61.1719	-0.867054	0	yes	Eucgr.C00753	Control	Infected	OK	93.8639	60.1747	-0.641413	0.014332	yes
Eucgr.C00769	42.9289	115.799	1.4316	6.67E-11	yes	Eucgr.C00769	Control	Infected	OK	50.4153	138.195	1.45478	1.12E-07	yes	AT3G43190.1	SUS4, ATSUS4	sucrose synthase 4
Eucgr.C00785	69.4673	141.22	1.02354	2.79E-06	yes	Eucgr.C00785	Control	Infected	OK	76.0002	211.311	1.47529	1.15E-08	yes
Eucgr.C00820	65.8271	40.438	-0.702969	0.00199528	yes	Eucgr.C00820	Control	Infected	OK	72.2986	45.9196	-0.654856	0.0273517	yes
Eucgr.C00853	38.7673	25.8171	-0.586515	0.0166395	yes	Eucgr.C00853	Control	Infected	OK	38.4609	24.2217	-0.66709	0.0351616	yes	AT5G57035.1		U-box domain-containing protein kinase family protein
Eucgr.C00924	20.5328	89.9205	2.13072	6.15E-15	yes	Eucgr.C00924	Control	Infected	OK	14.0616	58.8923	2.06632	1.44E-09	yes	AT4G26220.1		S-adenosyl-L-methionine-dependent methyltransferases superfamily protein
Eucgr.C00948	131.438	63.5277	-1.04892	2.87E-06	yes	Eucgr.C00948	Control	Infected	OK	84.1777	47.4894	-0.825833	0.00614797	yes	AT4G29190.1		Zinc finger C-x8-C-x5-C-x3-H type family protein
Eucgr.C01003	315.137	171.275	-0.879669	0.000140254	yes	Eucgr.C01003	Control	Infected	OK	188.763	110.004	-0.779016	0.0057017	yes
Eucgr.C01109	32.2637	59.868	0.891872	0.000879565	yes	Eucgr.C01109	Control	Infected	OK	30.2494	58.3761	0.94847	0.00467232	yes	AT1G68680.1		unknown protein; FUNCTIONS IN: molecular_function unknown; INVOLVED IN: biological_process unknown; LOCATED IN: chloroplast; EXPRESSED IN: 23 plant structures; EXPRESSED DURING: 16 growth stages; Has 20 Blast hits to 20 proteins in 11 species: Archae - 0; Bacteria - 0; Metazoa - 0; Fungi - 0; Plants - 20; Viruses - 0; Other Eukaryotes - 0 (source: NCBI BLink).
Eucgr.C01120	22.0258	37.8222	0.780036	0.00823811	yes	Eucgr.C01120	Control	Infected	OK	22.8771	39.1813	0.776258	0.0318277	yes	AT4G17486.1		PPPDE putative thiol peptidase family protein
Eucgr.C01240	17.4765	41.2217	1.23799	2.45E-06	yes	Eucgr.C01240	Control	Infected	OK	15.3239	72.1297	2.23481	2.10E-13	yes	AT2G23910.1		NAD(P)-binding Rossmann-fold superfamily protein
Eucgr.C01259	27.7396	70.242	1.34038	3.36E-08	yes	Eucgr.C01259	Control	Infected	OK	18.0527	71.8397	1.99257	1.33E-10	yes
Eucgr.C01585	90.0307	120.055	0.415204	0.0273048	yes	Eucgr.C01585	Control	Infected	OK	76.803	123.918	0.690145	0.00876311	yes
Eucgr.C01768	32.7057	62.327	0.930315	8.36E-05	yes	Eucgr.C01768	Control	Infected	OK	21.2473	56.9462	1.42232	1.29E-06	yes	AT4G32400.1	EMB104, SHS1, EMB42, ATBT1	Mitochondrial substrate carrier family protein
Eucgr.C01769	63.8856	38.3373	-0.736742	0.00130405	yes	Eucgr.C01769	Control	Infected	OK	46.3758	24.0444	-0.947672	0.00114744	yes	AT4G32410.1	CESA1, RSW1, AtCESA1	cellulose synthase 1
Eucgr.C01806	33.7974	51.4061	0.605027	0.0254717	yes	Eucgr.C01806	Control	Infected	OK	30.45	50.5346	0.730828	0.0293661	yes	AT5G11340.1		Acyl-CoA N-acyltransferases (NAT) superfamily protein
Eucgr.C01876	135.56	64.5845	-1.06967	2.57E-08	yes	Eucgr.C01876	Control	Infected	OK	91.0519	54.987	-0.727598	0.0129185	yes
Eucgr.C01911	61.0712	30.9369	-0.981167	0.00174699	yes	Eucgr.C01911	Control	Infected	OK	66.9254	20.6741	-1.69473	3.11E-05	yes	AT3G51650.1		unknown protein; BEST Arabidopsis thaliana protein match is: unknown protein (TAIR:AT3G51640.1); Has 27645 Blast hits to 15097 proteins in 1246 species: Archae - 44; Bacteria - 3367; Metazoa - 10036; Fungi - 2690; Plants - 1205; Viruses - 196; Other Eukaryotes - 10107 (source: NCBI BLink).
Eucgr.C02096	17.0992	69.0142	2.01296	0	yes	Eucgr.C02096	Control	Infected	OK	15.2673	96.9714	2.66711	0	yes	AT1G22640.1	ATMYB3, MYB3	myb domain protein 3
Eucgr.C02135	73.1736	46.4749	-0.654873	0.00533023	yes	Eucgr.C02135	Control	Infected	OK	62.6159	39.5483	-0.662912	0.031059	yes	AT4G31270.1		sequence-specific DNA binding transcription factors
Eucgr.C02161	47.2395	145.19	1.61988	1.76E-13	yes	Eucgr.C02161	Control	Infected	OK	10.7991	74.4896	2.78612	0	yes	AT5G36110.1	CYP716A1	cytochrome P450, family 716, subfamily A, polypeptide 1
Eucgr.C02162	33.3869	95.656	1.51857	1.25E-11	yes	Eucgr.C02162	Control	Infected	OK	37.6468	71.1491	0.918317	0.000278347	yes	AT5G36110.1	CYP716A1	cytochrome P450, family 716, subfamily A, polypeptide 1
Eucgr.C02185	15.9387	41.5451	1.38214	3.36E-08	yes	Eucgr.C02185	Control	Infected	OK	15.2329	53.5905	1.81479	8.49E-10	yes	AT1G73270.1	scpl6	serine carboxypeptidase-like 6
Eucgr.C02271	2549.35	1049.23	-1.28079	3.69E-06	yes	Eucgr.C02271	Control	Infected	OK	1160.67	740.351	-0.648675	0.0392873	yes
Eucgr.C02330	69.1665	115.527	0.74008	4.22E-05	yes	Eucgr.C02330	Control	Infected	OK	60.9524	112.305	0.881667	8.14E-05	yes	AT4G30210.2	ATR2, AR2	P450 reductase 2
Eucgr.C02418	25.0912	39.4808	0.653966	0.0306528	yes	Eucgr.C02418	Control	Infected	OK	9.92152	47.3127	2.25359	1.10E-09	yes	AT4G25780.1		CAP (Cysteine-rich secretory proteins, Antigen 5, and Pathogenesis-related 1 protein) superfamily protein
Eucgr.C02429	50.6786	23.1444	-1.13071	2.77E-05	yes	Eucgr.C02429	Control	Infected	OK	61.6252	28.7315	-1.10089	0.0017425	yes	AT5G57685.1	ATGDU3, GDU3, LSB1	glutamine dumper 3
Eucgr.C02505	68.7249	39.2116	-0.809552	0.000741813	yes	Eucgr.C02505	Control	Infected	OK	66.7168	38.3783	-0.79776	0.0109232	yes	AT2G24060.1		Translation initiation factor 3 protein
Eucgr.C02661	56.1358	37.6072	-0.577912	0.0146062	yes	Eucgr.C02661	Control	Infected	OK	50.8447	32.5997	-0.641239	0.0347214	yes
Eucgr.C02743	58.9415	87.6489	0.572453	0.0156636	yes	Eucgr.C02743	Control	Infected	OK	57.8052	87.9675	0.605773	0.0493976	yes	AT2G25310.1		Protein of unknown function (DUF2012)
Eucgr.C02813	43.1975	71.8537	0.734115	0.0044801	yes	Eucgr.C02813	Control	Infected	OK	42.4938	73.9444	0.799191	0.0135823	yes	AT5G25450.1		Cytochrome bd ubiquinol oxidase, 14kDa subunit
Eucgr.C02833	7.02931	61.9533	3.13972	0	yes	Eucgr.C02833	Control	Infected	OK	4.10177	68.7349	4.06673	0	yes	AT1G15520.1	PDR12, ATPDR12, ABCG40, ATABCG40	pleiotropic drug resistance 12
Eucgr.C02883	30.623	63.8483	1.06003	4.15E-05	yes	Eucgr.C02883	Control	Infected	OK	23.6358	57.9659	1.29423	7.42E-05	yes	AT4G32690.1	GLB3, ATGLB3	hemoglobin 3
Eucgr.C02914	61.1761	37.5458	-0.704317	0.00432008	yes	Eucgr.C02914	Control	Infected	OK	63.5763	24.5911	-1.37035	2.05E-05	yes	AT2G25810.1	TIP4;1	tonoplast intrinsic protein 4;1
Eucgr.C02926	29.3733	48.2133	0.714927	0.0070929	yes	Eucgr.C02926	Control	Infected	OK	24.5609	49.1337	1.00035	0.00213447	yes
Eucgr.C02985	39.2187	73.6905	0.909937	5.07E-05	yes	Eucgr.C02985	Control	Infected	OK	35.786	94.1592	1.39571	2.32E-07	yes	AT5G25930.1		Protein kinase family protein with leucine-rich repeat domain
Eucgr.C02990	259.484	119.284	-1.12124	1.61E-06	yes	Eucgr.C02990	Control	Infected	OK	140.803	48.2646	-1.54464	3.05E-08	yes	AT4G29190.1		Zinc finger C-x8-C-x5-C-x3-H type family protein
Eucgr.C03199	142.008	284.372	1.0018	2.81E-05	yes	Eucgr.C03199	Control	Infected	OK	160.888	278.549	0.791871	0.0113884	yes	AT3G43190.1	SUS4, ATSUS4	sucrose synthase 4
Eucgr.C03301	32.9908	137.278	2.05696	0	yes	Eucgr.C03301	Control	Infected	OK	58.4828	225.968	1.95004	1.36E-13	yes	AT1G19180.1	JAZ1, TIFY10A	jasmonate-zim-domain protein 1
Eucgr.C03356	49.5515	31.2554	-0.664825	0.0223544	yes	Eucgr.C03356	Control	Infected	OK	63.1687	34.1738	-0.886317	0.013296	yes	AT3G24550.1	ATPERK1, PERK1	proline extensin-like receptor kinase 1
Eucgr.C03559	40.7769	23.2754	-0.808946	0.000951226	yes	Eucgr.C03559	Control	Infected	OK	38.8108	21.2728	-0.867449	0.00605878	yes	AT2G06255.1	ELF4-L3	ELF4-like 3
Eucgr.C03701	277.151	120.998	-1.19569	1.75E-07	yes	Eucgr.C03701	Control	Infected	OK	184.335	90.3164	-1.02927	0.00031254	yes	AT2G19810.1		CCCH-type zinc finger family protein
Eucgr.C03704	53.5297	79.7616	0.575354	0.0155427	yes	Eucgr.C03704	Control	Infected	OK	45.5046	74.8439	0.717873	0.0149171	yes
Eucgr.C04051	9.6256	39.3258	2.03053	1.04E-12	yes	Eucgr.C04051	Control	Infected	OK	6.14613	49.9733	3.02341	0	yes	AT4G19810.1		Glycosyl hydrolase family protein with chitinase insertion domain
Eucgr.C04060	10.7242	40.6706	1.92312	1.02E-11	yes	Eucgr.C04060	Control	Infected	OK	3.30243	50.1455	3.92452	0	yes	AT4G19810.1		Glycosyl hydrolase family protein with chitinase insertion domain
Eucgr.C04164	149.446	91.4342	-0.708818	0.00253209	yes	Eucgr.C04164	Control	Infected	OK	212.682	138.081	-0.623179	0.04061	yes	AT1G52720.1		unknown protein; BEST Arabidopsis thaliana protein match is: unknown protein (TAIR:AT3G15630.1); Has 61 Blast hits to 61 proteins in 13 species: Archae - 0; Bacteria - 0; Metazoa - 0; Fungi - 0; Plants - 61; Viruses - 0; Other Eukaryotes - 0 (source: NCBI BLink).
Eucgr.C04179	87.3897	166.921	0.933629	0.00013333	yes	Eucgr.C04179	Control	Infected	OK	10.1169	85.0581	3.07168	0	yes	AT5G25940.1		early nodulin-related
Eucgr.C04215	53.4067	25.4465	-1.06955	2.44E-05	yes	Eucgr.C04215	Control	Infected	OK	41.5482	7.22034	-2.52465	1.46E-09	yes	AT2G26690.1		Major facilitator superfamily protein
Eucgr.C04216	59.0283	100.743	0.771196	0.0010133	yes	Eucgr.C04216	Control	Infected	OK	56.0356	96.5747	0.785301	0.0082506	yes	AT2G25520.1		Drug/metabolite transporter superfamily protein
Eucgr.C04230	129.542	44.8407	-1.53054	1.20E-11	yes	Eucgr.C04230	Control	Infected	OK	106.993	38.9653	-1.45726	3.36E-06	yes	AT5G20190.1		Tetratricopeptide repeat (TPR)-like superfamily protein
Eucgr.C04231	290.139	116.514	-1.31624	5.16E-11	yes	Eucgr.C04231	Control	Infected	OK	126.449	63.5522	-0.992539	0.000232565	yes
Eucgr.C04244	11.1589	52.6995	2.23959	0	yes	Eucgr.C04244	Control	Infected	OK	12.0513	89.6626	2.89531	0	yes	AT2G25060.1	ENODL14, AtENODL14	early nodulin-like protein 14
Eucgr.C04251	23.21	38.1611	0.717356	0.0284129	yes	Eucgr.C04251	Control	Infected	OK	27.7483	55.9747	1.01237	0.00540912	yes	AT5G20230.1	ATBCB, BCB, SAG14	blue-copper-binding protein
Eucgr.C04266	35.111	68.9623	0.973885	1.41E-05	yes	Eucgr.C04266	Control	Infected	OK	72.3314	132.446	0.872709	0.00269528	yes	AT5G20250.4	DIN10	Raffinose synthase family protein
Eucgr.D00073	15.3398	67.6824	2.1415	0	yes	Eucgr.D00073	Control	Infected	OK	5.69362	42.323	2.89402	0	yes	AT1G30700.1		FAD-binding Berberine family protein
Eucgr.D00272	66.5304	103.511	0.6377	0.00670279	yes	Eucgr.D00272	Control	Infected	OK	58.4549	92.7234	0.665611	0.0256138	yes	AT1G30270.1	CIPK23, SnRK3.23, ATCIPK23, LKS1	CBL-interacting protein kinase 23
Eucgr.D00303	90.9035	61.4363	-0.565246	0.0250584	yes	Eucgr.D00303	Control	Infected	OK	100.451	57.6679	-0.800645	0.0110888	yes	AT1G17080.1		Ribosomal protein L18ae family
Eucgr.D00428	87.2919	51.7784	-0.753497	0.00116713	yes	Eucgr.D00428	Control	Infected	OK	94.5818	35.7107	-1.40521	1.16E-06	yes	AT1G78700.1	BEH4	BES1/BZR1 homolog 4
Eucgr.D00460	25.6758	59.761	1.2188	1.27E-07	yes	Eucgr.D00460	Control	Infected	OK	11.7655	36.9878	1.65248	2.29E-08	yes	AT5G10530.1		Concanavalin A-like lectin protein kinase family protein
Eucgr.D00468	16.8779	88.4499	2.38972	0	yes	Eucgr.D00468	Control	Infected	OK	3.52445	44.7824	3.66746	0	yes	AT1G72680.1	ATCAD1, CAD1	cinnamyl-alcohol dehydrogenase
Eucgr.D00484	135.351	220.513	0.704153	0.00299898	yes	Eucgr.D00484	Control	Infected	OK	124.369	223.742	0.847208	0.00352181	yes	AT1G09850.1	XBCP3	xylem bark cysteine peptidase 3
Eucgr.D00486	63.1621	29.4475	-1.10091	1.60E-05	yes	Eucgr.D00486	Control	Infected	OK	58.382	26.5407	-1.13732	0.00103238	yes	AT1G29195.1		unknown protein; FUNCTIONS IN: molecular_function unknown; INVOLVED IN: biological_process unknown; LOCATED IN: chloroplast; EXPRESSED IN: 13 plant structures; EXPRESSED DURING: 4 anthesis, C globular stage, 4 leaf senescence stage, petal differentiation and expansion stage; BEST Arabidopsis thaliana protein match is: unknown protein (TAIR:AT2G30230.1); Has 180 Blast hits to 180 proteins in 14 sp…
Eucgr.D00494	37.9149	17.4185	-1.12214	1.88E-05	yes	Eucgr.D00494	Control	Infected	OK	108.137	32.4555	-1.73632	1.14E-08	yes	AT5G45890.1	SAG12	senescence-associated gene 12
Eucgr.D00506	43.638	16.7584	-1.38071	1.35E-07	yes	Eucgr.D00506	Control	Infected	OK	47.4316	28.0774	-0.75644	0.0376857	yes	AT5G45890.1	SAG12	senescence-associated gene 12
Eucgr.D00535	61.2132	91.2542	0.576049	0.0154747	yes	Eucgr.D00535	Control	Infected	OK	41.9011	66.3196	0.662445	0.0272039	yes	AT4G33070.1		Thiamine pyrophosphate dependent pyruvate decarboxylase family protein
Eucgr.D00606	1174.26	345.725	-1.76405	4.40E-13	yes	Eucgr.D00606	Control	Infected	OK	318.78	157.843	-1.01407	0.000469391	yes	AT1G28330.1	DRM1, DYL1	dormancy-associated protein-like 1
Eucgr.D00636	36.679	26.4532	-0.471511	0.0406186	yes	Eucgr.D00636	Control	Infected	OK	40.8175	21.9529	-0.894774	0.00177095	yes	AT3G47160.1		RING/U-box superfamily protein
Eucgr.D00638	43.3046	70.5975	0.705096	0.0036494	yes	Eucgr.D00638	Control	Infected	OK	64.1011	105.873	0.723911	0.0141521	yes	AT5G53750.1		CBS domain-containing protein
Eucgr.D00657	51.8294	292.663	2.4974	0	yes	Eucgr.D00657	Control	Infected	OK	34.1654	280.528	3.03754	0	yes
Eucgr.D00716	59.801	42.8482	-0.480934	0.0285373	yes	Eucgr.D00716	Control	Infected	OK	50.1816	32.2756	-0.636714	0.010341	yes
Eucgr.D00853	101.292	58.2592	-0.797968	0.00148926	yes	Eucgr.D00853	Control	Infected	OK	75.9262	38.1075	-0.994523	0.00446592	yes	AT1G11530.1	ATCXXS1, CXXS1	C-terminal cysteine residue is changed to a serine 1
Eucgr.D01005	9.3896	51.5708	2.45742	0	yes	Eucgr.D01005	Control	Infected	OK	4.36833	40.0943	3.19824	0	yes	AT1G30760.1		FAD-binding Berberine family protein
Eucgr.D01027	33.8626	74.0003	1.12784	4.97E-07	yes	Eucgr.D01027	Control	Infected	OK	20.3884	54.4463	1.41708	6.84E-07	yes	AT5G36110.1	CYP716A1	cytochrome P450, family 716, subfamily A, polypeptide 1
Eucgr.D01029	73.6068	60.5601	-0.281471	0.00853815	yes	Eucgr.D01029	Control	Infected	OK	86.5	58.9903	-0.552224	1.08E-06	yes	AT4G20410.1	GSNAP, GAMMA-SNAP	gamma-soluble NSF attachment protein
Eucgr.D01225	63.0847	253.618	2.0073	0	yes	Eucgr.D01225	Control	Infected	OK	46.8927	305.467	2.70358	0	yes	AT3G60280.1	UCC3	uclacyanin 3
Eucgr.D01309	146.341	286.591	0.969664	2.14E-05	yes	Eucgr.D01309	Control	Infected	OK	168.05	301.283	0.842234	0.003433	yes	AT4G21870.1		HSP20-like chaperones superfamily protein
Eucgr.D01322	190.664	116.526	-0.710379	0.0021229	yes	Eucgr.D01322	Control	Infected	OK	218.625	86.8808	-1.33135	2.84E-06	yes	AT4G21960.1	PRXR1	Peroxidase superfamily protein
Eucgr.D01364	151.811	73.5764	-1.04496	2.68E-06	yes	Eucgr.D01364	Control	Infected	OK	73.2528	44.901	-0.706135	0.0190114	yes	AT1G62360.1	STM, BUM1, SHL, WAM1, BUM, WAM	KNOX/ELK homeobox transcription factor
Eucgr.D01383	77.8624	38.7874	-1.00534	6.60E-06	yes	Eucgr.D01383	Control	Infected	OK	88.6425	36.678	-1.27308	1.00E-05	yes
Eucgr.D01619	29.2048	67.0501	1.19903	1.59E-07	yes	Eucgr.D01619	Control	Infected	OK	17.5835	116.53	2.72841	0	yes	AT1G30760.1		FAD-binding Berberine family protein
Eucgr.D01681	65.9139	28.1691	-1.22647	6.25E-08	yes	Eucgr.D01681	Control	Infected	OK	183.58	94.0248	-0.965299	0.00239765	yes	AT1G64660.1	ATMGL, MGL	methionine gamma-lyase
Eucgr.D01704	84.2931	63.9402	-0.398691	0.0484606	yes	Eucgr.D01704	Control	Infected	OK	82.7405	58.6858	-0.495581	0.0348514	yes	AT4G10840.1		Tetratricopeptide repeat (TPR)-like superfamily protein
Eucgr.D01724	56.6035	31.202	-0.859251	0.0010467	yes	Eucgr.D01724	Control	Infected	OK	52.1985	29.5323	-0.821715	0.0236273	yes
Eucgr.D01768	12.4994	42.1996	1.75537	1.11E-12	yes	Eucgr.D01768	Control	Infected	OK	18.2255	55.9654	1.61857	1.16E-08	yes	AT4G23990.1	ATCSLG3, CSLG3	cellulose synthase like G3
Eucgr.D01848	47.3023	94.759	1.00235	8.93E-06	yes	Eucgr.D01848	Control	Infected	OK	46.0786	81.1767	0.816968	0.00385256	yes
Eucgr.D01888	228.299	435.259	0.930951	0.000116272	yes	Eucgr.D01888	Control	Infected	OK	416.062	790.681	0.926296	0.00397507	yes	AT4G11650.1	ATOSM34, OSM34	osmotin 34
Eucgr.D01931	107.935	210.878	0.966243	1.66E-05	yes	Eucgr.D01931	Control	Infected	OK	89.3124	259.035	1.53622	1.13E-08	yes	AT4G11820.2	MVA1, FKP1	hydroxymethylglutaryl-CoA synthase / HMG-CoA synthase / 3-hydroxy-3-methylglutaryl coenzyme A synthase
Eucgr.D01945	17.1582	41.3135	1.26771	1.19E-06	yes	Eucgr.D01945	Control	Infected	OK	28.2449	54.0252	0.93564	0.00351985	yes
Eucgr.D01990	137.76	92.4665	-0.575151	0.0184011	yes	Eucgr.D01990	Control	Infected	OK	150.205	97.5958	-0.62204	0.0487065	yes	AT1G12310.1		Calcium-binding EF-hand family protein
Eucgr.D02191	55.3546	32.8274	-0.753801	0.000832584	yes	Eucgr.D02191	Control	Infected	OK	47.581	25.0208	-0.927257	0.00257572	yes
Eucgr.D02327	102.854	64.3452	-0.67669	0.0056855	yes	Eucgr.D02327	Control	Infected	OK	117.865	64.7304	-0.864619	0.00570128	yes	AT1G01470.1	LEA14, LSR3	Late embryogenesis abundant protein
Eucgr.D02351	90.9462	55.3981	-0.715178	0.00215704	yes	Eucgr.D02351	Control	Infected	OK	78.5447	49.2299	-0.673981	0.0292523	yes	AT4G01070.1	GT72B1, UGT72B1	UDP-Glycosyltransferase superfamily protein
Eucgr.D02390	15.8868	48.1686	1.60027	4.71E-10	yes	Eucgr.D02390	Control	Infected	OK	11.9638	66.7205	2.47945	0	yes	AT3G13540.1	ATMYB5, MYB5	myb domain protein 5
Eucgr.D02465	52.0272	87.1128	0.74362	0.0011453	yes	Eucgr.D02465	Control	Infected	OK	50.4044	118.619	1.23471	6.14E-06	yes
Eucgr.D02466	81.4087	225.29	1.46853	8.68E-11	yes	Eucgr.D02466	Control	Infected	OK	81.0493	286.776	1.82305	3.94E-11	yes	AT2G45290.1		Transketolase
Eucgr.D02537	44.3426	24.3188	-0.866619	0.000126971	yes	Eucgr.D02537	Control	Infected	OK	65.8504	29.125	-1.17693	1.20E-06	yes
Eucgr.D02548	120.93	72.1942	-0.744215	0.00118302	yes	Eucgr.D02548	Control	Infected	OK	342.224	209.972	-0.704741	0.0276565	yes	AT4G10380.1	NIP5;1, NLM6, NLM8	NOD26-like intrinsic protein 5;1
Eucgr.D02577	52.3538	31.6882	-0.724347	0.00623199	yes	Eucgr.D02577	Control	Infected	OK	42.1385	20.654	-1.02872	0.00361191	yes	AT4G19420.1		Pectinacetylesterase family protein
Eucgr.D02642	85.3536	34.6678	-1.29985	1.10E-08	yes	Eucgr.D02642	Control	Infected	OK	52.8296	28.5878	-0.885947	0.00628364	yes
Eucgr.D02643	61.4527	201.418	1.71265	2.19E-14	yes	Eucgr.D02643	Control	Infected	OK	121.608	351.567	1.53156	1.12E-07	yes	AT2G46630.1		unknown protein; LOCATED IN: chloroplast; EXPRESSED IN: 22 plant structures; EXPRESSED DURING: 13 growth stages; Has 110095 Blast hits to 59224 proteins in 2216 species: Archae - 177; Bacteria - 15429; Metazoa - 38345; Fungi - 18843; Plants - 13341; Viruses - 3084; Other Eukaryotes - 20876 (source: NCBI BLink).
Eucgr.E00015	49.1617	20.5865	-1.25583	2.17E-07	yes	Eucgr.E00015	Control	Infected	OK	48.5524	22.7303	-1.09493	0.000658902	yes
Eucgr.E00017	87.0532	56.9953	-0.611055	0.0100093	yes	Eucgr.E00017	Control	Infected	OK	115.105	60.9148	-0.918085	0.00194885	yes	AT1G01140.3	CIPK9, PKS6	CBL-interacting protein kinase 9
Eucgr.E00036	77.2408	45.3899	-0.766991	0.00131122	yes	Eucgr.E00036	Control	Infected	OK	56.24	30.0935	-0.902142	0.0057017	yes	AT1G01230.1		ORMDL family protein
Eucgr.E00065	92.9217	59.1074	-0.652678	0.00684169	yes	Eucgr.E00065	Control	Infected	OK	80.7931	43.6022	-0.889832	0.0040597	yes
Eucgr.E00085	103.599	49.1863	-1.07468	2.48E-06	yes	Eucgr.E00085	Control	Infected	OK	72.6805	40.8585	-0.830933	0.00837289	yes	AT2G46220.1		Uncharacterized conserved protein (DUF2358)
Eucgr.E00104	126.129	72.6045	-0.796773	0.000444948	yes	Eucgr.E00104	Control	Infected	OK	179.825	92.7969	-0.954446	0.00119454	yes	AT3G61490.3		Pectin lyase-like superfamily protein
Eucgr.E00105	174.093	413.655	1.24857	1.05E-07	yes	Eucgr.E00105	Control	Infected	OK	74.9274	476.281	2.66825	0	yes	AT3G61490.3		Pectin lyase-like superfamily protein
Eucgr.E00118	125.196	482.833	1.94733	0	yes	Eucgr.E00118	Control	Infected	OK	82.318	466.633	2.50301	0	yes	AT3G61440.1	ATCYSC1, ARATH;BSAS3;1, CYSC1	cysteine synthase C1
Eucgr.E00120	61.2486	42.3024	-0.533937	0.0101879	yes	Eucgr.E00120	Control	Infected	OK	55.5397	35.7953	-0.633751	0.0322614	yes
Eucgr.E00176	80.3731	43.7052	-0.878908	0.00010664	yes	Eucgr.E00176	Control	Infected	OK	45.8527	21.3283	-1.10424	0.000271565	yes
Eucgr.E00270	46.8303	114.796	1.29356	4.73E-09	yes	Eucgr.E00270	Control	Infected	OK	53.9062	193.637	1.84483	5.90E-12	yes	AT2G23910.1		NAD(P)-binding Rossmann-fold superfamily protein
Eucgr.E00280	20.67	37.5447	0.861067	3.10E-08	yes	Eucgr.E00280	Control	Infected	OK	20.3882	45.6076	1.16154	2.32E-13	yes
Eucgr.E00308	28.0894	51.1638	0.8651	0.000156436	yes	Eucgr.E00308	Control	Infected	OK	20.2788	47.7312	1.23496	2.69E-05	yes	AT4G18020.6	APRR2	CheY-like two-component responsive regulator family protein
Eucgr.E00317	39.5828	88.5862	1.16221	4.60E-07	yes	Eucgr.E00317	Control	Infected	OK	22.6523	118.668	2.38921	0	yes	AT4G17030.1	ATEXLB1, EXPR, AT-EXPR, ATEXPR1, ATHEXP BETA 3.1, EXLB1	expansin-like B1
Eucgr.E00318	54.0807	26.1596	-1.04777	4.70E-06	yes	Eucgr.E00318	Control	Infected	OK	68.5326	26.1429	-1.39037	2.15E-06	yes	AT3G60190.1	ADL4, ADLP2, EDR3, DRP1E, ADL1E, DL1E	DYNAMIN-like 1E
Eucgr.E00336	117.65	79.3882	-0.56751	0.00988576	yes	Eucgr.E00336	Control	Infected	OK	94.9606	151.257	0.671604	0.0172844	yes
Eucgr.E00357	14.2261	49.3173	1.79356	6.20E-10	yes	Eucgr.E00357	Control	Infected	OK	1.03877	38.243	5.20225	0	yes	AT4G17030.1	ATEXLB1, EXPR, AT-EXPR, ATEXPR1, ATHEXP BETA 3.1, EXLB1	expansin-like B1
Eucgr.E00358	228.753	746.199	1.70577	1.85E-13	yes	Eucgr.E00358	Control	Infected	OK	85.8322	1161.47	3.75829	0	yes	AT4G17030.1	ATEXLB1, EXPR, AT-EXPR, ATEXPR1, ATHEXP BETA 3.1, EXLB1	expansin-like B1
Eucgr.E00360	189.463	600.596	1.66448	8.30E-13	yes	Eucgr.E00360	Control	Infected	OK	83.6374	1088.78	3.70242	0	yes	AT4G17030.1	ATEXLB1, EXPR, AT-EXPR, ATEXPR1, ATHEXP BETA 3.1, EXLB1	expansin-like B1
Eucgr.E00456	23.075	45.1512	0.968434	0.000108748	yes	Eucgr.E00456	Control	Infected	OK	20.0617	51.4537	1.35883	7.13E-06	yes	AT1G62600.1		Flavin-binding monooxygenase family protein
Eucgr.E00466	28.615	56.9275	0.992357	5.07E-05	yes	Eucgr.E00466	Control	Infected	OK	32.499	85.1737	1.39001	1.14E-06	yes
Eucgr.E00628	524.178	224.73	-1.22186	1.10E-07	yes	Eucgr.E00628	Control	Infected	OK	763.131	405.826	-0.911069	0.00371479	yes	AT4G00430.1	TMP-C, PIP1;4, PIP1E	plasma membrane intrinsic protein 1;4
Eucgr.E00785	17.5716	41.4694	1.2388	3.96E-08	yes	Eucgr.E00785	Control	Infected	OK	13.713	45.9783	1.74541	2.22E-10	yes	AT1G64060.1	ATRBOH F, ATRBOHF, RBOHAP108, RBOHF, RBOH F	respiratory burst oxidase protein F
Eucgr.E00814	257.353	453.619	0.81773	0.000321707	yes	Eucgr.E00814	Control	Infected	OK	221.959	759.533	1.77482	3.64E-11	yes	AT1G64160.1		Disease resistance-responsive (dirigent-like protein) family protein
Eucgr.E00822	48.0027	14.9672	-1.68132	7.29E-10	yes	Eucgr.E00822	Control	Infected	OK	40.9169	10.1989	-2.00428	1.68E-07	yes	AT5G03970.2		F-box associated ubiquitination effector family protein
Eucgr.E00858	23.2825	54.3252	1.22237	4.73E-09	yes	Eucgr.E00858	Control	Infected	OK	36.8397	67.065	0.8643	0.000897621	yes
Eucgr.E00871	52.1155	75.0428	0.526	0.0384956	yes	Eucgr.E00871	Control	Infected	OK	64.1577	111.15	0.792811	0.00736457	yes
Eucgr.E01070	193.091	337.517	0.805676	0.00112373	yes	Eucgr.E01070	Control	Infected	OK	103.879	167.602	0.69014	0.0253746	yes
Eucgr.E01170	58.4812	152.025	1.37826	0	yes	Eucgr.E01170	Control	Infected	OK	74.5946	103.87	0.477638	0.0038006	yes
Eucgr.E01253	32.5001	101.968	1.6496	1.38E-12	yes	Eucgr.E01253	Control	Infected	OK	19.1692	59.9494	1.64496	9.81E-08	yes	AT1G32100.1	ATPRR1, PRR1	pinoresinol reductase 1
Eucgr.E01255	38.9265	71.3905	0.874977	0.000267796	yes	Eucgr.E01255	Control	Infected	OK	36.7442	59.223	0.688641	0.0306684	yes	AT1G32100.1	ATPRR1, PRR1	pinoresinol reductase 1
Eucgr.E01260	80.5563	57.475	-0.487064	0.0497959	yes	Eucgr.E01260	Control	Infected	OK	98.1514	49.4933	-0.987776	0.000952638	yes
Eucgr.E01381	20.239	78.3608	1.95299	1.50E-12	yes	Eucgr.E01381	Control	Infected	OK	2.74735	50.4337	4.19828	0	yes	AT1G20030.2		Pathogenesis-related thaumatin superfamily protein
Eucgr.E01382	28.9984	156.289	2.43017	0	yes	Eucgr.E01382	Control	Infected	OK	8.701	176.767	4.34453	0	yes	AT1G20030.2		Pathogenesis-related thaumatin superfamily protein
Eucgr.E01384	28.9883	153.938	2.40881	0	yes	Eucgr.E01384	Control	Infected	OK	6.4869	160.831	4.63187	0	yes	AT1G20030.2		Pathogenesis-related thaumatin superfamily protein
Eucgr.E01389	21.0756	97.234	2.20589	0	yes	Eucgr.E01389	Control	Infected	OK	8.5741	97.0218	3.50025	0	yes	AT1G20030.2		Pathogenesis-related thaumatin superfamily protein
Eucgr.E01463	12.4301	73.8748	2.57125	0	yes	Eucgr.E01463	Control	Infected	OK	0.497975	36.0693	6.17856	0	yes	AT2G45220.1		Plant invertase/pectin methylesterase inhibitor superfamily
Eucgr.E01510	46.7761	24.5331	-0.931043	2.00E-13	yes	Eucgr.E01510	Control	Infected	OK	37.2615	24.0625	-0.630899	0.000445283	yes
Eucgr.E01719	19.3375	38.123	0.979256	1.22E-05	yes	Eucgr.E01719	Control	Infected	OK	19.909	40.4098	1.02129	0.00027614	yes	AT3G60160.1	ATMRP9, MRP9, ABCC9	multidrug resistance-associated protein 9
Eucgr.E01777	51.8352	26.4019	-0.973288	0.000877145	yes	Eucgr.E01777	Control	Infected	OK	56.2508	25.6896	-1.13069	0.00329703	yes	AT1G24470.1	KCR2, ATKCR2	beta-ketoacyl reductase 2
Eucgr.E01882	152.369	88.1191	-0.79004	0.000500741	yes	Eucgr.E01882	Control	Infected	OK	73.6437	44.9125	-0.713446	0.0212938	yes	AT2G28910.1	CXIP4	CAX interacting protein 4
Eucgr.E01963	151.996	87.3602	-0.798989	0.000147312	yes	Eucgr.E01963	Control	Infected	OK	66.6442	40.2459	-0.727638	0.0185498	yes	AT2G28910.1	CXIP4	CAX interacting protein 4
Eucgr.E02058	2371.78	1215.21	-0.964764	0.000826342	yes	Eucgr.E02058	Control	Infected	OK	1391.76	780.714	-0.834041	0.0125909	yes
Eucgr.E02061	926.551	413.808	-1.16291	1.55E-07	yes	Eucgr.E02061	Control	Infected	OK	767.814	355.955	-1.10906	0.000115745	yes
Eucgr.E02358	71.3132	41.1073	-0.794773	0.00121305	yes	Eucgr.E02358	Control	Infected	OK	51.1051	30.4563	-0.746723	0.030532	yes	AT1G29395.1	COR414-TM1, COR413IM1, COR413-TM1	COLD REGULATED 314 INNER MEMBRANE 1
Eucgr.E02381	305.47	101.597	-1.58817	5.68E-13	yes	Eucgr.E02381	Control	Infected	OK	90.5337	49.0211	-0.885051	0.00618222	yes	AT2G34430.1	LHB1B1, LHCB1.4	light-harvesting chlorophyll-protein complex II subunit B1
Eucgr.E02406	86.4236	51.5016	-0.746809	0.00117687	yes	Eucgr.E02406	Control	Infected	OK	120.911	66.8566	-0.854801	0.00379136	yes	AT2G34510.1		Protein of unknown function, DUF642
Eucgr.E02751	29.3595	101.281	1.78646	0	yes	Eucgr.E02751	Control	Infected	OK	45.0022	172.485	1.93841	5.64E-13	yes	AT3G19390.1		Granulin repeat cysteine protease family protein
Eucgr.E02899	14.414	62.7694	2.12259	0	yes	Eucgr.E02899	Control	Infected	OK	15.8859	65.9021	2.05258	3.63E-12	yes	AT1G17020.1	SRG1, ATSRG1	senescence-related gene 1
Eucgr.E03228	127.132	70.1201	-0.85843	0.000248715	yes	Eucgr.E03228	Control	Infected	OK	138.021	72.4294	-0.930237	0.00152045	yes	AT1G28440.1	HSL1	HAESA-like 1
Eucgr.E03242	140.054	87.2719	-0.682391	0.00392074	yes	Eucgr.E03242	Control	Infected	OK	130.821	83.771	-0.643068	0.0395829	yes	AT5G46110.2	APE2, TPT	Glucose-6-phosphate/phosphate translocator-related
Eucgr.E03252	20.8484	43.9958	1.07743	4.31E-06	yes	Eucgr.E03252	Control	Infected	OK	30.1851	49.062	0.700771	0.0200456	yes	AT1G28380.1	NSL1	MAC/Perforin domain-containing protein
Eucgr.E03253	37.0918	24.4912	-0.59884	0.0160929	yes	Eucgr.E03253	Control	Infected	OK	35.2851	20.4136	-0.789529	0.0135787	yes
Eucgr.E03257	3011.7	1324.82	-1.18479	0.000125625	yes	Eucgr.E03257	Control	Infected	OK	2379.98	1208.22	-0.978072	0.00471979	yes	AT1G28330.1	DRM1, DYL1	dormancy-associated protein-like 1
Eucgr.E03283	66.6221	22.9533	-1.5373	5.59E-07	yes	Eucgr.E03283	Control	Infected	OK	41.5957	14.4066	-1.52971	0.000662434	yes	AT3G15358.1		unknown protein; FUNCTIONS IN: molecular_function unknown; INVOLVED IN: biological_process unknown; LOCATED IN: endomembrane system; BEST Arabidopsis thaliana protein match is: unknown protein (TAIR:AT1G53035.1); Has 35333 Blast hits to 34131 proteins in 2444 species: Archae - 798; Bacteria - 22429; Metazoa - 974; Fungi - 991; Plants - 531; Viruses - 0; Other Eukaryotes - 9610 (source: NCBI BLink…
Eucgr.E03293	432.175	150.346	-1.52333	2.54E-11	yes	Eucgr.E03293	Control	Infected	OK	390.502	112.966	-1.78944	3.92E-10	yes	AT3G15358.1		unknown protein; FUNCTIONS IN: molecular_function unknown; INVOLVED IN: biological_process unknown; LOCATED IN: endomembrane system; BEST Arabidopsis thaliana protein match is: unknown protein (TAIR:AT1G53035.1); Has 35333 Blast hits to 34131 proteins in 2444 species: Archae - 798; Bacteria - 22429; Metazoa - 974; Fungi - 991; Plants - 531; Viruses - 0; Other Eukaryotes - 9610 (source: NCBI BLink…
Eucgr.E03524	89.259	60.7041	-0.556202	0.0211932	yes	Eucgr.E03524	Control	Infected	OK	97.2352	60.0377	-0.69561	0.0196754	yes	AT5G20280.1	ATSPS1F, SPS1F	sucrose phosphate synthase 1F
Eucgr.E03835	86.6171	176.997	1.031	4.70E-06	yes	Eucgr.E03835	Control	Infected	OK	67.175	195.192	1.5389	1.95E-08	yes	AT5G47770.1	FPS1	farnesyl diphosphate synthase 1
Eucgr.E03836	67.6638	135.886	1.00594	8.90E-06	yes	Eucgr.E03836	Control	Infected	OK	64.2428	181.181	1.49582	3.70E-08	yes	AT5G47770.1	FPS1	farnesyl diphosphate synthase 1
Eucgr.E03895	50.9825	129.365	1.34337	3.27E-08	yes	Eucgr.E03895	Control	Infected	OK	105.429	67.6497	-0.64011	0.0339829	yes	AT4G17230.1	SCL13	SCARECROW-like 13
Eucgr.E03922	24.8448	52.3196	1.07441	3.27E-05	yes	Eucgr.E03922	Control	Infected	OK	23.1608	45.2376	0.965838	0.00352359	yes
Eucgr.E03983	57.881	84.4078	0.544286	0.0228286	yes	Eucgr.E03983	Control	Infected	OK	60.1002	104.816	0.802424	0.00523897	yes	AT1G12000.1		Phosphofructokinase family protein
Eucgr.E04011	29.638	84.8892	1.51813	1.24E-11	yes	Eucgr.E04011	Control	Infected	OK	34.6362	89.3596	1.36734	6.08E-07	yes	AT1G62300.1	WRKY6, ATWRKY6	WRKY family transcription factor
Eucgr.E04049	8.32298	72.1737	3.1163	0	yes	Eucgr.E04049	Control	Infected	OK	6.37264	47.4086	2.89519	5.57E-14	yes	AT4G12731.1		unknown protein; FUNCTIONS IN: molecular_function unknown; INVOLVED IN: biological_process unknown; LOCATED IN: cellular_component unknown; BEST Arabidopsis thaliana protein match is: unknown protein (TAIR:AT4G12735.1); Has 30201 Blast hits to 17322 proteins in 780 species: Archae - 12; Bacteria - 1396; Metazoa - 17338; Fungi - 3422; Plants - 5037; Viruses - 0; Other Eukaryotes - 2996 (source: NC…
Eucgr.E04056	90.0084	50.341	-0.838326	0.000340176	yes	Eucgr.E04056	Control	Infected	OK	132.46	35.9912	-1.87984	1.42E-10	yes	AT4G21960.1	PRXR1	Peroxidase superfamily protein
Eucgr.E04249	55.786	84.8062	0.604268	0.0168333	yes	Eucgr.E04249	Control	Infected	OK	64.8778	123.126	0.924338	0.00167694	yes
Eucgr.F00027	50.8174	81.4927	0.681347	0.00297938	yes	Eucgr.F00027	Control	Infected	OK	42.5898	66.8041	0.649429	0.0256198	yes
Eucgr.F00032	132.311	206.277	0.640647	0.00753081	yes	Eucgr.F00032	Control	Infected	OK	43.9235	238.615	2.44162	0	yes	AT2G15780.1		Cupredoxin superfamily protein
Eucgr.F00033	195.241	110.597	-0.819945	0.000382207	yes	Eucgr.F00033	Control	Infected	OK	180.33	93.2011	-0.952223	0.00101166	yes	AT2G26510.1	PDE135	Xanthine/uracil permease family protein
Eucgr.F00038	92.3767	143.321	0.633644	0.00683166	yes	Eucgr.F00038	Control	Infected	OK	93.1249	145.551	0.644285	0.028944	yes	AT1G06870.1		Peptidase S24/S26A/S26B/S26C family protein
Eucgr.F00121	184.746	118.596	-0.639489	0.009745	yes	Eucgr.F00121	Control	Infected	OK	249.82	158.432	-0.657023	0.0424264	yes	AT5G67360.1	ARA12	Subtilase family protein
Eucgr.F00125	52.1974	162.046	1.63435	1.02E-11	yes	Eucgr.F00125	Control	Infected	OK	44.778	284.984	2.67002	0	yes	AT5G48810.1	ATB5-B, B5 #3, ATCB5-D, CB5-D	cytochrome B5 isoform D
Eucgr.F00160	416.115	244.256	-0.768586	0.000836261	yes	Eucgr.F00160	Control	Infected	OK	781.212	342.057	-1.19148	4.25E-05	yes	AT4G24210.1	SLY1	F-box family protein
Eucgr.F00233	39.6985	10.7401	-1.88608	1.22E-07	yes	Eucgr.F00233	Control	Infected	OK	38.0647	15.0125	-1.34229	0.00337145	yes	AT1G18210.2		Calcium-binding EF-hand family protein
Eucgr.F00326	76.0641	49.5584	-0.618087	0.00934953	yes	Eucgr.F00326	Control	Infected	OK	86.7539	34.1915	-1.34329	2.77E-06	yes	AT4G08920.1	CRY1, BLU1, HY4, OOP2, ATCRY1	cryptochrome 1
Eucgr.F00353	9.19445	37.0978	2.0125	5.58E-13	yes	Eucgr.F00353	Control	Infected	OK	9.34425	60.3401	2.69097	0	yes	AT1G22400.1	UGT85A1, ATUGT85A1	UDP-Glycosyltransferase superfamily protein
Eucgr.F00356	81.7667	208.302	1.34909	1.06E-09	yes	Eucgr.F00356	Control	Infected	OK	23.422	115.94	2.30744	0	yes	AT5G64260.1	EXL2	EXORDIUM like 2
Eucgr.F00366	96.1506	252.319	1.39188	6.07E-10	yes	Eucgr.F00366	Control	Infected	OK	79.2255	368.009	2.21571	0	yes	AT1G22410.1		Class-II DAHP synthetase family protein
Eucgr.F00411	940.605	582.917	-0.690298	0.0202521	yes	Eucgr.F00411	Control	Infected	OK	193.062	335.55	0.797462	0.0112782	yes	AT1G09750.1		Eukaryotic aspartyl protease family protein
Eucgr.F00420	131.288	73.7112	-0.832782	9.43E-08	yes	Eucgr.F00420	Control	Infected	OK	133.901	64.9315	-1.04418	5.03E-07	yes
Eucgr.F00588	128.615	68.7025	-0.904625	0.000808784	yes	Eucgr.F00588	Control	Infected	OK	54.3445	24.8312	-1.12998	0.00434345	yes	AT1G75750.2	GASA1	GAST1 protein homolog 1
Eucgr.F00647	58.4904	44.5323	-0.393347	0.00265974	yes	Eucgr.F00647	Control	Infected	OK	51.2308	40.019	-0.356326	0.0444542	yes	AT1G16240.2	SYP51, ATSYP51	syntaxin of plants 51
Eucgr.F00753	41.5627	85.9054	1.04746	9.92E-06	yes	Eucgr.F00753	Control	Infected	OK	61.578	99.7677	0.696157	0.0212938	yes	AT4G21970.1		Protein of unknown function, DUF584
Eucgr.F00807	29.5885	52.0725	0.815484	0.000431259	yes	Eucgr.F00807	Control	Infected	OK	37.4521	61.6232	0.718424	0.0150126	yes
Eucgr.F00969	76.4704	123.309	0.689304	0.00154168	yes	Eucgr.F00969	Control	Infected	OK	71.9633	163.091	1.18034	4.81E-06	yes
Eucgr.F01072	57.2855	14.8611	-1.94663	9.76E-12	yes	Eucgr.F01072	Control	Infected	OK	52.8057	16.5142	-1.67698	1.67E-05	yes	AT4G10270.1		Wound-responsive family protein
Eucgr.F01093	59.9743	96.1289	0.680627	0.00517763	yes	Eucgr.F01093	Control	Infected	OK	40.4576	110.057	1.44376	1.36E-07	yes	AT4G27410.2	RD26, ANAC072	NAC (No Apical Meristem) domain transcriptional regulator superfamily protein
Eucgr.F01131	22.308	40.7625	0.869683	0.000238819	yes	Eucgr.F01131	Control	Infected	OK	17.6395	38.2141	1.1153	0.000167837	yes	AT3G15350.2		Core-2/I-branching beta-1,6-N-acetylglucosaminyltransferase family protein
Eucgr.F01151	97.3825	34.4245	-1.50023	1.20E-11	yes	Eucgr.F01151	Control	Infected	OK	91.8839	46.2325	-0.990906	0.000783142	yes	AT4G27520.1	ENODL2, AtENODL2	early nodulin-like protein 2
Eucgr.F01244	66.629	47.6416	-0.483927	0.00114847	yes	Eucgr.F01244	Control	Infected	OK	65.8251	39.3849	-0.740994	0.000881873	yes
Eucgr.F01371	51.7563	37.8407	-0.451796	0.0317658	yes	Eucgr.F01371	Control	Infected	OK	52.246	28.7821	-0.860148	0.00249045	yes	AT3G14770.1	SWEET2, AtSWEET2	Nodulin MtN3 family protein
Eucgr.F01416	16.2576	83.3088	2.35736	0	yes	Eucgr.F01416	Control	Infected	OK	1.61478	53.7016	5.05555	0	yes	AT1G17180.1	ATGSTU25, GSTU25	glutathione S-transferase TAU 25
Eucgr.F01418	55.1312	160.78	1.54415	2.57E-10	yes	Eucgr.F01418	Control	Infected	OK	14.7127	77.7086	2.40101	3.19E-13	yes	AT1G78380.1	ATGSTU19, GST8, GSTU19	glutathione S-transferase TAU 19
Eucgr.F01425	25.8349	102.814	1.99264	2.19E-14	yes	Eucgr.F01425	Control	Infected	OK	6.21633	70.6147	3.50583	0	yes	AT1G78380.1	ATGSTU19, GST8, GSTU19	glutathione S-transferase TAU 19
Eucgr.F01428	163.044	93.8805	-0.796363	0.000438961	yes	Eucgr.F01428	Control	Infected	OK	114.107	62.1654	-0.8762	0.00264171	yes	AT1G78380.1	ATGSTU19, GST8, GSTU19	glutathione S-transferase TAU 19
Eucgr.F01447	83.3429	20.7562	-2.00552	6.15E-15	yes	Eucgr.F01447	Control	Infected	OK	34.2005	12.1979	-1.48739	0.000191509	yes	AT1G79040.1	PSBR	photosystem II subunit R
Eucgr.F01453	79.8501	170.431	1.09382	9.30E-07	yes	Eucgr.F01453	Control	Infected	OK	68.11	168.507	1.30687	1.76E-06	yes	AT5G36110.1	CYP716A1	cytochrome P450, family 716, subfamily A, polypeptide 1
Eucgr.F01499	20.348	43.8399	1.10736	7.23E-07	yes	Eucgr.F01499	Control	Infected	OK	14.1826	37.9257	1.41905	1.33E-06	yes
Eucgr.F01505	31.5391	57.9804	0.878422	0.000102759	yes	Eucgr.F01505	Control	Infected	OK	33.8565	59.3775	0.810483	0.00520362	yes	AT5G42650.1	AOS, CYP74A, DDE2	allene oxide synthase
Eucgr.F01551	58.9401	36.696	-0.683627	0.00415745	yes	Eucgr.F01551	Control	Infected	OK	47.8129	29.9377	-0.675439	0.0343202	yes	AT1G75130.1	CYP721A1	cytochrome P450, family 721, subfamily A, polypeptide 1
Eucgr.F01566	47.8953	74.1561	0.63068	0.00804842	yes	Eucgr.F01566	Control	Infected	OK	51.8385	92.7067	0.83865	0.00366374	yes	AT1G75170.2		Sec14p-like phosphatidylinositol transfer family protein
Eucgr.F01582	108.358	60.9676	-0.829688	0.000805335	yes	Eucgr.F01582	Control	Infected	OK	133.396	50.4575	-1.40258	9.36E-06	yes	AT1G19530.1		unknown protein; FUNCTIONS IN: molecular_function unknown; INVOLVED IN: N-terminal protein myristoylation, anaerobic respiration; LOCATED IN: cellular_component unknown; EXPRESSED IN: leaf apex, inflorescence meristem, hypocotyl, root, flower; EXPRESSED DURING: petal differentiation and expansion stage; Has 47 Blast hits to 47 proteins in 13 species: Archae - 0; Bacteria - 0; Metazoa - 0; Fungi -…
Eucgr.F01583	151.114	100.599	-0.587016	0.00442526	yes	Eucgr.F01583	Control	Infected	OK	85.3678	34.4194	-1.31047	4.81E-06	yes	AT1G19530.1		unknown protein; FUNCTIONS IN: molecular_function unknown; INVOLVED IN: N-terminal protein myristoylation, anaerobic respiration; LOCATED IN: cellular_component unknown; EXPRESSED IN: leaf apex, inflorescence meristem, hypocotyl, root, flower; EXPRESSED DURING: petal differentiation and expansion stage; Has 47 Blast hits to 47 proteins in 13 species: Archae - 0; Bacteria - 0; Metazoa - 0; Fungi -…
Eucgr.F01589	75.716	187.454	1.30787	4.45E-09	yes	Eucgr.F01589	Control	Infected	OK	96.0421	329.891	1.78025	1.13E-10	yes	AT5G42800.1	DFR, TT3, M318	dihydroflavonol 4-reductase
Eucgr.F01620	54.8327	35.5865	-0.623708	0.00846289	yes	Eucgr.F01620	Control	Infected	OK	56.2634	34.5477	-0.703608	0.0210617	yes	AT1G05150.1		Calcium-binding tetratricopeptide family protein
Eucgr.F01623	24.0877	50.2239	1.06008	1.22E-05	yes	Eucgr.F01623	Control	Infected	OK	25.3129	42.6182	0.751597	0.0191169	yes	AT4G24160.1		alpha/beta-Hydrolases superfamily protein
Eucgr.F01634	49.4315	23.382	-1.08003	1.39E-06	yes	Eucgr.F01634	Control	Infected	OK	37.9177	20.0934	-0.916153	0.00215025	yes
Eucgr.F01674	80.777	25.7553	-1.64908	6.11E-12	yes	Eucgr.F01674	Control	Infected	OK	89.1419	22.7947	-1.96741	3.33E-09	yes	AT4G35900.1	FD, FD-1, atbzip14	Basic-leucine zipper (bZIP) transcription factor family protein
Eucgr.F01691	76.3039	51.8424	-0.557624	0.0205008	yes	Eucgr.F01691	Control	Infected	OK	88.2799	51.364	-0.781328	0.0106689	yes	AT1G20225.1		Thioredoxin superfamily protein
Eucgr.F01727	99.9465	50.9516	-0.972029	0.00175622	yes	Eucgr.F01727	Control	Infected	OK	112.832	60.7486	-0.893253	0.0261487	yes
Eucgr.F01770	89.1698	33.4102	-1.41627	9.53E-11	yes	Eucgr.F01770	Control	Infected	OK	67.6886	24.9149	-1.44191	3.80E-07	yes	AT2G36390.1	SBE2.1, BE3	starch branching enzyme 2.1
Eucgr.F01823	73.184	113.27	0.630171	0.00678989	yes	Eucgr.F01823	Control	Infected	OK	63.545	144.01	1.18032	1.04E-05	yes
Eucgr.F01844	14.235	79.826	2.48742	0	yes	Eucgr.F01844	Control	Infected	OK	3.48489	65.1425	4.22442	0	yes	AT1G19900.1		glyoxal oxidase-related protein
Eucgr.F01847	71.9185	49.0484	-0.552159	0.016271	yes	Eucgr.F01847	Control	Infected	OK	97.7087	39.5762	-1.30385	1.73E-07	yes	AT1G75500.2	WAT1	Walls Are Thin 1
Eucgr.F01854	30.4063	76.3683	1.32861	1.50E-06	yes	Eucgr.F01854	Control	Infected	OK	14.0254	37.0125	1.39997	0.000283758	yes	AT3G51030.1	ATTRX1, ATTRX H1, TRX1	thioredoxin H-type 1
Eucgr.F01879	18.5634	45.1518	1.28233	1.55E-07	yes	Eucgr.F01879	Control	Infected	OK	20.5543	40.3715	0.973896	0.00179017	yes	AT5G66460.1	MAN7, AtMAN7	Glycosyl hydrolase superfamily protein
Eucgr.F01952	68.6404	30.7683	-1.15761	3.10E-06	yes	Eucgr.F01952	Control	Infected	OK	52.5545	20.1205	-1.38515	8.95E-05	yes	AT1G21050.1		Protein of unknown function, DUF617
Eucgr.F01956	124.965	76.8909	-0.70064	0.002445	yes	Eucgr.F01956	Control	Infected	OK	139.107	87.8429	-0.663201	0.0275071	yes	AT1G76660.1		FUNCTIONS IN: molecular_function unknown; INVOLVED IN: biological_process unknown; LOCATED IN: plasma membrane; EXPRESSED IN: 22 plant structures; EXPRESSED DURING: 13 growth stages; BEST Arabidopsis thaliana protein match is: hydroxyproline-rich glycoprotein family protein (TAIR:AT5G52430.1); Has 353 Blast hits to 231 proteins in 60 species: Archae - 0; Bacteria - 6; Metazoa - 57; Fungi - 22; Pl…
Eucgr.F02129	114.886	61.5941	-0.899335	2.21E-05	yes	Eucgr.F02129	Control	Infected	OK	96.6935	55.0594	-0.812429	0.00167282	yes
Eucgr.F02133	38.2937	62.4522	0.705648	0.00249466	yes	Eucgr.F02133	Control	Infected	OK	38.8032	70.2506	0.856334	0.00304627	yes	AT4G24620.1	PGI1, PGI	phosphoglucose isomerase 1
Eucgr.F02167	59.9799	114.901	0.937845	1.25E-09	yes	Eucgr.F02167	Control	Infected	OK	46.5867	104.554	1.16625	0	yes
Eucgr.F02171	34.8748	66.502	0.931214	5.74E-05	yes	Eucgr.F02171	Control	Infected	OK	12.7493	48.6508	1.93204	1.63E-10	yes	AT5G65640.1	bHLH093	beta HLH protein 93
Eucgr.F02181	13.7377	38.7641	1.49658	1.10E-10	yes	Eucgr.F02181	Control	Infected	OK	11.4051	43.9537	1.94631	2.19E-12	yes	AT1G09970.1	LRR XI-23, RLK7	Leucine-rich receptor-like protein kinase family protein
Eucgr.F02182	59.8568	31.297	-0.935489	2.67E-05	yes	Eucgr.F02182	Control	Infected	OK	35.2912	22.0942	-0.675641	0.0292246	yes	AT5G49660.1		Leucine-rich repeat transmembrane protein kinase family protein
Eucgr.F02260	79.1648	196.056	1.30833	0	yes	Eucgr.F02260	Control	Infected	OK	87.3145	266.656	1.61069	0	yes	AT1G27450.1	APT1, ATAPT1	adenine phosphoribosyl transferase 1
Eucgr.F02320	41.7891	21.6817	-0.94665	0.000210832	yes	Eucgr.F02320	Control	Infected	OK	42.2701	23.5843	-0.841813	0.0133993	yes	AT1G46480.1	WOX4	WUSCHEL related homeobox 4
Eucgr.F02374	21.5237	37.8721	0.815212	0.0220631	yes	Eucgr.F02374	Control	Infected	OK	21.027	76.4379	1.86204	2.71E-07	yes	AT2G15780.1		Cupredoxin superfamily protein
Eucgr.F02389	76.7342	39.0432	-0.9748	1.44E-05	yes	Eucgr.F02389	Control	Infected	OK	71.0064	29.8483	-1.2503	2.25E-05	yes	AT1G47670.1		Transmembrane amino acid transporter family protein
Eucgr.F02494	27.815	43.0862	0.631366	0.00299925	yes	Eucgr.F02494	Control	Infected	OK	23.1972	40.9628	0.820366	0.00133335	yes
Eucgr.F02538	43.376	99.8829	1.20334	1.39E-08	yes	Eucgr.F02538	Control	Infected	OK	27.0295	63.8894	1.24104	3.38E-05	yes	AT1G80160.1		Lactoylglutathione lyase / glyoxalase I family protein
Eucgr.F02543	50.511	34.424	-0.553182	0.0409124	yes	Eucgr.F02543	Control	Infected	OK	59.338	33.397	-0.829236	0.0133993	yes
Eucgr.F02557	41.681	85.6757	1.0395	7.22E-06	yes	Eucgr.F02557	Control	Infected	OK	27.6884	94.9542	1.77795	2.90E-10	yes	AT1G52760.1	LysoPL2	lysophospholipase 2
Eucgr.F02563	74.9803	196.218	1.38787	5.70E-10	yes	Eucgr.F02563	Control	Infected	OK	70.6297	168.629	1.2555	8.20E-06	yes	AT1G52800.1		2-oxoglutarate (2OG) and Fe(II)-dependent oxygenase superfamily protein
Eucgr.F02574	108.021	58.0982	-0.894743	7.24E-05	yes	Eucgr.F02574	Control	Infected	OK	108.647	47.7762	-1.18528	3.29E-05	yes	AT1G80380.2		P-loop containing nucleoside triphosphate hydrolases superfamily protein
Eucgr.F02610	105.534	70.0577	-0.591097	0.0157784	yes	Eucgr.F02610	Control	Infected	OK	139.598	86.9092	-0.683694	0.0261487	yes	AT1G71950.1		Proteinase inhibitor, propeptide
Eucgr.F02644	4.49667	39.1951	3.12375	0	yes	Eucgr.F02644	Control	Infected	OK	7.19841	83.5863	3.53752	0	yes	AT5G09360.1	LAC14	laccase 14
Eucgr.F02650	17.2469	75.0796	2.12209	0	yes	Eucgr.F02650	Control	Infected	OK	11.5496	90.1106	2.96386	0	yes	AT5G09360.1	LAC14	laccase 14
Eucgr.F02656	69.7832	45.2774	-0.624089	0.00810764	yes	Eucgr.F02656	Control	Infected	OK	73.0204	42.0884	-0.794879	0.00879801	yes
Eucgr.F02733	22.5827	147.916	2.71149	0	yes	Eucgr.F02733	Control	Infected	OK	1.70324	122.637	6.16997	0	yes	AT1G78780.2		pathogenesis-related family protein
Eucgr.F02753	52.2406	36.8697	-0.502735	0.0010133	yes	Eucgr.F02753	Control	Infected	OK	42.9938	30.8136	-0.48056	0.0317727	yes
Eucgr.F02761	55.7362	30.0999	-0.888853	0.000209903	yes	Eucgr.F02761	Control	Infected	OK	61.2053	31.9416	-0.938222	0.00323931	yes	AT1G21410.1	SKP2A	F-box/RNI-like superfamily protein
Eucgr.F02788	391.197	261.122	-0.58317	0.0135376	yes	Eucgr.F02788	Control	Infected	OK	445.294	753.613	0.759065	0.00955233	yes	AT3G18280.1		Bifunctional inhibitor/lipid-transfer protein/seed storage 2S albumin superfamily protein
Eucgr.F02795	22.6309	69.5594	1.61995	1.16E-08	yes	Eucgr.F02795	Control	Infected	OK	17.307	67.3676	1.9607	1.06E-08	yes	AT2G47485.1		unknown protein; BEST Arabidopsis thaliana protein match is: unknown protein (TAIR:AT3G62650.1); Has 35333 Blast hits to 34131 proteins in 2444 species: Archae - 798; Bacteria - 22429; Metazoa - 974; Fungi - 991; Plants - 531; Viruses - 0; Other Eukaryotes - 9610 (source: NCBI BLink).
Eucgr.F02818	54.0601	98.2358	0.861684	0.000113176	yes	Eucgr.F02818	Control	Infected	OK	46.1965	80.9596	0.809417	0.00471979	yes
Eucgr.F02870	40.5625	26.1058	-0.635776	0.0190315	yes	Eucgr.F02870	Control	Infected	OK	50.5165	26.1107	-0.952114	0.00461243	yes	AT2G01670.1	atnudt17, NUDT17	nudix hydrolase homolog 17
Eucgr.F02877	37.5529	106.428	1.50289	2.37E-10	yes	Eucgr.F02877	Control	Infected	OK	20.6337	92.9321	2.17117	5.83E-13	yes	AT5G16940.2		carbon-sulfur lyases
Eucgr.F02899	131.711	65.9766	-0.997351	8.93E-06	yes	Eucgr.F02899	Control	Infected	OK	67.4197	24.6548	-1.4513	2.66E-06	yes	AT3G03270.2		Adenine nucleotide alpha hydrolases-like superfamily protein
Eucgr.F02913	103.434	59.7591	-0.791486	9.74E-06	yes	Eucgr.F02913	Control	Infected	OK	90.0161	56.4997	-0.671941	0.00274847	yes	AT5G17230.2	PSY	PHYTOENE SYNTHASE
Eucgr.F02918	226.917	102.344	-1.14874	4.53E-08	yes	Eucgr.F02918	Control	Infected	OK	170.274	75.631	-1.17081	1.85E-05	yes
Eucgr.F02922	40.1561	112.102	1.48112	1.31E-09	yes	Eucgr.F02922	Control	Infected	OK	54.6054	120.905	1.14676	6.65E-05	yes	AT1G65690.1		Late embryogenesis abundant (LEA) hydroxyproline-rich glycoprotein family
Eucgr.F02978	193.773	389.325	1.00661	6.21E-06	yes	Eucgr.F02978	Control	Infected	OK	174.373	471.811	1.43603	9.16E-08	yes	AT4G10040.1	CYTC-2	cytochrome c-2
Eucgr.F03033	78.1222	34.3274	-1.18637	1.29E-06	yes	Eucgr.F03033	Control	Infected	OK	56.0818	30.3215	-0.887192	0.010638	yes	AT1G45688.1		unknown protein; FUNCTIONS IN: molecular_function unknown; INVOLVED IN: biological_process unknown; LOCATED IN: plasma membrane; EXPRESSED IN: 22 plant structures; EXPRESSED DURING: 13 growth stages; BEST Arabidopsis thaliana protein match is: unknown protein (TAIR:AT5G42860.1); Has 258 Blast hits to 242 proteins in 39 species: Archae - 0; Bacteria - 11; Metazoa - 10; Fungi - 14; Plants - 198; Vi…
Eucgr.F03050	49.2026	23.8995	-1.04175	6.36E-06	yes	Eucgr.F03050	Control	Infected	OK	43.6815	22.9567	-0.928106	0.00308424	yes
Eucgr.F03054	41.5062	15.5335	-1.41795	2.03E-07	yes	Eucgr.F03054	Control	Infected	OK	65.3279	9.87723	-2.72552	1.04E-11	yes	AT3G16240.1	DELTA-TIP, TIP2;1, DELTA-TIP1, AQP1, ATTIP2;1	delta tonoplast integral protein
Eucgr.F03072	20.2453	72.9559	1.84943	0	yes	Eucgr.F03072	Control	Infected	OK	11.1144	68.9031	2.63214	0	yes
Eucgr.F03125	77.6429	49.1023	-0.661062	0.00616464	yes	Eucgr.F03125	Control	Infected	OK	96.1823	43.9909	-1.12857	0.000125182	yes	AT4G33000.2	CBL10, SCABP8, ATCBL10	calcineurin B-like protein 10
Eucgr.F03138	68.2306	135.936	0.994439	8.35E-06	yes	Eucgr.F03138	Control	Infected	OK	107.995	199.747	0.887211	0.00216064	yes	AT3G13790.1	ATCWINV1, ATBFRUCT1	Glycosyl hydrolases family 32 protein
Eucgr.F03148	58.909	87.5655	0.571873	0.0205492	yes	Eucgr.F03148	Control	Infected	OK	62.04	102.757	0.727959	0.0144501	yes
Eucgr.F03169	52.7021	28.9395	-0.864822	3.65E-14	yes	Eucgr.F03169	Control	Infected	OK	44.1637	15.7732	-1.48539	0	yes
Eucgr.F03186	50.7724	25.1922	-1.01107	4.56E-05	yes	Eucgr.F03186	Control	Infected	OK	69.0295	35.985	-0.939819	0.00308424	yes
Eucgr.F03208	15.9918	73.1698	2.19391	0	yes	Eucgr.F03208	Control	Infected	OK	8.85463	59.3912	2.74575	0	yes	AT1G30040.1	ATGA2OX2, GA2OX2	gibberellin 2-oxidase
Eucgr.F03248	255.887	155.657	-0.717136	0.000233424	yes	Eucgr.F03248	Control	Infected	OK	402.697	253.644	-0.66689	0.0106661	yes
Eucgr.F03251	72.5991	115.919	0.675094	0.00379965	yes	Eucgr.F03251	Control	Infected	OK	65.5928	122.283	0.898615	0.00167282	yes	AT1G53240.1	mMDH1	Lactate/malate dehydrogenase family protein
Eucgr.F03362	32.6238	89.1691	1.45062	1.19E-08	yes	Eucgr.F03362	Control	Infected	OK	12.7709	38.3614	1.58679	1.98E-05	yes	AT4G10265.1		Wound-responsive family protein
Eucgr.F03383	81.6758	142.437	0.802349	0.000470058	yes	Eucgr.F03383	Control	Infected	OK	96.9461	150.444	0.633968	0.033778	yes	AT4G27270.1		Quinone reductase family protein
Eucgr.F03433	212.666	58.0675	-1.87279	0	yes	Eucgr.F03433	Control	Infected	OK	98.1689	44.5934	-1.13844	0.000111577	yes	AT5G54770.1	THI1, TZ, THI4	thiazole biosynthetic enzyme, chloroplast (ARA6) (THI1) (THI4)
Eucgr.F03437	42.8614	19.3359	-1.1484	1.25E-05	yes	Eucgr.F03437	Control	Infected	OK	125.588	52.5773	-1.25618	2.43E-05	yes	AT3G20570.1	ENODL9, AtENODL9	early nodulin-like protein 9
Eucgr.F03490	75.5808	47.3491	-0.674682	0.00639643	yes	Eucgr.F03490	Control	Infected	OK	81.7404	45.991	-0.829699	0.00894431	yes	AT3G21610.1		Acid phosphatase/vanadium-dependent haloperoxidase-related protein
Eucgr.F03606	46.545	29.9115	-0.637924	0.00828177	yes	Eucgr.F03606	Control	Infected	OK	57.4455	28.7963	-0.996311	0.000822965	yes	AT1G76490.1	HMG1, HMGR1, AtHMGR1	hydroxy methylglutaryl CoA reductase 1
Eucgr.F03623	9.66379	56.0635	2.5364	0	yes	Eucgr.F03623	Control	Infected	OK	8.24222	71.6979	3.12083	0	yes	AT5G41040.1		HXXXD-type acyl-transferase family protein
Eucgr.F03646	123.218	55.5188	-1.15016	8.36E-07	yes	Eucgr.F03646	Control	Infected	OK	73.3341	41.5465	-0.819758	0.0159531	yes	AT1G55670.1	PSAG	photosystem I subunit G
Eucgr.F03658	67.9332	236.894	1.80206	0	yes	Eucgr.F03658	Control	Infected	OK	79.2789	396.204	2.32124	0	yes	AT1G55740.1	AtSIP1, SIP1	seed imbibition 1
Eucgr.F03816	85.7492	184.17	1.10284	6.76E-07	yes	Eucgr.F03816	Control	Infected	OK	66.6072	257.997	1.9536	4.87E-13	yes	AT3G55120.1	TT5, A11, CFI	Chalcone-flavanone isomerase family protein
Eucgr.F03820	65.0441	147.859	1.18473	1.08E-07	yes	Eucgr.F03820	Control	Infected	OK	32.3281	136.463	2.07765	6.65E-15	yes	AT1G77380.1	AAP3, ATAAP3	amino acid permease 3
Eucgr.F03827	24.1728	56.4205	1.22284	2.90E-07	yes	Eucgr.F03827	Control	Infected	OK	13.6935	54.9443	2.00448	7.15E-12	yes	AT1G77380.1	AAP3, ATAAP3	amino acid permease 3
Eucgr.F03856	130.655	104.461	-0.322793	0.0163065	yes	Eucgr.F03856	Control	Infected	OK	124.037	84.4868	-0.553975	0.00165364	yes
Eucgr.F03882	36.363	19.4803	-0.900455	0.000859352	yes	Eucgr.F03882	Control	Infected	OK	35.5835	12.341	-1.52775	2.34E-05	yes	AT5G11160.1	APT5	adenine phosphoribosyltransferase 5
Eucgr.F03916	105.81	48.3772	-1.12908	1.68E-14	yes	Eucgr.F03916	Control	Infected	OK	160.629	61.4468	-1.38632	1.75E-08	yes
Eucgr.F03986	45.7154	32.8614	-0.476285	0.0112862	yes	Eucgr.F03986	Control	Infected	OK	67.7259	33.0661	-1.03436	2.26E-05	yes
Eucgr.F04000	28.4497	41.645	0.549729	0.0247692	yes	Eucgr.F04000	Control	Infected	OK	47.0599	71.5161	0.603768	0.0439417	yes	AT1G17745.1	PGDH	D-3-phosphoglycerate dehydrogenase
Eucgr.F04093	47.1424	23.3313	-1.01476	1.12E-05	yes	Eucgr.F04093	Control	Infected	OK	33.9511	13.8805	-1.2904	6.58E-05	yes	AT1G33440.1		Major facilitator superfamily protein
Eucgr.F04099	77.9754	25.7404	-1.59898	6.15E-15	yes	Eucgr.F04099	Control	Infected	OK	42.7577	18.9539	-1.17369	0.000178287	yes
Eucgr.F04121	79.9915	123.738	0.629371	0.0100093	yes	Eucgr.F04121	Control	Infected	OK	43.4758	302.982	2.80095	0	yes	AT1G71970.1		unknown protein; FUNCTIONS IN: molecular_function unknown; INVOLVED IN: biological_process unknown; LOCATED IN: chloroplast; EXPRESSED IN: 22 plant structures; EXPRESSED DURING: 13 growth stages; BEST Arabidopsis thaliana protein match is: unknown protein (TAIR:AT1G22680.1); Has 58 Blast hits to 58 proteins in 13 species: Archae - 0; Bacteria - 0; Metazoa - 4; Fungi - 0; Plants - 49; Viruses - 0;…
Eucgr.F04144	161.906	70.4728	-1.20001	7.55E-08	yes	Eucgr.F04144	Control	Infected	OK	109.783	45.8777	-1.25879	1.05E-05	yes	AT1G71880.1	SUC1, ATSUC1	sucrose-proton symporter 1
Eucgr.F04160	35.862	151.526	2.07904	0	yes	Eucgr.F04160	Control	Infected	OK	30.2591	201.623	2.73622	0	yes	AT5G09360.1	LAC14	laccase 14
Eucgr.F04163	20.6989	140.029	2.7581	0	yes	Eucgr.F04163	Control	Infected	OK	12.503	152.598	3.60939	0	yes	AT5G09360.1	LAC14	laccase 14
Eucgr.F04191	80.3199	56.1861	-0.515543	0.0238248	yes	Eucgr.F04191	Control	Infected	OK	84.5861	51.2545	-0.722742	0.0135248	yes	AT1G22790.2		unknown protein; FUNCTIONS IN: molecular_function unknown; INVOLVED IN: biological_process unknown; LOCATED IN: plasma membrane; EXPRESSED IN: 22 plant structures; EXPRESSED DURING: 13 growth stages; BEST Arabidopsis thaliana protein match is: unknown protein (TAIR:AT1G34010.1); Has 35333 Blast hits to 34131 proteins in 2444 species: Archae - 798; Bacteria - 22429; Metazoa - 974; Fungi - 991; Pla…
Eucgr.F04198	154.858	524.773	1.76074	5.05E-14	yes	Eucgr.F04198	Control	Infected	OK	51.478	370.71	2.84826	0	yes	AT1G71695.1		Peroxidase superfamily protein
Eucgr.F04219	2455.84	506.833	-2.27664	0	yes	Eucgr.F04219	Control	Infected	OK	2507.29	647.825	-1.95245	2.70E-08	yes
Eucgr.F04330	73.5979	38.6914	-0.927649	3.98E-05	yes	Eucgr.F04330	Control	Infected	OK	65.2609	25.9804	-1.3288	4.06E-06	yes	AT1G21680.1		DPP6 N-terminal domain-like protein
Eucgr.F04333	15.2716	38.2782	1.32568	4.14E-06	yes	Eucgr.F04333	Control	Infected	OK	14.1029	48.217	1.77355	6.21E-08	yes	AT1G77400.1		CONTAINS InterPro DOMAIN/s: Protein of unknown function DUF688 (InterPro:IPR007789); BEST Arabidopsis thaliana protein match is: hydroxyproline-rich glycoprotein family protein (TAIR:AT1G21695.1); Has 328 Blast hits to 314 proteins in 61 species: Archae - 0; Bacteria - 12; Metazoa - 130; Fungi - 28; Plants - 92; Viruses - 10; Other Eukaryotes - 56 (source: NCBI BLink).
Eucgr.F04341	18.2511	41.4618	1.1838	2.10E-06	yes	Eucgr.F04341	Control	Infected	OK	22.4711	44.2954	0.979089	0.00160309	yes	AT1G01720.1	ATAF1, ANAC002	NAC (No Apical Meristem) domain transcriptional regulator superfamily protein
Eucgr.F04351	50.4728	32.5988	-0.630684	0.0116063	yes	Eucgr.F04351	Control	Infected	OK	56.3385	28.17	-0.99996	0.00135823	yes	AT1G21780.2		BTB/POZ domain-containing protein
Eucgr.F04412	25.1661	93.38	1.89163	0	yes	Eucgr.F04412	Control	Infected	OK	8.78621	45.4857	2.3721	2.86E-13	yes	AT4G09770.2		TRAF-like family protein
Eucgr.F04466	56.4299	83.2085	0.560271	0.0199527	yes	Eucgr.F04466	Control	Infected	OK	70.5767	113.093	0.680239	0.0208158	yes	AT1G16300.1	GAPCP-2	glyceraldehyde-3-phosphate dehydrogenase of plastid 2
Eucgr.F04472	210.039	135.335	-0.634121	0.00805575	yes	Eucgr.F04472	Control	Infected	OK	170.471	111.385	-0.613977	0.0417141	yes	AT1G79340.1	AtMC4, MC4	metacaspase 4
Eucgr.G00649	11.0448	37.0667	1.74675	2.12E-13	yes	Eucgr.G00649	Control	Infected	OK	9.85082	40.0579	2.02377	7.15E-12	yes	AT5G64570.1	XYL4, ATBXL4	beta-D-xylosidase 4
Eucgr.G00770	153.247	112.906	-0.440733	0.0230369	yes	Eucgr.G00770	Control	Infected	OK	176.096	120.34	-0.549248	0.0324861	yes
Eucgr.G00854	45.3524	23.8928	-0.924603	9.34E-05	yes	Eucgr.G00854	Control	Infected	OK	48.5509	28.4991	-0.768582	0.0146063	yes	AT4G33510.1	DHS2	3-deoxy-d-arabino-heptulosonate 7-phosphate synthase
Eucgr.G00952	56.7626	29.6184	-0.938447	9.86E-05	yes	Eucgr.G00952	Control	Infected	OK	41.2935	24.4326	-0.757108	0.0264523	yes	AT2G36690.1		2-oxoglutarate (2OG) and Fe(II)-dependent oxygenase superfamily protein
Eucgr.G01047	89.3433	60.4179	-0.564385	0.00457981	yes	Eucgr.G01047	Control	Infected	OK	39.5141	26.9988	-0.549475	0.0356829	yes
Eucgr.G01051	758.477	408.491	-0.892803	0.000422134	yes	Eucgr.G01051	Control	Infected	OK	1072.99	433.876	-1.30627	4.12E-05	yes	AT3G28670.1		oxidoreductase, zinc-binding dehydrogenase family protein
Eucgr.G01113	35.5363	183.59	2.36912	0	yes	Eucgr.G01113	Control	Infected	OK	36.5571	206.685	2.49921	0	yes	AT5G09640.1	SNG2, SCPL19	serine carboxypeptidase-like 19
Eucgr.G01192	46.2255	161.858	1.80797	0	yes	Eucgr.G01192	Control	Infected	OK	49.2398	188.4	1.9359	4.87E-13	yes	AT3G12203.1	scpl17	serine carboxypeptidase-like 17
Eucgr.G01220	25.6947	104.566	2.02487	8.45E-14	yes	Eucgr.G01220	Control	Infected	OK	14.3049	58.8251	2.03992	4.72E-09	yes	AT3G19615.1		unknown protein; FUNCTIONS IN: molecular_function unknown; INVOLVED IN: biological_process unknown; LOCATED IN: cellular_component unknown; Has 10 Blast hits to 10 proteins in 5 species: Archae - 0; Bacteria - 0; Metazoa - 0; Fungi - 0; Plants - 10; Viruses - 0; Other Eukaryotes - 0 (source: NCBI BLink).
Eucgr.G01240	65.1673	38.9979	-0.740753	0.00219471	yes	Eucgr.G01240	Control	Infected	OK	71.7818	44.5355	-0.688662	0.0268246	yes	AT3G18990.1	VRN1, REM39	AP2/B3-like transcriptional factor family protein
Eucgr.G01342	47.9794	123.919	1.36891	5.64E-10	yes	Eucgr.G01342	Control	Infected	OK	48.278	144.879	1.58541	3.88E-09	yes	AT4G15480.1	UGT84A1	UDP-Glycosyltransferase superfamily protein
Eucgr.G01359	42.4514	81.7201	0.944878	4.50E-05	yes	Eucgr.G01359	Control	Infected	OK	28.1369	89.5745	1.67063	2.78E-09	yes	AT4G34200.1	EDA9	D-3-phosphoglycerate dehydrogenase
Eucgr.G01417	235.6	590.221	1.32492	7.33E-09	yes	Eucgr.G01417	Control	Infected	OK	145.39	627.855	2.1105	6.65E-15	yes	AT4G34050.1	CCoAOMT1	S-adenosyl-L-methionine-dependent methyltransferases superfamily protein
Eucgr.G01684	81.4052	114.84	0.496432	0.0477927	yes	Eucgr.G01684	Control	Infected	OK	51.6504	92.0932	0.834316	0.00685928	yes	AT2G21620.1	RD2	Adenine nucleotide alpha hydrolases-like superfamily protein
Eucgr.G01735	81.687	204.318	1.32263	1.07E-08	yes	Eucgr.G01735	Control	Infected	OK	107.322	276.548	1.36558	1.51E-06	yes	AT4G34710.2	ADC2, SPE2, ATADC2	arginine decarboxylase 2
Eucgr.G01742	32.6917	52.7647	0.690651	0.0160743	yes	Eucgr.G01742	Control	Infected	OK	30.5744	51.4014	0.749482	0.0354457	yes	AT5G15320.1		unknown protein; FUNCTIONS IN: molecular_function unknown; INVOLVED IN: biological_process unknown; LOCATED IN: endomembrane system; EXPRESSED IN: 23 plant structures; EXPRESSED DURING: 15 growth stages; BEST Arabidopsis thaliana protein match is: unknown protein (TAIR:AT3G01130.1); Has 64 Blast hits to 64 proteins in 11 species: Archae - 0; Bacteria - 0; Metazoa - 0; Fungi - 0; Plants - 64; Viru…
Eucgr.G01755	458.062	206.179	-1.15165	1.69E-07	yes	Eucgr.G01755	Control	Infected	OK	468.819	252.099	-0.89504	0.00205611	yes	AT2G21180.1		unknown protein; BEST Arabidopsis thaliana protein match is: unknown protein (TAIR:AT5G19875.1); Has 124 Blast hits to 124 proteins in 12 species: Archae - 0; Bacteria - 0; Metazoa - 0; Fungi - 0; Plants - 124; Viruses - 0; Other Eukaryotes - 0 (source: NCBI BLink).
Eucgr.G01767	112.589	63.3891	-0.828757	0.000285599	yes	Eucgr.G01767	Control	Infected	OK	136.587	45.8639	-1.57439	2.70E-08	yes	AT4G38690.1		PLC-like phosphodiesterases superfamily protein
Eucgr.G01819	48.8979	129.676	1.40707	1.69E-10	yes	Eucgr.G01819	Control	Infected	OK	56.6015	148.211	1.38874	2.53E-07	yes	AT1G47670.1		Transmembrane amino acid transporter family protein
Eucgr.G01942	136.136	194.387	0.51388	0.0361972	yes	Eucgr.G01942	Control	Infected	OK	135.691	249.323	0.877697	0.00226851	yes
Eucgr.G01965	158.009	57.5448	-1.45725	2.26E-09	yes	Eucgr.G01965	Control	Infected	OK	104.035	27.0327	-1.94429	2.70E-09	yes	AT3G26740.1	CCL	CCR-like
Eucgr.G01970	77.2649	111.939	0.534825	0.000886211	yes	Eucgr.G01970	Control	Infected	OK	61.2825	105.396	0.782278	0.00368882	yes
Eucgr.G01978	163.249	268.605	0.71841	0.00257231	yes	Eucgr.G01978	Control	Infected	OK	158.087	317.632	1.00663	0.000476178	yes	AT5G13420.1		Aldolase-type TIM barrel family protein
Eucgr.G02074	49.1922	30.5709	-0.68627	0.000854782	yes	Eucgr.G02074	Control	Infected	OK	63.2298	27.3239	-1.21044	1.05E-09	yes
Eucgr.G02076	80.3097	31.2421	-1.36209	3.65E-14	yes	Eucgr.G02076	Control	Infected	OK	58.7317	16.1001	-1.86707	2.55E-12	yes	AT5G38630.1	ACYB-1, CYB-1	cytochrome B561-1
Eucgr.G02088	18.4291	37.9257	1.04119	6.20E-05	yes	Eucgr.G02088	Control	Infected	OK	35.1303	75.5896	1.10547	5.26E-05	yes
Eucgr.G02100	3.58806	49.2423	3.77862	0	yes	Eucgr.G02100	Control	Infected	OK	0.364713	46.7796	7.00297	0	yes	AT1G14870.1	PCR2	PLANT CADMIUM RESISTANCE 2
Eucgr.G02108	152.065	92.8706	-0.71139	0.0021229	yes	Eucgr.G02108	Control	Infected	OK	157.729	72.1551	-1.12828	6.40E-05	yes	AT2G01680.1		Ankyrin repeat family protein
Eucgr.G02165	37.6298	15.2363	-1.30436	2.10E-06	yes	Eucgr.G02165	Control	Infected	OK	96.9527	33.4557	-1.53503	7.94E-07	yes	AT1G70810.1		Calcium-dependent lipid-binding (CaLB domain) family protein
Eucgr.G02175	62.6433	30.1937	-1.05291	2.30E-05	yes	Eucgr.G02175	Control	Infected	OK	84.3164	34.8862	-1.27316	6.28E-05	yes
Eucgr.G02176	78.6027	30.4087	-1.37009	6.01E-08	yes	Eucgr.G02176	Control	Infected	OK	212.185	87.9217	-1.27103	1.38E-05	yes	AT1G14960.1		Polyketide cyclase/dehydrase and lipid transport superfamily protein
Eucgr.G02197	55.415	16.4422	-1.75287	1.68E-14	yes	Eucgr.G02197	Control	Infected	OK	52.8716	20.0192	-1.40111	3.25E-06	yes	AT1G23010.1	LPR1	Cupredoxin superfamily protein
Eucgr.G02204	47.9564	77.9802	0.701384	0.00497666	yes	Eucgr.G02204	Control	Infected	OK	32.59	67.8698	1.05834	0.000461269	yes	AT2G01290.1	RPI2	ribose-5-phosphate isomerase 2
Eucgr.G02418	200.773	403.771	1.00797	5.70E-06	yes	Eucgr.G02418	Control	Infected	OK	170.22	416.604	1.29128	2.07E-06	yes
Eucgr.G02458	12.3947	40.8371	1.72015	1.02E-11	yes	Eucgr.G02458	Control	Infected	OK	8.37777	36.3002	2.11534	8.99E-12	yes	AT1G26560.1	BGLU40	beta glucosidase 40
Eucgr.G02484	9.85541	37.8115	1.93984	7.53E-14	yes	Eucgr.G02484	Control	Infected	OK	10.5176	47.9304	2.18813	2.48E-13	yes	AT1G26761.1		Arabinanase/levansucrase/invertase
Eucgr.G02550	92.7361	51.5724	-0.846532	0.000162388	yes	Eucgr.G02550	Control	Infected	OK	88.5136	48.8158	-0.85855	0.0040597	yes
Eucgr.G02698	58.4213	36.3001	-0.686521	0.00486278	yes	Eucgr.G02698	Control	Infected	OK	135.1	56.8722	-1.24823	1.98E-05	yes	AT2G16980.1		Major facilitator superfamily protein
Eucgr.G02727	86.6824	41.9457	-1.04721	1.49E-10	yes	Eucgr.G02727	Control	Infected	OK	52.7351	35.7168	-0.562158	0.0127737	yes
Eucgr.G02804	84.8083	124.429	0.553045	0.0246775	yes	Eucgr.G02804	Control	Infected	OK	88.606	138.31	0.64243	0.0347741	yes	AT3G52300.1	ATPQ	ATP synthase D chain, mitochondrial
Eucgr.G02849	9.81851	44.173	2.16959	0	yes	Eucgr.G02849	Control	Infected	OK	5.91333	52.0961	3.13913	0	yes	AT3G53260.1	PAL2, ATPAL2	phenylalanine ammonia-lyase 2
Eucgr.G02850	24.5957	93.1358	1.92093	0	yes	Eucgr.G02850	Control	Infected	OK	9.89403	79.2933	3.00257	0	yes	AT3G53260.1	PAL2, ATPAL2	phenylalanine ammonia-lyase 2
Eucgr.G02851	9.6816	43.2878	2.16064	0	yes	Eucgr.G02851	Control	Infected	OK	5.41924	56.7119	3.38749	0	yes	AT2G37040.1	PAL1, ATPAL1	PHE ammonia lyase 1
Eucgr.G02852	20.6301	60.0997	1.54261	1.02E-11	yes	Eucgr.G02852	Control	Infected	OK	13.7793	78.2952	2.50643	0	yes	AT3G53260.1	PAL2, ATPAL2	phenylalanine ammonia-lyase 2
Eucgr.G02885	63.1608	26.4752	-1.25439	2.15E-06	yes	Eucgr.G02885	Control	Infected	OK	47.7365	16.3712	-1.54393	6.38E-05	yes	AT1G09070.1	SRC2, (AT)SRC2	soybean gene regulated by cold-2
Eucgr.G03029	73.0371	51.6135	-0.500882	0.0423738	yes	Eucgr.G03029	Control	Infected	OK	70.7945	45.6824	-0.631998	0.0429054	yes	AT3G11280.2		Duplicated homeodomain-like superfamily protein
Eucgr.G03138	76.954	199.694	1.37572	5.64E-10	yes	Eucgr.G03138	Control	Infected	OK	64.355	306.549	2.25199	0	yes	AT5G05270.2		Chalcone-flavanone isomerase family protein
Eucgr.G03166	76.0068	111.84	0.557241	0.0276761	yes	Eucgr.G03166	Control	Infected	OK	46.7121	96.3806	1.04495	0.000734176	yes	AT5G05370.1		Cytochrome b-c1 complex, subunit 8 protein
Eucgr.G03200	127.182	72.9338	-0.802237	0.000383984	yes	Eucgr.G03200	Control	Infected	OK	107.469	60.0791	-0.838989	0.00428858	yes	AT5G07050.1		nodulin MtN21 /EamA-like transporter family protein
Eucgr.G03218	45.0851	95.9847	1.09015	2.41E-05	yes	Eucgr.G03218	Control	Infected	OK	63.7597	100.162	0.651623	0.0461963	yes	AT3G56710.1	SIB1	sigma factor binding protein 1
Eucgr.G03225	74.9496	51.5743	-0.539268	0.0259957	yes	Eucgr.G03225	Control	Infected	OK	76.1603	48.0769	-0.663694	0.0311531	yes	AT3G54390.1		sequence-specific DNA binding transcription factors
Eucgr.G03256	134.265	80.7638	-0.7333	0.00200445	yes	Eucgr.G03256	Control	Infected	OK	109.95	59.5095	-0.885657	0.00226169	yes	AT2G38800.1		Plant calmodulin-binding protein-related
Eucgr.G03309	8.08367	47.6116	2.55823	0	yes	Eucgr.G03309	Control	Infected	OK	5.03612	58.0199	3.52616	0	yes	AT1G12740.1	CYP87A2	cytochrome P450, family 87, subfamily A, polypeptide 2
Eucgr.G03344	13.6575	115.978	3.08609	0	yes	Eucgr.G03344	Control	Infected	OK	1.22116	80.7744	6.04757	0	yes	AT5G19440.1		NAD(P)-binding Rossmann-fold superfamily protein
Eucgr.G03345	66.0876	97.2956	0.557995	0.021236	yes	Eucgr.G03345	Control	Infected	OK	64.2915	103.278	0.683835	0.022854	yes
Eucgr.G03361	58.4243	97.5143	0.739045	0.00404532	yes	Eucgr.G03361	Control	Infected	OK	65.3506	110.084	0.752335	0.0172976	yes	AT3G57450.1		unknown protein; Has 65 Blast hits to 65 proteins in 11 species: Archae - 0; Bacteria - 0; Metazoa - 0; Fungi - 0; Plants - 65; Viruses - 0; Other Eukaryotes - 0 (source: NCBI BLink).
Eucgr.G03366	45.2416	27.8495	-0.699996	0.00630451	yes	Eucgr.G03366	Control	Infected	OK	73.8497	26.1987	-1.4951	1.12E-06	yes	AT3G08030.1		Protein of unknown function, DUF642
Eucgr.G03387	70.4502	119.238	0.759174	0.00117687	yes	Eucgr.G03387	Control	Infected	OK	84.4876	172.856	1.03276	0.000240144	yes	AT5G13490.2	AAC2	ADP/ATP carrier 2
Eucgr.G03388	128.212	196.619	0.616879	0.00860937	yes	Eucgr.G03388	Control	Infected	OK	111.114	205.851	0.889559	0.00167694	yes	AT5G13490.2	AAC2	ADP/ATP carrier 2
Eucgr.H00059	76.3953	114.161	0.57952	0.0187062	yes	Eucgr.H00059	Control	Infected	OK	57.7748	119.404	1.04734	0.000371729	yes	AT2G32720.1	B5 #4, ATCB5-B, CB5-B	cytochrome B5 isoform B
Eucgr.H00078	86.5411	122.83	0.505209	0.0370315	yes	Eucgr.H00078	Control	Infected	OK	87.9792	148.796	0.758099	0.00866621	yes
Eucgr.H00092	50.2991	103.192	1.03673	4.60E-06	yes	Eucgr.H00092	Control	Infected	OK	64.569	114.089	0.821252	0.00463521	yes
Eucgr.H00143	76.4648	108.939	0.510657	0.0207398	yes	Eucgr.H00143	Control	Infected	OK	76.7082	141.866	0.887074	0.000791865	yes
Eucgr.H00149	49.3909	34.3195	-0.525217	0.0285903	yes	Eucgr.H00149	Control	Infected	OK	50.0147	29.0965	-0.781505	0.00774047	yes	AT5G43310.1		COP1-interacting protein-related
Eucgr.H00154	12.5737	64.542	2.35983	0	yes	Eucgr.H00154	Control	Infected	OK	6.02008	55.1505	3.19552	0	yes	AT2G29420.1	ATGSTU7, GST25, GSTU7	glutathione S-transferase tau 7
Eucgr.H00158	17.477	49.6772	1.50713	1.03E-07	yes	Eucgr.H00158	Control	Infected	OK	15.018	65.6411	2.12791	3.22E-11	yes	AT3G23250.1	MYB15, ATY19, ATMYB15	myb domain protein 15
Eucgr.H00321	25.8718	96.179	1.89434	1.97E-13	yes	Eucgr.H00321	Control	Infected	OK	14.3245	78.5823	2.45572	0	yes	AT3G54420.1	ATEP3, ATCHITIV, CHIV, EP3	homolog of carrot EP3-3 chitinase
Eucgr.H00331	8.60071	52.1979	2.60146	0	yes	Eucgr.H00331	Control	Infected	OK	7.8119	42.2945	2.43672	5.64E-11	yes	AT4G35130.1		Tetratricopeptide repeat (TPR)-like superfamily protein
Eucgr.H00389	27.1377	56.0485	1.04638	7.04E-06	yes	Eucgr.H00389	Control	Infected	OK	23.6747	59.618	1.3324	3.74E-06	yes	AT2G43330.1	ATINT1, INT1	inositol transporter 1
Eucgr.H00449	682.478	1514.98	1.15045	1.48E-06	yes	Eucgr.H00449	Control	Infected	OK	554.637	1264.02	1.1884	0.000111391	yes	AT1G77170.1		Tetratricopeptide repeat (TPR)-like superfamily protein
Eucgr.H00467	24.3875	48.4834	0.991349	9.52E-05	yes	Eucgr.H00467	Control	Infected	OK	16.6335	39.1313	1.23423	0.000139601	yes	AT1G60710.1	ATB2	NAD(P)-linked oxidoreductase superfamily protein
Eucgr.H00496	23.9004	41.2153	0.786149	0.000933019	yes	Eucgr.H00496	Control	Infected	OK	29.7461	46.5913	0.647359	0.033668	yes	AT1G14780.1		MAC/Perforin domain-containing protein
Eucgr.H00536	55.0666	30.7741	-0.839463	3.49E-05	yes	Eucgr.H00536	Control	Infected	OK	48.4066	31.9839	-0.597855	0.00158166	yes	AT3G17880.1	HIP, ATTDX, ATHIP2, TDX	tetraticopeptide domain-containing thioredoxin
Eucgr.H00574	51.2161	25.6018	-1.00035	1.20E-05	yes	Eucgr.H00574	Control	Infected	OK	41.7538	24.7676	-0.753454	0.0168623	yes	AT2G01940.1	SGR5, ATIDD15	C2H2-like zinc finger protein
Eucgr.H00595	197.018	76.4814	-1.36514	4.79E-10	yes	Eucgr.H00595	Control	Infected	OK	134.851	38.6439	-1.80305	6.76E-11	yes	AT2G02010.1	GAD4	glutamate decarboxylase 4
Eucgr.H00655	32.6543	38.3377	0.231492	0.00129315	yes	Eucgr.H00655	Control	Infected	OK	74.5511	49.1341	-0.601503	0	yes
Eucgr.H00727	38.687	74.5217	0.945812	0.000637224	yes	Eucgr.H00727	Control	Infected	OK	26.4881	93.9627	1.82674	8.45E-08	yes	AT5G48485.1	DIR1	Bifunctional inhibitor/lipid-transfer protein/seed storage 2S albumin superfamily protein
Eucgr.H00800	90.7468	137.268	0.597079	0.0112501	yes	Eucgr.H00800	Control	Infected	OK	58.8095	117.515	0.998726	0.000550097	yes	AT2G32720.1	B5 #4, ATCB5-B, CB5-B	cytochrome B5 isoform B
Eucgr.H00849	112.685	169.815	0.591669	0.0121163	yes	Eucgr.H00849	Control	Infected	OK	65.2824	150.876	1.2086	1.46E-05	yes	AT5G48230.2	EMB1276, ACAT2	acetoacetyl-CoA thiolase 2
Eucgr.H00892	133.455	162.736	0.286178	0.0212271	yes	Eucgr.H00892	Control	Infected	OK	107.046	222.18	1.0535	6.20E-12	yes
Eucgr.H00923	17.8362	47.1346	1.40198	1.17E-05	yes	Eucgr.H00923	Control	Infected	OK	20.3783	36.4281	0.838019	0.0388187	yes	AT3G07900.1		O-fucosyltransferase family protein
Eucgr.H00971	127.208	59.9396	-1.0856	1.72E-06	yes	Eucgr.H00971	Control	Infected	OK	138.126	61.3314	-1.17129	7.34E-05	yes	AT1G75810.1		unknown protein; FUNCTIONS IN: molecular_function unknown; INVOLVED IN: biological_process unknown; LOCATED IN: endomembrane system; EXPRESSED IN: 24 plant structures; EXPRESSED DURING: 15 growth stages; Has 13 Blast hits to 13 proteins in 5 species: Archae - 0; Bacteria - 0; Metazoa - 0; Fungi - 0; Plants - 13; Viruses - 0; Other Eukaryotes - 0 (source: NCBI BLink).
Eucgr.H01085	25.2066	61.2706	1.28139	1.64E-07	yes	Eucgr.H01085	Control	Infected	OK	8.90847	37.1887	2.06161	3.20E-10	yes	AT2G47520.1	HRE2	Integrase-type DNA-binding superfamily protein
Eucgr.H01108	81.7503	223.9	1.45356	3.05E-13	yes	Eucgr.H01108	Control	Infected	OK	74.7774	325.176	2.12055	0	yes
Eucgr.H01112	95.1385	141.842	0.576183	0.0153922	yes	Eucgr.H01112	Control	Infected	OK	83.297	138.756	0.736212	0.011558	yes	AT3G62830.2	UXS2, ATUXS2	NAD(P)-binding Rossmann-fold superfamily protein
Eucgr.H01116	111.851	66.7833	-0.744024	0.0013382	yes	Eucgr.H01116	Control	Infected	OK	111.371	56.0971	-0.989379	0.000749382	yes	AT4G02440.1	EID1	F-box family protein
Eucgr.H01265	55.4588	34.6226	-0.679702	0.00439789	yes	Eucgr.H01265	Control	Infected	OK	48.7013	29.8743	-0.705053	0.0251507	yes	AT4G36650.1	ATPBRP, PBRP	plant-specific TFIIB-related protein
Eucgr.H01385	30.8861	49.4905	0.680196	0.00816266	yes	Eucgr.H01385	Control	Infected	OK	29.9354	70.5949	1.23771	3.04E-05	yes	AT1G65295.1		unknown protein; LOCATED IN: endomembrane system; EXPRESSED IN: 22 plant structures; EXPRESSED DURING: 13 growth stages; BEST Arabidopsis thaliana protein match is: unknown protein (TAIR:AT5G01015.1); Has 90 Blast hits to 90 proteins in 15 species: Archae - 0; Bacteria - 0; Metazoa - 0; Fungi - 0; Plants - 90; Viruses - 0; Other Eukaryotes - 0 (source: NCBI BLink).
Eucgr.H01463	223.19	151.452	-0.559406	0.0310679	yes	Eucgr.H01463	Control	Infected	OK	199.842	103.178	-0.953724	0.00117114	yes	AT4G02715.1		unknown protein; Has 30201 Blast hits to 17322 proteins in 780 species: Archae - 12; Bacteria - 1396; Metazoa - 17338; Fungi - 3422; Plants - 5037; Viruses - 0; Other Eukaryotes - 2996 (source: NCBI BLink).
Eucgr.H01487	27.8737	38.9982	0.484502	0.0497959	yes	Eucgr.H01487	Control	Infected	OK	20.3221	47.031	1.21056	1.71E-05	yes
Eucgr.H01876	109.136	27.1112	-2.00917	0	yes	Eucgr.H01876	Control	Infected	OK	189.644	92.9318	-1.02905	0.000620795	yes	AT1G65560.1		Zinc-binding dehydrogenase family protein
Eucgr.H01990	74.0729	36.2482	-1.03104	4.97E-06	yes	Eucgr.H01990	Control	Infected	OK	124.254	53.5693	-1.21382	2.94E-05	yes	AT2G28810.2		Dof-type zinc finger DNA-binding family protein
Eucgr.H02217	22.4998	43.2846	0.943944	0.000543111	yes	Eucgr.H02217	Control	Infected	OK	22.616	53.1491	1.2327	0.000299595	yes	AT5G67210.1		Protein of unknown function (DUF579)
Eucgr.H02266	55.9046	31.4537	-0.82974	0.000559772	yes	Eucgr.H02266	Control	Infected	OK	70.5758	41.8125	-0.755239	0.0149083	yes	AT1G47240.1	NRAMP2, ATNRAMP2	NRAMP metal ion transporter 2
Eucgr.H02271	101.958	19.4948	-2.38681	0	yes	Eucgr.H02271	Control	Infected	OK	82.2124	21.0735	-1.96392	2.79E-09	yes	AT4G37470.1		alpha/beta-Hydrolases superfamily protein
Eucgr.H02293	51.6458	24.6793	-1.06535	1.41E-05	yes	Eucgr.H02293	Control	Infected	OK	41.1538	20.6391	-0.995645	0.00383207	yes	AT3G49940.1	LBD38	LOB domain-containing protein 38
Eucgr.H02295	110.1	53.9179	-1.02997	0	yes	Eucgr.H02295	Control	Infected	OK	68.9687	37.1796	-0.891432	1.30E-14	yes
Eucgr.H02383	68.737	43.5323	-0.659	0.00437581	yes	Eucgr.H02383	Control	Infected	OK	69.0679	45.6456	-0.597538	0.0495136	yes	AT5G65700.2	BAM1	Leucine-rich receptor-like protein kinase family protein
Eucgr.H02447	113.622	76.1359	-0.57759	0.0153518	yes	Eucgr.H02447	Control	Infected	OK	109.992	69.1273	-0.670074	0.0246124	yes	AT5G65540.1		unknown protein; Has 6825 Blast hits to 3811 proteins in 289 species: Archae - 0; Bacteria - 184; Metazoa - 2139; Fungi - 760; Plants - 816; Viruses - 52; Other Eukaryotes - 2874 (source: NCBI BLink).
Eucgr.H02533	26.4926	41.8688	0.66029	0.00968642	yes	Eucgr.H02533	Control	Infected	OK	83.2145	38.6976	-1.10459	0.00016962	yes	AT1G12940.1	ATNRT2.5, NRT2.5	nitrate transporter2.5
Eucgr.H02608	31.8288	54.9251	0.787134	0.000709839	yes	Eucgr.H02608	Control	Infected	OK	37.2778	71.8321	0.946314	0.00101807	yes	AT1G23760.1	JP630, PG3	BURP domain-containing protein
Eucgr.H02622	115.366	173.042	0.584903	0.0138419	yes	Eucgr.H02622	Control	Infected	OK	110.15	207.68	0.914895	0.00124734	yes	AT1G23820.1	SPDS1	spermidine synthase 1
Eucgr.H02641	12.9857	42.6028	1.71402	1.17E-10	yes	Eucgr.H02641	Control	Infected	OK	8.24169	45.3798	2.46104	1.30E-14	yes	AT4G15550.1	IAGLU	indole-3-acetate beta-D-glucosyltransferase
Eucgr.H02679	202.032	463.119	1.1968	9.18E-07	yes	Eucgr.H02679	Control	Infected	OK	138.426	533.434	1.9462	7.21E-12	yes	AT4G13930.1	SHM4	serine hydroxymethyltransferase 4
Eucgr.H02828	91.1923	282.567	1.63161	5.92E-13	yes	Eucgr.H02828	Control	Infected	OK	89.0371	494.974	2.47488	0	yes	AT5G13930.1	CHS, TT4, ATCHS	Chalcone and stilbene synthase family protein
Eucgr.H02855	19.2707	41.1607	1.09486	9.73E-06	yes	Eucgr.H02855	Control	Infected	OK	10.9518	48.3613	2.14269	2.02E-12	yes	AT1G61820.1	BGLU46	beta glucosidase 46
Eucgr.H02914	49.3124	31.4225	-0.650154	0.00898682	yes	Eucgr.H02914	Control	Infected	OK	60.3777	27.9138	-1.11304	0.000293123	yes	AT2G33310.3	IAA13	auxin-induced protein 13
Eucgr.H03039	110.347	59.1819	-0.898818	5.95E-05	yes	Eucgr.H03039	Control	Infected	OK	108.123	68.5069	-0.658347	0.0292246	yes	AT2G31160.1	LSH3	Protein of unknown function (DUF640)
Eucgr.H03062	50.4109	25.5096	-0.982694	2.14E-05	yes	Eucgr.H03062	Control	Infected	OK	80.2327	44.9531	-0.83577	0.00659893	yes	AT3G54700.1	PHT1;7	phosphate transporter 1;7
Eucgr.H03084	76.0564	10.5144	-2.8547	0	yes	Eucgr.H03084	Control	Infected	OK	140.692	34.0243	-2.0479	7.87E-08	yes
Eucgr.H03145	125.202	275.068	1.13553	3.95E-06	yes	Eucgr.H03145	Control	Infected	OK	70.4723	240.686	1.77202	4.79E-10	yes	AT3G23150.1	ETR2	Signal transduction histidine kinase, hybrid-type, ethylene sensor
Eucgr.H03220	46.1768	81.9807	0.828117	0.000295968	yes	Eucgr.H03220	Control	Infected	OK	30.5316	97.6061	1.67667	6.67E-10	yes	AT4G34200.1	EDA9	D-3-phosphoglycerate dehydrogenase
Eucgr.H03284	67.1649	100.952	0.587895	0.0126857	yes	Eucgr.H03284	Control	Infected	OK	63.8504	99.4108	0.638707	0.030763	yes	AT1G09210.1	CRT1b, AtCRT1b	calreticulin 1b
Eucgr.H03349	44.5467	152.785	1.77811	1.15E-14	yes	Eucgr.H03349	Control	Infected	OK	52.976	185.649	1.80916	2.78E-11	yes	AT5G13080.1	WRKY75, ATWRKY75	WRKY DNA-binding protein 75
Eucgr.H03395	79.0773	26.4408	-1.5805	9.08E-13	yes	Eucgr.H03395	Control	Infected	OK	87.5014	28.3415	-1.62639	1.09E-08	yes	AT3G22970.1		Protein of unknown function (DUF506)
Eucgr.H03398	175.814	75.5029	-1.21944	6.79E-08	yes	Eucgr.H03398	Control	Infected	OK	198.41	79.0831	-1.32704	6.62E-06	yes
Eucgr.H03399	107.869	51.4591	-1.06779	3.82E-06	yes	Eucgr.H03399	Control	Infected	OK	136.33	49.9218	-1.44936	1.04E-06	yes	AT3G13560.2		O-Glycosyl hydrolases family 17 protein
Eucgr.H03427	149.558	57.9207	-1.36856	8.61E-10	yes	Eucgr.H03427	Control	Infected	OK	206.234	105.548	-0.966378	0.001138	yes	AT3G22740.1	HMT3	homocysteine S-methyltransferase 3
Eucgr.H03535	35.9392	10.695	-1.74863	3.20E-14	yes	Eucgr.H03535	Control	Infected	OK	64.9906	19.3364	-1.74891	2.40E-08	yes	AT3G22400.1	LOX5	PLAT/LH2 domain-containing lipoxygenase family protein
Eucgr.H03579	171.364	104.504	-0.713502	0.00403808	yes	Eucgr.H03579	Control	Infected	OK	141.654	90.6066	-0.644685	0.0380977	yes
Eucgr.H03605	28.7351	47.1966	0.715869	0.0046828	yes	Eucgr.H03605	Control	Infected	OK	16.8663	39.3171	1.22102	0.000130938	yes	AT3G23600.1		alpha/beta-Hydrolases superfamily protein
Eucgr.H03609	52.9635	155.521	1.55404	3.65E-14	yes	Eucgr.H03609	Control	Infected	OK	25.5929	119.829	2.22716	0	yes
Eucgr.H03920	36.0299	119.336	1.72776	0	yes	Eucgr.H03920	Control	Infected	OK	28.0391	110.761	1.98194	0	yes
Eucgr.H03950	53.249	29.1389	-0.869808	0.00187441	yes	Eucgr.H03950	Control	Infected	OK	82.4249	44.5223	-0.88855	0.0083127	yes	AT5G49120.1		Protein of unknown function (DUF581)
Eucgr.H03970	40.9599	27.3006	-0.58528	0.0193638	yes	Eucgr.H03970	Control	Infected	OK	34.3493	19.9379	-0.784768	0.0164183	yes	AT4G16070.1		Mono-/di-acylglycerol lipase, N-terminal;Lipase, class 3
Eucgr.H04002	25.7202	70.4458	1.45361	1.20E-07	yes	Eucgr.H04002	Control	Infected	OK	16.1911	42.3862	1.38839	0.000151475	yes	AT1G24020.2	MLP423	MLP-like protein 423
Eucgr.H04007	41.4342	61.5833	0.571716	0.0445046	yes	Eucgr.H04007	Control	Infected	OK	46.4392	75.4795	0.700741	0.0379495	yes	AT1G24020.2	MLP423	MLP-like protein 423
Eucgr.H04010	29.2042	74.2059	1.34536	1.27E-07	yes	Eucgr.H04010	Control	Infected	OK	41.5491	83.7658	1.01154	0.00128294	yes	AT1G24020.2	MLP423	MLP-like protein 423
Eucgr.H04019	76.3656	125.216	0.713422	0.00321604	yes	Eucgr.H04019	Control	Infected	OK	26.2977	45.7184	0.797838	0.0311298	yes	AT5G45860.1	PYL11, RCAR5	PYR1-like 11
Eucgr.H04034	41.0921	82.9205	1.01287	5.34E-05	yes	Eucgr.H04034	Control	Infected	OK	70.091	120.556	0.7824	0.0318277	yes	AT3G16920.1	CTL2, ATCTL2	chitinase-like protein 2
Eucgr.H04045	28.5323	79.9677	1.48682	9.19E-12	yes	Eucgr.H04045	Control	Infected	OK	32.9073	115.238	1.80813	1.87E-12	yes
Eucgr.H04057	657.113	198.871	-1.72431	3.65E-14	yes	Eucgr.H04057	Control	Infected	OK	401.171	242.347	-0.727146	0.020725	yes
Eucgr.H04086	55.4091	79.8564	0.527285	0.0285903	yes	Eucgr.H04086	Control	Infected	OK	57.845	88.8363	0.618956	0.0372162	yes	AT1G48030.2	mtLPD1	mitochondrial lipoamide dehydrogenase 1
Eucgr.H04092	18.4464	37.7718	1.03397	1.43E-06	yes	Eucgr.H04092	Control	Infected	OK	9.43223	78.8059	3.06263	0	yes	AT1G48100.1		Pectin lyase-like superfamily protein
Eucgr.H04094	89.0901	39.0047	-1.19162	2.67E-08	yes	Eucgr.H04094	Control	Infected	OK	69.9886	29.8218	-1.23075	4.87E-08	yes
Eucgr.H04112	251.945	437.705	0.796852	0.00138005	yes	Eucgr.H04112	Control	Infected	OK	239.8	525.911	1.13299	0.00012271	yes	AT3G17390.1	MTO3, SAMS3, MAT4	S-adenosylmethionine synthetase family protein
Eucgr.H04192	15.0486	39.5465	1.39392	4.48E-05	yes	Eucgr.H04192	Control	Infected	OK	5.664	41.6052	2.87687	1.36E-13	yes	AT3G05950.1		RmlC-like cupins superfamily protein
Eucgr.H04193	24.7339	64.4967	1.38273	1.63E-06	yes	Eucgr.H04193	Control	Infected	OK	10.4668	59.8617	2.51581	4.98E-14	yes	AT5G39160.1		RmlC-like cupins superfamily protein
Eucgr.H04194	13.6386	39.3064	1.52707	8.53E-06	yes	Eucgr.H04194	Control	Infected	OK	5.05579	48.3714	3.25815	0	yes	AT5G39160.1		RmlC-like cupins superfamily protein
Eucgr.H04196	122.404	291.24	1.25056	8.47E-08	yes	Eucgr.H04196	Control	Infected	OK	146.711	410.17	1.48324	7.11E-08	yes	AT5G39160.1		RmlC-like cupins superfamily protein
Eucgr.H04335	489.057	314.293	-0.637894	0.0157538	yes	Eucgr.H04335	Control	Infected	OK	520.062	239.941	-1.116	0.000219449	yes	AT3G04730.1	IAA16	indoleacetic acid-induced protein 16
Eucgr.H04365	20.9629	101.189	2.27114	2.72E-14	yes	Eucgr.H04365	Control	Infected	OK	0.12293	41.7569	8.40804	0	yes	AT1G60680.1		NAD(P)-linked oxidoreductase superfamily protein
Eucgr.H04367	12.7351	68.1588	2.42009	1.68E-14	yes	Eucgr.H04367	Control	Infected	OK	0.137549	59.1659	8.74867	0	yes	AT1G60750.1		NAD(P)-linked oxidoreductase superfamily protein
Eucgr.H04405	116.067	69.893	-0.731736	0.00131562	yes	Eucgr.H04405	Control	Infected	OK	100.325	60.7989	-0.722557	0.0164363	yes	AT4G38670.3		Pathogenesis-related thaumatin superfamily protein
Eucgr.H04426	313.975	107.931	-1.54054	1.17E-13	yes	Eucgr.H04426	Control	Infected	OK	250.835	109.853	-1.19116	1.90E-05	yes
Eucgr.H04427	68.9047	238.959	1.79409	0	yes	Eucgr.H04427	Control	Infected	OK	51.6407	283.48	2.45667	0	yes
Eucgr.H04428	59.9649	205.011	1.77351	0	yes	Eucgr.H04428	Control	Infected	OK	70.1474	324.215	2.20849	0	yes
Eucgr.H04496	58.4407	18.2783	-1.67684	4.11E-14	yes	Eucgr.H04496	Control	Infected	OK	53.9531	24.7837	-1.12232	0.000112951	yes	AT1G55020.1	LOX1, ATLOX1	lipoxygenase 1
Eucgr.H04538	39.8611	127.789	1.68071	4.25E-11	yes	Eucgr.H04538	Control	Infected	OK	13.9514	81.5519	2.54731	7.34E-14	yes	AT3G05550.1		Hypoxia-responsive family protein
Eucgr.H04545	285.472	138.445	-1.04403	1.02E-06	yes	Eucgr.H04545	Control	Infected	OK	292.108	124.751	-1.22745	4.68E-06	yes	AT1G56220.4		Dormancy/auxin associated family protein
Eucgr.H04623	44.3585	25.3601	-0.80665	0.000390039	yes	Eucgr.H04623	Control	Infected	OK	55.4425	28.0097	-0.985065	0.000713905	yes	AT1G67310.1		Calmodulin-binding transcription activator protein with CG-1 and Ankyrin domains
Eucgr.H04633	61.6625	113.624	0.8818	0.000369134	yes	Eucgr.H04633	Control	Infected	OK	68.3146	116.266	0.767158	0.0160718	yes	AT1G27330.1		Ribosome associated membrane protein RAMP4
Eucgr.H04673	756.931	1227.9	0.69796	0.0177718	yes	Eucgr.H04673	Control	Infected	OK	556.815	975.512	0.808962	0.013296	yes	AT1G13440.1	GAPC-2, GAPC2	glyceraldehyde-3-phosphate dehydrogenase C2
Eucgr.H04680	25.8351	38.6881	0.582562	0.015683	yes	Eucgr.H04680	Control	Infected	OK	31.3324	53.0531	0.759783	0.00885551	yes
Eucgr.H04742	268.353	151.251	-0.827187	0.000288574	yes	Eucgr.H04742	Control	Infected	OK	299.944	147.309	-1.02585	0.000392832	yes	AT2G22430.1	ATHB6, HB6	homeobox protein 6
Eucgr.H04786	36.6276	25.3742	-0.529571	0.0140047	yes	Eucgr.H04786	Control	Infected	OK	37.5731	22.6272	-0.731642	0.0102121	yes
Eucgr.H04815	56.2393	215.896	1.94068	0	yes	Eucgr.H04815	Control	Infected	OK	120.263	714.061	2.56986	0	yes
Eucgr.H04824	43.1072	27.1662	-0.666117	0.00708859	yes	Eucgr.H04824	Control	Infected	OK	42.1508	21.3401	-0.981992	0.00199017	yes	AT5G10030.2	TGA4	TGACG motif-binding factor 4
Eucgr.H04879	34.3373	59.1548	0.784716	0.00121906	yes	Eucgr.H04879	Control	Infected	OK	21.6744	50.2883	1.21423	0.000116613	yes	AT3G26310.1	CYP71B35	cytochrome P450, family 71, subfamily B, polypeptide 35
Eucgr.H05007	54.4823	138.942	1.35063	8.22E-10	yes	Eucgr.H05007	Control	Infected	OK	65.4616	150.56	1.20162	1.38E-05	yes	AT1G76490.1	HMG1, HMGR1, AtHMGR1	hydroxy methylglutaryl CoA reductase 1
Eucgr.H05070	52.0621	32.5685	-0.676754	1.93E-05	yes	Eucgr.H05070	Control	Infected	OK	39.397	25.6388	-0.619754	0.0034066	yes
Eucgr.I00023	43.6754	77.5242	0.827825	0.000598531	yes	Eucgr.I00023	Control	Infected	OK	50.0444	82.4026	0.71948	0.0197816	yes	AT4G15093.1		catalytic LigB subunit of aromatic ring-opening dioxygenase family
Eucgr.I00055	69.0378	150.43	1.12363	3.94E-07	yes	Eucgr.I00055	Control	Infected	OK	57.4294	165.556	1.52746	1.10E-08	yes
Eucgr.I00059	31.1543	52.6675	0.757483	1.15E-06	yes	Eucgr.I00059	Control	Infected	OK	36.2996	61.3404	0.756883	0.000197372	yes
Eucgr.I00060	39.9098	81.6916	1.03345	3.19E-09	yes	Eucgr.I00060	Control	Infected	OK	30.0166	69.0575	1.20204	5.00E-08	yes	AT1G01720.1	ATAF1, ANAC002	NAC (No Apical Meristem) domain transcriptional regulator superfamily protein
Eucgr.I00183	67.0892	47.8546	-0.487422	0.0140964	yes	Eucgr.I00183	Control	Infected	OK	74.543	48.9115	-0.6079	0.011567	yes
Eucgr.I00184	64.6428	38.9385	-0.731293	0.00402702	yes	Eucgr.I00184	Control	Infected	OK	58.4317	36.0139	-0.698196	0.0397791	yes	AT5G63970.2		Copine (Calcium-dependent phospholipid-binding protein) family
Eucgr.I00224	136.718	183.23	0.422461	0.00269992	yes	Eucgr.I00224	Control	Infected	OK	81.7532	133.675	0.709386	0.000208034	yes
Eucgr.I00320	68.0466	88.8627	0.385055	0.00652421	yes	Eucgr.I00320	Control	Infected	OK	70.2343	98.5245	0.488306	0.000868996	yes	AT5G09960.1		FUNCTIONS IN: molecular_function unknown; INVOLVED IN: biological_process unknown; LOCATED IN: plasma membrane; EXPRESSED IN: 22 plant structures; EXPRESSED DURING: 13 growth stages; CONTAINS InterPro DOMAIN/s: RPM1-interacting protein 4, defence response (InterPro:IPR008700); BEST Arabidopsis thaliana protein match is: unknown protein (TAIR:AT5G64850.1); Has 30201 Blast hits to 17322 proteins in…
Eucgr.I00395	65.6933	131.179	0.997722	0	yes	Eucgr.I00395	Control	Infected	OK	45.5119	115.349	1.34169	0	yes
Eucgr.I00431	37.9435	57.2008	0.592182	0.0148272	yes	Eucgr.I00431	Control	Infected	OK	24.1831	53.3394	1.1412	8.85E-05	yes	AT5G10240.1	ASN3	asparagine synthetase 3
Eucgr.I00519	55.9499	199.753	1.83601	0	yes	Eucgr.I00519	Control	Infected	OK	60.0195	306.004	2.35005	0	yes	AT4G39980.1	DHS1	3-deoxy-D-arabino-heptulosonate 7-phosphate synthase 1
Eucgr.I00575	38.0656	15.9935	-1.251	5.11E-07	yes	Eucgr.I00575	Control	Infected	OK	41.9631	12.2668	-1.77437	6.09E-08	yes
Eucgr.I00711	28.0637	46.2853	0.721848	0.00520778	yes	Eucgr.I00711	Control	Infected	OK	31.5868	49.9701	0.661744	0.0414568	yes	AT5G67500.1	VDAC2, ATVDAC2	voltage dependent anion channel 2
Eucgr.I00879	186.897	314.289	0.74985	0.00150908	yes	Eucgr.I00879	Control	Infected	OK	230.258	414.209	0.847106	0.00415377	yes	AT1G47128.1	RD21, RD21A	Granulin repeat cysteine protease family protein
Eucgr.I00882	54.4028	94.4088	0.795241	0.000480693	yes	Eucgr.I00882	Control	Infected	OK	67.9032	134.348	0.984419	0.000333942	yes	AT2G23320.1	WRKY15	WRKY DNA-binding protein 15
Eucgr.I00929	31.3473	68.3286	1.12415	1.03E-06	yes	Eucgr.I00929	Control	Infected	OK	41.6348	83.8764	1.01048	0.000448064	yes	AT4G36990.1	HSF4, HSFB1, AT-HSFB1, ATHSF4	heat shock factor 4
Eucgr.I01025	167.436	82.2464	-1.02558	2.77E-06	yes	Eucgr.I01025	Control	Infected	OK	146.707	84.0782	-0.803139	0.00509021	yes
Eucgr.I01035	18.2041	52.1329	1.51793	9.32E-10	yes	Eucgr.I01035	Control	Infected	OK	16.6191	77.3023	2.21767	4.98E-14	yes	AT1G33540.1	scpl18	serine carboxypeptidase-like 18
Eucgr.I01037	58.9159	245.039	2.05629	0	yes	Eucgr.I01037	Control	Infected	OK	58.0892	298.692	2.36231	0	yes	AT1G73270.1	scpl6	serine carboxypeptidase-like 6
Eucgr.I01044	8.93949	47.8776	2.42109	0	yes	Eucgr.I01044	Control	Infected	OK	9.57616	50.571	2.40079	0	yes
Eucgr.I01100	22.7435	48.7632	1.10034	7.96E-06	yes	Eucgr.I01100	Control	Infected	OK	34.8356	81.5101	1.22642	1.85E-05	yes
Eucgr.I01124	48.5576	23.745	-1.03207	0.00248211	yes	Eucgr.I01124	Control	Infected	OK	59.7883	25.6717	-1.21968	0.00436569	yes	AT5G28380.1		Tetratricopeptide repeat (TPR)-like superfamily protein
Eucgr.I01127	38.7128	12.0113	-1.68842	2.42E-11	yes	Eucgr.I01127	Control	Infected	OK	71.8519	15.5947	-2.20397	3.03E-11	yes	AT2G15490.1	UGT73B4	UDP-glycosyltransferase 73B4
Eucgr.I01194	6.02174	103.796	4.10743	0	yes	Eucgr.I01194	Control	Infected	OK	0.406048	72.386	7.47791	0	yes	AT3G19000.1		2-oxoglutarate (2OG) and Fe(II)-dependent oxygenase superfamily protein
Eucgr.I01209	335.306	148.745	-1.17263	2.50E-07	yes	Eucgr.I01209	Control	Infected	OK	186.335	72.5695	-1.36047	1.18E-06	yes	AT2G15890.1	MEE14	maternal effect embryo arrest 14
Eucgr.I01259	193.546	330.395	0.771518	0.000848333	yes	Eucgr.I01259	Control	Infected	OK	286.078	448.17	0.647636	0.0288451	yes	AT1G49310.1		unknown protein; FUNCTIONS IN: molecular_function unknown; INVOLVED IN: biological_process unknown; LOCATED IN: endomembrane system; EXPRESSED IN: 9 plant structures; EXPRESSED DURING: LP.04 four leaves visible, petal differentiation and expansion stage; Has 11 Blast hits to 11 proteins in 6 species: Archae - 0; Bacteria - 0; Metazoa - 0; Fungi - 0; Plants - 11; Viruses - 0; Other Eukaryotes - 0 …
Eucgr.I01260	111.862	176.956	0.661672	0.0047672	yes	Eucgr.I01260	Control	Infected	OK	116.56	183.992	0.658572	0.0256198	yes	AT1G49320.1	ATUSPL1, USPL1	unknown seed protein like 1
Eucgr.I01267	102.226	43.8997	-1.21948	5.28E-08	yes	Eucgr.I01267	Control	Infected	OK	116.242	41.8202	-1.47487	2.48E-07	yes	AT1G63850.1		BTB/POZ domain-containing protein
Eucgr.I01281	248.532	147.811	-0.749679	0.0010861	yes	Eucgr.I01281	Control	Infected	OK	56.7248	13.7579	-2.04372	6.15E-14	yes
Eucgr.I01283	40.5639	17.0472	-1.25066	2.93E-06	yes	Eucgr.I01283	Control	Infected	OK	45.2779	23.7814	-0.928975	0.00750255	yes	AT5G66440.1		unknown protein; BEST Arabidopsis thaliana protein match is: unknown protein (TAIR:AT4G34560.1); Has 1807 Blast hits to 1807 proteins in 277 species: Archae - 0; Bacteria - 0; Metazoa - 736; Fungi - 347; Plants - 385; Viruses - 0; Other Eukaryotes - 339 (source: NCBI BLink).
Eucgr.I01296	35.9104	25.6147	-0.487429	0.0428925	yes	Eucgr.I01296	Control	Infected	OK	37.9875	22.4798	-0.756892	0.0084156	yes
Eucgr.I01326	79.8429	17.8632	-2.16018	0	yes	Eucgr.I01326	Control	Infected	OK	42.7834	13.0922	-1.70834	0	yes	AT4G38970.2	FBA2	fructose-bisphosphate aldolase 2
Eucgr.I01393	328.296	65.7013	-2.321	0	yes	Eucgr.I01393	Control	Infected	OK	217.329	33.725	-2.68799	3.20E-14	yes	AT4G36040.1		Chaperone DnaJ-domain superfamily protein
Eucgr.I01402	270.353	164.695	-0.715046	0.00462119	yes	Eucgr.I01402	Control	Infected	OK	214.294	128.041	-0.742982	0.015111	yes	AT4G34980.1	SLP2	subtilisin-like serine protease 2
Eucgr.I01418	124.161	75.0014	-0.727225	0.00200052	yes	Eucgr.I01418	Control	Infected	OK	100.665	61.7368	-0.705359	0.0257008	yes	AT4G38580.1	ATFP6, HIPP26, FP6	farnesylated protein 6
Eucgr.I01432	36.9336	47.8409	0.373313	0.0102587	yes	Eucgr.I01432	Control	Infected	OK	75.4657	36.7884	-1.03657	9.38E-06	yes
Eucgr.I01495	101.578	266.627	1.39223	6.27E-10	yes	Eucgr.I01495	Control	Infected	OK	111.465	428.021	1.94109	1.54E-12	yes	AT3G12500.1	ATHCHIB, PR3, PR-3, CHI-B, B-CHI, HCHIB	basic chitinase
Eucgr.I01544	49.5379	139.68	1.49552	9.76E-12	yes	Eucgr.I01544	Control	Infected	OK	39.7621	158.38	1.99392	1.08E-13	yes	AT1G76490.1	HMG1, HMGR1, AtHMGR1	hydroxy methylglutaryl CoA reductase 1
Eucgr.I01579	96.0794	216.04	1.169	1.77E-07	yes	Eucgr.I01579	Control	Infected	OK	101.768	385.255	1.92053	2.10E-12	yes
Eucgr.I01633	21.7451	107.551	2.30626	0	yes	Eucgr.I01633	Control	Infected	OK	14.9689	133.624	3.15814	0	yes	AT5G13080.1	WRKY75, ATWRKY75	WRKY DNA-binding protein 75
Eucgr.I01668	50.34	77.8528	0.629044	0.00869786	yes	Eucgr.I01668	Control	Infected	OK	52.0518	90.6194	0.799873	0.00672994	yes
Eucgr.I01671	51.9374	97.7002	0.911586	1.94E-05	yes	Eucgr.I01671	Control	Infected	OK	36.0299	102.802	1.5126	2.23E-08	yes	AT5G40780.1	LHT1	lysine histidine transporter 1
Eucgr.I01907	75.1145	107.23	0.513544	0.0334704	yes	Eucgr.I01907	Control	Infected	OK	145.257	276.243	0.927328	0.00353935	yes	AT5G40010.1	AATP1	AAA-ATPase 1
Eucgr.I01926	115.624	157.071	0.441977	0.00934929	yes	Eucgr.I01926	Control	Infected	OK	52.0444	113.563	1.12568	3.91E-09	yes
Eucgr.I02010	58.5354	40.4362	-0.533661	0.000477734	yes	Eucgr.I02010	Control	Infected	OK	53.9482	38.0428	-0.50395	0.0485461	yes
Eucgr.I02053	25.8741	93.7794	1.85776	7.07E-13	yes	Eucgr.I02053	Control	Infected	OK	3.83643	49.3459	3.6851	0	yes	AT3G29970.1		B12D protein
Eucgr.I02092	174.485	422.028	1.27423	7.40E-08	yes	Eucgr.I02092	Control	Infected	OK	133.186	424.392	1.67195	1.89E-09	yes
Eucgr.I02163	20.6631	47.7854	1.20951	1.90E-07	yes	Eucgr.I02163	Control	Infected	OK	24.818	54.9436	1.14656	5.93E-05	yes	AT1G72330.1	ALAAT2	alanine aminotransferase 2
Eucgr.I02171	57.7402	90.6709	0.651063	0.00535884	yes	Eucgr.I02171	Control	Infected	OK	47.5383	103.074	1.11652	5.26E-05	yes	AT1G17260.1	AHA10	autoinhibited H(+)-ATPase isoform 10
Eucgr.I02215	20.3999	69.3189	1.76468	8.45E-14	yes	Eucgr.I02215	Control	Infected	OK	15.0207	43.3224	1.52816	3.49E-07	yes	AT5G65980.1		Auxin efflux carrier family protein
Eucgr.I02231	79.3016	144.772	0.868363	0.00011576	yes	Eucgr.I02231	Control	Infected	OK	57.5353	156.097	1.43993	7.87E-08	yes	AT4G35630.1	PSAT	phosphoserine aminotransferase
Eucgr.I02271	99.3174	16.9294	-2.55252	0	yes	Eucgr.I02271	Control	Infected	OK	80.6077	10.003	-3.01049	3.06E-11	yes	AT3G12500.1	ATHCHIB, PR3, PR-3, CHI-B, B-CHI, HCHIB	basic chitinase
Eucgr.I02307	100.364	143.549	0.516298	0.036309	yes	Eucgr.I02307	Control	Infected	OK	104.794	166.705	0.669737	0.024166	yes
Eucgr.I02364	466.287	295.174	-0.659651	0.0134408	yes	Eucgr.I02364	Control	Infected	OK	599.503	243.388	-1.30051	1.78E-05	yes	AT2G18050.1	HIS1-3	histone H1-3
Eucgr.I02395	267.822	38.0116	-2.81676	0	yes	Eucgr.I02395	Control	Infected	OK	62.4538	8.00525	-2.96377	5.45E-13	yes	AT2G21490.1	LEA	dehydrin LEA
Eucgr.I02396	51.3387	99.0848	0.948616	0.000423791	yes	Eucgr.I02396	Control	Infected	OK	44.2592	93.5452	1.07969	0.00138807	yes	AT1G75390.1	AtbZIP44, bZIP44	basic leucine-zipper 44
Eucgr.I02397	38.203	75.0779	0.974702	0.00848687	yes	Eucgr.I02397	Control	Infected	OK	37.6056	75.8602	1.01239	0.023619	yes	AT1G75388.1	CPuORF5	conserved peptide upstream open reading frame 5
Eucgr.I02417	28.4611	42.223	0.569036	0.0380537	yes	Eucgr.I02417	Control	Infected	OK	30.9256	50.0235	0.693802	0.0352675	yes	AT1G19580.1	GAMMA CA1	gamma carbonic anhydrase 1
Eucgr.I02434	63.0866	33.5003	-0.91316	0.000112617	yes	Eucgr.I02434	Control	Infected	OK	57.0556	35.0197	-0.704204	0.0307198	yes	AT2G18350.1	AtHB24, HB24, ZHD6	homeobox protein 24
Eucgr.I02448	409.529	266.782	-0.618307	0.00313752	yes	Eucgr.I02448	Control	Infected	OK	362.646	227.66	-0.671682	0.00634412	yes
Eucgr.I02449	45.1567	28.8239	-0.647671	3.08E-05	yes	Eucgr.I02449	Control	Infected	OK	56.9297	34.31	-0.730553	0.000632598	yes
Eucgr.I02513	28.7115	79.3284	1.46621	5.96E-11	yes	Eucgr.I02513	Control	Infected	OK	24.1538	84.3322	1.80384	4.83E-11	yes	AT4G37760.1	SQE3	squalene epoxidase 3
Eucgr.I02580	118.639	74.6799	-0.667787	0.00437982	yes	Eucgr.I02580	Control	Infected	OK	129.282	81.1958	-0.67104	0.0249555	yes	AT5G64430.1		Octicosapeptide/Phox/Bem1p family protein
Eucgr.I02625	94.411	46.5631	-1.01977	0.000463704	yes	Eucgr.I02625	Control	Infected	OK	20.9498	68.612	1.71153	1.71E-05	yes	AT5G09520.1		hydroxyproline-rich glycoprotein family protein
Eucgr.I02679	56.145	36.7273	-0.612303	0.0175227	yes	Eucgr.I02679	Control	Infected	OK	77.1397	48.2267	-0.677643	0.0356646	yes	AT5G64080.1		Bifunctional inhibitor/lipid-transfer protein/seed storage 2S albumin superfamily protein
Eucgr.I02689	40.5617	22.9057	-0.824413	0.00117599	yes	Eucgr.I02689	Control	Infected	OK	37.155	21.2201	-0.808127	0.0178423	yes	AT1G80670.1		Transducin/WD40 repeat-like superfamily protein
Eucgr.I02701	55.9217	80.6788	0.528782	0.00790441	yes	Eucgr.I02701	Control	Infected	OK	56.4057	98.2027	0.799922	5.70E-06	yes	AT1G15120.1		Ubiquinol-cytochrome C reductase hinge protein
Eucgr.I02702	59.4961	102.54	0.785313	3.09E-07	yes	Eucgr.I02702	Control	Infected	OK	80.9909	173.276	1.09724	1.81E-07	yes
Eucgr.I02744	74.4272	32.2196	-1.20789	2.46E-06	yes	Eucgr.I02744	Control	Infected	OK	72.8297	34.9378	-1.05974	0.00183596	yes	AT1G60950.1	FED A, ATFD2	2Fe-2S ferredoxin-like superfamily protein
Eucgr.I02761	19.4443	57.9867	1.57637	3.72E-09	yes	Eucgr.I02761	Control	Infected	OK	35.5607	64.9368	0.868751	0.00624095	yes	AT3G02430.1		Protein of unknown function (DUF679)
Eucgr.I02776	113.612	88.6882	-0.357301	0.00212689	yes	Eucgr.I02776	Control	Infected	OK	113.147	86.5858	-0.386	0.0256138	yes
Eucgr.J00085	180.829	127.566	-0.503383	0.0295215	yes	Eucgr.J00085	Control	Infected	OK	185.885	119.381	-0.638836	0.0311154	yes
Eucgr.J00124	43.9515	80.5418	0.873825	0.000309022	yes	Eucgr.J00124	Control	Infected	OK	34.3727	122.27	1.83074	8.61E-11	yes	AT3G10920.1	MSD1, MEE33, ATMSD1	manganese superoxide dismutase 1
Eucgr.J00146	49.5553	29.4522	-0.750665	0.00139825	yes	Eucgr.J00146	Control	Infected	OK	45.6816	19.8947	-1.19923	5.53E-05	yes
Eucgr.J00190	55.9857	37.8988	-0.562905	0.0235526	yes	Eucgr.J00190	Control	Infected	OK	58.2926	35.973	-0.6964	0.0270089	yes	AT2G40200.1		basic helix-loop-helix (bHLH) DNA-binding superfamily protein
Eucgr.J00191	41.0602	27.7506	-0.565224	0.00266805	yes	Eucgr.J00191	Control	Infected	OK	39.34	23.3328	-0.753633	0.00910196	yes
Eucgr.J00237	702.429	452.464	-0.634549	0.0236251	yes	Eucgr.J00237	Control	Infected	OK	630.088	346.006	-0.864756	0.00614797	yes
Eucgr.J00264	33.0293	54.8978	0.733001	0.00646368	yes	Eucgr.J00264	Control	Infected	OK	25.4683	56.9502	1.161	0.000362049	yes	AT2G27510.1	ATFD3, FD3	ferredoxin 3
Eucgr.J00327	116.257	162.717	0.485045	0.000693212	yes	Eucgr.J00327	Control	Infected	OK	98.0612	150.229	0.615411	0.00140179	yes
Eucgr.J00388	29.318	46.1609	0.654882	0.00339769	yes	Eucgr.J00388	Control	Infected	OK	16.2264	36.1758	1.15668	0.000191492	yes
Eucgr.J00420	32.1059	63.9549	0.994215	9.41E-06	yes	Eucgr.J00420	Control	Infected	OK	27.5994	47.6402	0.787544	0.00815796	yes	AT5G22740.1	ATCSLA02, CSLA02, ATCSLA2, CSLA2	cellulose synthase-like A02
Eucgr.J00428	52.6359	165.966	1.65677	4.11E-14	yes	Eucgr.J00428	Control	Infected	OK	41.7542	207.738	2.31477	0	yes	AT1G08250.1	ADT6	arogenate dehydratase 6
Eucgr.J00434	141.198	46.8414	-1.59186	1.99E-10	yes	Eucgr.J00434	Control	Infected	OK	159.886	59.5912	-1.42387	7.53E-06	yes	AT5G22580.1		Stress responsive A/B Barrel Domain
Eucgr.J00449	31.8621	59.4758	0.900461	6.20E-05	yes	Eucgr.J00449	Control	Infected	OK	16.355	47.7517	1.54582	1.62E-08	yes	AT1G66950.1	PDR11, ATPDR11	pleiotropic drug resistance 11
Eucgr.J00454	41.1236	107.12	1.38119	5.58E-10	yes	Eucgr.J00454	Control	Infected	OK	56.0095	121.566	1.118	0.000110976	yes	AT2G36380.1	PDR6, ATPDR6	pleiotropic drug resistance 6
Eucgr.J00455	125.521	191.594	0.610129	4.58E-05	yes	Eucgr.J00455	Control	Infected	OK	144.809	212.291	0.55189	0.00363106	yes
Eucgr.J00486	15.091	38.3651	1.34611	1.32E-07	yes	Eucgr.J00486	Control	Infected	OK	13.3977	46.4591	1.79398	3.40E-09	yes	AT5G22460.2		alpha/beta-Hydrolases superfamily protein
Eucgr.J00497	43.0756	91.2746	1.08334	0	yes	Eucgr.J00497	Control	Infected	OK	27.0514	71.0176	1.39247	0	yes
Eucgr.J00637	36.3695	22.596	-0.686659	0.00262511	yes	Eucgr.J00637	Control	Infected	OK	38.8636	19.3609	-1.00528	0.000656246	yes
Eucgr.J00639	90.993	63.3521	-0.522363	0.0355964	yes	Eucgr.J00639	Control	Infected	OK	163.836	76.5955	-1.09692	0.000150085	yes	AT5G21170.1	AKINBETA1	5'-AMP-activated protein kinase beta-2 subunit protein
Eucgr.J00682	383.528	245.705	-0.642405	0.0154591	yes	Eucgr.J00682	Control	Infected	OK	223.204	135.399	-0.721151	0.0178858	yes	AT5G12200.1	PYD2	pyrimidine 2
Eucgr.J00692	37.0613	18.5646	-0.997358	3.50E-05	yes	Eucgr.J00692	Control	Infected	OK	34.9425	17.1103	-1.03012	0.00152045	yes	AT2G26870.1	NPC2	non-specific phospholipase C2
Eucgr.J00864	71.5489	107.141	0.582512	0.0151566	yes	Eucgr.J00864	Control	Infected	OK	72.7355	121.406	0.739104	0.0119452	yes	AT5G23250.1		Succinyl-CoA ligase, alpha subunit
Eucgr.J00889	3.37684	65.2881	4.27308	0	yes	Eucgr.J00889	Control	Infected	OK	0.270075	59.743	7.78926	0	yes	AT5G48100.1	TT10, LAC15, ATLAC15	Laccase/Diphenol oxidase family protein
Eucgr.J00906	370.292	114.236	-1.69664	6.15E-15	yes	Eucgr.J00906	Control	Infected	OK	273.117	63.8531	-2.09669	2.64E-12	yes	AT3G19520.2		Protein of unknown function (DUF626)
Eucgr.J00907	32.1945	121.271	1.91335	0	yes	Eucgr.J00907	Control	Infected	OK	20.1947	157.836	2.96638	0	yes	AT3G53260.1	PAL2, ATPAL2	phenylalanine ammonia-lyase 2
Eucgr.J00991	63.253	105.546	0.738672	0.00126904	yes	Eucgr.J00991	Control	Infected	OK	54.9671	131.922	1.26304	3.74E-06	yes	AT3G54250.1		GHMP kinase family protein
Eucgr.J00999	36.0524	17.7459	-1.02261	3.38E-05	yes	Eucgr.J00999	Control	Infected	OK	49.1361	24.8164	-0.985489	0.00200278	yes	AT2G16980.2		Major facilitator superfamily protein
Eucgr.J01052	46.703	128.506	1.46025	1.76E-10	yes	Eucgr.J01052	Control	Infected	OK	24.5363	123.19	2.3279	0	yes	AT5G62180.1	AtCXE20, CXE20	carboxyesterase 20
Eucgr.J01066	240.693	124.678	-0.948987	3.17E-05	yes	Eucgr.J01066	Control	Infected	OK	226.155	128.358	-0.81714	0.00554948	yes	AT2G39130.1		Transmembrane amino acid transporter family protein
Eucgr.J01079	126.711	307.109	1.27721	1.03E-07	yes	Eucgr.J01079	Control	Infected	OK	92.3183	330.027	1.8379	1.18E-10	yes	AT2G37040.1	PAL1, ATPAL1	PHE ammonia lyase 1
Eucgr.J01096	116.052	34.6402	-1.74424	1.15E-14	yes	Eucgr.J01096	Control	Infected	OK	43.9195	25.0955	-0.807433	0.0210307	yes
Eucgr.J01100	17.7531	60.6674	1.77285	2.00E-13	yes	Eucgr.J01100	Control	Infected	OK	23.4519	65.6349	1.48476	2.28E-07	yes	AT1G11310.1	MLO2, ATMLO2, PMR2	Seven transmembrane MLO family protein
Eucgr.J01149	39.2341	24.3792	-0.686458	0.042189	yes	Eucgr.J01149	Control	Infected	OK	48.79	27.0055	-0.853332	0.0370996	yes	AT5G59970.1		Histone superfamily protein
Eucgr.J01156	31.1011	55.7531	0.842084	0.000428669	yes	Eucgr.J01156	Control	Infected	OK	41.1009	78.3995	0.931676	0.0013124	yes	AT3G12360.1	ITN1	Ankyrin repeat family protein
Eucgr.J01346	17.0951	41.0396	1.26344	1.00E-06	yes	Eucgr.J01346	Control	Infected	OK	13.1628	41.6384	1.66144	9.95E-08	yes	AT3G28960.1		Transmembrane amino acid transporter family protein
Eucgr.J01447	497.19	1064.01	1.09764	1.17E-05	yes	Eucgr.J01447	Control	Infected	OK	861.567	1520.36	0.819373	0.0147544	yes	AT3G02470.4		S-adenosylmethionine decarboxylase
Eucgr.J01448	115.699	230.438	0.993999	4.76E-05	yes	Eucgr.J01448	Control	Infected	OK	176.745	342.018	0.9524	0.00116222	yes	AT3G25572.1	CPuORF11	conserved peptide upstream open reading frame 11
Eucgr.J01502	205.962	112.029	-0.878498	0	yes	Eucgr.J01502	Control	Infected	OK	173.889	75.3664	-1.20617	0	yes
Eucgr.J01648	30.9359	85.5892	1.46815	3.84E-11	yes	Eucgr.J01648	Control	Infected	OK	25.3556	103.871	2.03441	3.81E-14	yes
Eucgr.J01662	12.1755	40.9392	1.7495	1.15E-14	yes	Eucgr.J01662	Control	Infected	OK	12.3926	55.4563	2.16187	0	yes	AT5G47910.1	RBOHD, ATRBOHD	respiratory burst oxidase homologue D
Eucgr.J01700	23.234	37.5046	0.690831	0.0107033	yes	Eucgr.J01700	Control	Infected	OK	16.8296	45.0053	1.41909	6.87E-06	yes	AT5G47870.1		FUNCTIONS IN: molecular_function unknown; INVOLVED IN: biological_process unknown; LOCATED IN: chloroplast; EXPRESSED IN: 22 plant structures; EXPRESSED DURING: 13 growth stages; BEST Arabidopsis thaliana protein match is: cobalt ion binding (TAIR:AT1G71310.1); Has 1807 Blast hits to 1807 proteins in 277 species: Archae - 0; Bacteria - 0; Metazoa - 736; Fungi - 347; Plants - 385; Viruses - 0; Oth…
Eucgr.J01789	63.3794	117.698	0.893001	0.000103807	yes	Eucgr.J01789	Control	Infected	OK	58.7589	179.601	1.61192	2.38E-09	yes	AT1G58170.1		Disease resistance-responsive (dirigent-like protein) family protein
Eucgr.J01844	237.007	554.608	1.22654	9.87E-07	yes	Eucgr.J01844	Control	Infected	OK	180.426	715.38	1.98731	3.07E-11	yes	AT2G30490.1	ATC4H, C4H, CYP73A5, REF3	cinnamate-4-hydroxylase
Eucgr.J01846	31.3197	48.3539	0.626562	0.00707219	yes	Eucgr.J01846	Control	Infected	OK	31.6684	55.754	0.816031	0.0046343	yes
Eucgr.J01893	49.6585	92.0969	0.891111	2.03E-06	yes	Eucgr.J01893	Control	Infected	OK	40.5785	65.2181	0.684555	0.015336	yes	AT2G30010.1	TBL45	TRICHOME BIREFRINGENCE-LIKE 45
Eucgr.J01924	108.336	70.1097	-0.62783	0	yes	Eucgr.J01924	Control	Infected	OK	64.5788	34.8437	-0.890163	2.65E-11	yes
Eucgr.J01940	152.997	82.3864	-0.893022	8.18E-05	yes	Eucgr.J01940	Control	Infected	OK	111.265	65.8284	-0.757215	0.0102555	yes	AT5G58900.1		Homeodomain-like transcriptional regulator
Eucgr.J01956	65.8037	34.8383	-0.917494	3.77E-05	yes	Eucgr.J01956	Control	Infected	OK	58.031	30.2351	-0.940598	0.00113364	yes	AT2G29510.1		Protein of unknown function (DUF3527)
Eucgr.J01957	5944.78	1113.6	-2.41639	5.38E-13	yes	Eucgr.J01957	Control	Infected	OK	3001.21	500.333	-2.58458	0	yes	AT5G59720.1	HSP18.2	heat shock protein 18.2
Eucgr.J02048	24.1838	118.74	2.29569	0	yes	Eucgr.J02048	Control	Infected	OK	7.38906	166.426	4.49335	0	yes	AT2G39700.1	ATEXPA4, ATEXP4, ATHEXP ALPHA 1.6, EXPA4	expansin A4
Eucgr.J02054	277.023	196.486	-0.495575	0.0479923	yes	Eucgr.J02054	Control	Infected	OK	372.958	124.063	-1.58794	2.53E-08	yes	AT3G09390.1	MT2A, ATMT-K, ATMT-1	metallothionein 2A
Eucgr.J02061	119.153	39.5644	-1.59054	2.16E-11	yes	Eucgr.J02061	Control	Infected	OK	209.642	98.7668	-1.08583	0.000295473	yes	AT2G28790.1		Pathogenesis-related thaumatin superfamily protein
Eucgr.J02111	111.811	64.7899	-0.787222	0.000500473	yes	Eucgr.J02111	Control	Infected	OK	74.6296	42.628	-0.807948	0.00695063	yes	AT5G02810.1	PRR7, APRR7	pseudo-response regulator 7
Eucgr.J02119	20.354	39.4911	0.956214	0.00140415	yes	Eucgr.J02119	Control	Infected	OK	53.4821	28.4351	-0.911383	0.00953991	yes	AT2G46150.1		Late embryogenesis abundant (LEA) hydroxyproline-rich glycoprotein family
Eucgr.J02278	72.3333	84.4076	0.222714	4.45E-05	yes	Eucgr.J02278	Control	Infected	OK	70.5684	87.3927	0.308491	1.08E-08	yes	AT5G63280.1		C2H2-like zinc finger protein
Eucgr.J02349	102.677	60.1128	-0.772372	0.000721274	yes	Eucgr.J02349	Control	Infected	OK	128.568	71.567	-0.845166	0.00409216	yes
Eucgr.J02393	45.1643	65.1151	0.52781	0.0335716	yes	Eucgr.J02393	Control	Infected	OK	55.741	101.317	0.862068	0.00367787	yes	AT4G36220.1	FAH1, CYP84A1	ferulic acid 5-hydroxylase 1
Eucgr.J02430	62.9159	163.509	1.37787	5.26E-10	yes	Eucgr.J02430	Control	Infected	OK	50.1665	229.75	2.19527	0	yes
Eucgr.J02467	42.3799	96.9276	1.19353	9.05E-08	yes	Eucgr.J02467	Control	Infected	OK	39.1268	118.402	1.59746	3.73E-09	yes	AT5G66120.2		3-dehydroquinate synthase, putative
Eucgr.J02495	438.849	275.765	-0.670284	0.00569164	yes	Eucgr.J02495	Control	Infected	OK	418.403	237.92	-0.814417	0.00605878	yes	AT4G35785.1		RNA-binding (RRM/RBD/RNP motifs) family protein
Eucgr.J02519	11.7086	39.5442	1.7559	2.41E-10	yes	Eucgr.J02519	Control	Infected	OK	15.3926	39.2323	1.3498	4.67E-05	yes	AT3G12500.1	ATHCHIB, PR3, PR-3, CHI-B, B-CHI, HCHIB	basic chitinase
Eucgr.J02565	28.3544	46.023	0.698783	0.00533023	yes	Eucgr.J02565	Control	Infected	OK	37.6883	65.2926	0.792802	0.00840125	yes	AT2G17420.1	NTRA, ATNTRA, NTR2	NADPH-dependent thioredoxin reductase A
Eucgr.J02607	53.815	26.719	-1.01014	0.000768925	yes	Eucgr.J02607	Control	Infected	OK	39.8845	14.7342	-1.43666	0.000807117	yes	AT2G24400.1		SAUR-like auxin-responsive protein family
Eucgr.J02839	37.8163	23.8002	-0.668035	0.00630451	yes	Eucgr.J02839	Control	Infected	OK	61.3771	25.3296	-1.27688	0.000118653	yes	AT4G33090.1	APM1, ATAPM1	aminopeptidase M1
Eucgr.J02939	151.853	67.318	-1.17361	4.32E-07	yes	Eucgr.J02939	Control	Infected	OK	296.614	81.0716	-1.87132	1.78E-10	yes	AT3G16350.1		Homeodomain-like superfamily protein
Eucgr.J02975	249.489	358.444	0.522772	0.0300739	yes	Eucgr.J02975	Control	Infected	OK	263.459	568.805	1.11036	5.64E-05	yes	AT3G16080.1		Zinc-binding ribosomal protein family protein
Eucgr.J03114	96.2731	172.656	0.842698	0.00018886	yes	Eucgr.J03114	Control	Infected	OK	69.2457	200.094	1.53088	1.19E-08	yes	AT1G15950.1	CCR1, IRX4, ATCCR1	cinnamoyl coa reductase 1
Eucgr.J03116	77.2581	40.3742	-0.936253	4.01E-05	yes	Eucgr.J03116	Control	Infected	OK	98.8543	56.167	-0.815581	0.00712208	yes	AT5G25110.1	CIPK25, SnRK3.25	CBL-interacting protein kinase 25
Eucgr.J03121	132.848	66.745	-0.99305	1.18E-05	yes	Eucgr.J03121	Control	Infected	OK	127.504	75.4591	-0.756777	0.0138379	yes	AT1G80920.1	J8	Chaperone DnaJ-domain superfamily protein
Eucgr.J03126	44.6122	95.1456	1.0927	7.81E-07	yes	Eucgr.J03126	Control	Infected	OK	42.3006	116.175	1.45755	7.06E-08	yes	AT5G48930.1	HCT	hydroxycinnamoyl-CoA shikimate/quinate hydroxycinnamoyl transferase
Eucgr.J03167	47.9996	20.6095	-1.21971	3.08E-07	yes	Eucgr.J03167	Control	Infected	OK	37.1409	8.7408	-2.08717	1.89E-09	yes	AT1G51550.1		Kelch repeat-containing F-box family protein
Eucgr.J03199	169.699	119.828	-0.502013	0.00114633	yes	Eucgr.J03199	Control	Infected	OK	129.178	91.2062	-0.50216	0.00446727	yes
Eucgr.K00036	138.109	64.324	-1.10238	7.08E-07	yes	Eucgr.K00036	Control	Infected	OK	175.015	84.2951	-1.05395	0.00025524	yes	AT5G53730.1		Late embryogenesis abundant (LEA) hydroxyproline-rich glycoprotein family
Eucgr.K00068	26.8482	38.7238	0.528396	0.019956	yes	Eucgr.K00068	Control	Infected	OK	23.4204	45.3944	0.954748	0.000332009	yes
Eucgr.K00070	109.467	74.9822	-0.545879	0.0239698	yes	Eucgr.K00070	Control	Infected	OK	89.0466	51.469	-0.790859	0.00936089	yes
Eucgr.K00169	97.5516	53.4652	-0.867567	0.000166187	yes	Eucgr.K00169	Control	Infected	OK	90.6815	42.957	-1.07791	0.000352224	yes	AT4G25170.1		Uncharacterised conserved protein (UCP012943)
Eucgr.K00213	263.557	115.195	-1.19404	2.24E-07	yes	Eucgr.K00213	Control	Infected	OK	124.295	42.2126	-1.55802	3.35E-08	yes
Eucgr.K00214	63.9505	39.2041	-0.705949	0	yes	Eucgr.K00214	Control	Infected	OK	68.2193	31.2994	-1.12405	0	yes
Eucgr.K00253	214.506	113.052	-0.924032	1.16E-05	yes	Eucgr.K00253	Control	Infected	OK	272.878	63.5027	-2.10337	0	yes
Eucgr.K00267	22.0091	95.2126	2.11306	0	yes	Eucgr.K00267	Control	Infected	OK	9.56388	71.1342	2.89488	0	yes	AT5G52390.1		PAR1 protein
Eucgr.K00268	19.963	42.0455	1.07462	0.000109809	yes	Eucgr.K00268	Control	Infected	OK	25.6384	44.2532	0.787475	0.0249916	yes	AT5G52390.1		PAR1 protein
Eucgr.K00276	152.197	213.358	0.487333	0.0467044	yes	Eucgr.K00276	Control	Infected	OK	171.048	307.43	0.845858	0.00307507	yes	AT3G53740.4		Ribosomal protein L36e family protein
Eucgr.K00303	20.1506	46.0347	1.1919	1.48E-07	yes	Eucgr.K00303	Control	Infected	OK	21.3341	38.2099	0.840784	0.00439348	yes	AT4G28000.1		P-loop containing nucleoside triphosphate hydrolases superfamily protein
Eucgr.K00389	132.455	44.4087	-1.57659	7.60E-13	yes	Eucgr.K00389	Control	Infected	OK	100.979	47.0218	-1.10265	0.000157666	yes	AT1G31330.1	PSAF	photosystem I subunit F
Eucgr.K00405	42.409	82.5027	0.96007	1.02E-08	yes	Eucgr.K00405	Control	Infected	OK	35.5737	67.5836	0.925862	5.44E-06	yes	AT4G24060.1		Dof-type zinc finger DNA-binding family protein
Eucgr.K00739	18.1978	87.3428	2.26293	0	yes	Eucgr.K00739	Control	Infected	OK	11.2876	100.082	3.14838	0	yes	AT1G05010.1	EFE, ACO4, EAT1	ethylene-forming enzyme
Eucgr.K00769	46.6415	28.4533	-0.71302	0.00940196	yes	Eucgr.K00769	Control	Infected	OK	50.0879	29.7878	-0.749742	0.0353318	yes	AT4G22140.1	EBS	PHD finger family protein / bromo-adjacent homology (BAH) domain-containing protein
Eucgr.K00782	64.3728	101.349	0.654806	0.00640508	yes	Eucgr.K00782	Control	Infected	OK	22.6983	46.0896	1.02186	0.00034	yes	AT2G32530.1	ATCSLB03, CSLB03, ATCSLB3	cellulose synthase-like B3
Eucgr.K00906	62.5518	141.276	1.1754	3.66E-06	yes	Eucgr.K00906	Control	Infected	OK	13.1467	46.5578	1.82432	6.07E-06	yes	AT4G10270.1		Wound-responsive family protein
Eucgr.K00909	108.05	193.965	0.844101	0.00043635	yes	Eucgr.K00909	Control	Infected	OK	25.2683	60.4475	1.25835	0.000847514	yes	AT4G10270.1		Wound-responsive family protein
Eucgr.K00912	442.363	209.068	-1.08126	1.01E-06	yes	Eucgr.K00912	Control	Infected	OK	442.387	219.681	-1.0099	0.000503165	yes	AT4G28240.1		Wound-responsive family protein
Eucgr.K01055	88.2651	46.5874	-0.921904	0.000422367	yes	Eucgr.K01055	Control	Infected	OK	88.7618	40.0999	-1.14634	0.00105545	yes	AT3G10020.1		unknown protein; FUNCTIONS IN: molecular_function unknown; INVOLVED IN: response to oxidative stress, anaerobic respiration; LOCATED IN: cellular_component unknown; EXPRESSED IN: 23 plant structures; EXPRESSED DURING: 13 growth stages; Has 47 Blast hits to 47 proteins in 12 species: Archae - 0; Bacteria - 0; Metazoa - 1; Fungi - 0; Plants - 46; Viruses - 0; Other Eukaryotes - 0 (source: NCBI BLin…
Eucgr.K01223	27.6738	49.0699	0.826319	0	yes	Eucgr.K01223	Control	Infected	OK	19.874	70.9731	1.83639	0	yes
Eucgr.K01247	43.0901	32.6244	-0.401405	0.00054558	yes	Eucgr.K01247	Control	Infected	OK	45.0009	34.2302	-0.394686	0.0146391	yes
Eucgr.K01249	107.092	185.34	0.791328	1.53E-06	yes	Eucgr.K01249	Control	Infected	OK	125.736	240.559	0.935987	6.63E-05	yes
Eucgr.K01308	91.8638	152.204	0.728435	0.00411947	yes	Eucgr.K01308	Control	Infected	OK	174.643	106.307	-0.716168	0.0185401	yes	AT4G20780.1	CML42	calmodulin like 42
Eucgr.K01342	100.405	160.523	0.676947	0.00372974	yes	Eucgr.K01342	Control	Infected	OK	119.493	229.054	0.938765	0.000901274	yes	AT3G22160.1		VQ motif-containing protein
Eucgr.K01362	76.5919	17.9229	-2.09539	0	yes	Eucgr.K01362	Control	Infected	OK	43.1826	8.7165	-2.30863	5.96E-11	yes
Eucgr.K01372	100.03	62.8766	-0.669832	0.00392074	yes	Eucgr.K01372	Control	Infected	OK	49.2597	24.8986	-0.984344	0.00106335	yes	AT5G48300.1	ADG1, APS1	ADP glucose pyrophosphorylase 1
Eucgr.K01389	104.743	67.9049	-0.625261	0.00805575	yes	Eucgr.K01389	Control	Infected	OK	101.473	51.75	-0.971464	0.000824081	yes	AT2G04240.2	XERICO	RING/U-box superfamily protein
Eucgr.K01401	330.662	215.119	-0.620222	0.0112501	yes	Eucgr.K01401	Control	Infected	OK	331.434	185.058	-0.840746	0.00461243	yes
Eucgr.K01508	358.133	748.053	1.06264	0.000143384	yes	Eucgr.K01508	Control	Infected	OK	333.399	990.186	1.57045	2.07E-06	yes	AT5G17920.2	ATCIMS	Cobalamin-independent synthase family protein
Eucgr.K01518	986.803	572.918	-0.784433	0.000527118	yes	Eucgr.K01518	Control	Infected	OK	427.069	288.748	-0.564662	0.0427099	yes	AT1G54410.1		dehydrin family protein
Eucgr.K01626	7.02874	39.1391	2.47727	1.15E-14	yes	Eucgr.K01626	Control	Infected	OK	3.16211	38.2239	3.59552	0	yes	AT2G41380.1		S-adenosyl-L-methionine-dependent methyltransferases superfamily protein
Eucgr.K01639	72.2631	49.6835	-0.540491	0.0255784	yes	Eucgr.K01639	Control	Infected	OK	61.3592	38.0053	-0.691077	0.0268246	yes	AT3G57040.1	ARR9, ATRR4	response regulator 9
Eucgr.K01641	32.8051	78.4274	1.25744	9.13E-06	yes	Eucgr.K01641	Control	Infected	OK	19.0634	89.934	2.23806	2.71E-11	yes
Eucgr.K01653	67.1655	133.03	0.985954	1.72E-05	yes	Eucgr.K01653	Control	Infected	OK	62.1992	112.308	0.852489	0.00428952	yes	AT3G09270.1	ATGSTU8, GSTU8	glutathione S-transferase TAU 8
Eucgr.K01661	9.95174	41.9677	2.07626	1.59E-12	yes	Eucgr.K01661	Control	Infected	OK	12.7158	43.7976	1.78423	7.87E-08	yes	AT3G09270.1	ATGSTU8, GSTU8	glutathione S-transferase TAU 8
Eucgr.K01691	41.9845	19.1279	-1.13418	1.85E-06	yes	Eucgr.K01691	Control	Infected	OK	81.8437	34.7158	-1.23728	5.64E-05	yes	AT3G10740.1	ASD1, ARAF1, ARAF, ATASD1	alpha-L-arabinofuranosidase 1
Eucgr.K01709	22.933	59.107	1.3659	7.79E-08	yes	Eucgr.K01709	Control	Infected	OK	16.7151	107.731	2.68821	0	yes	AT2G47140.1		NAD(P)-binding Rossmann-fold superfamily protein
Eucgr.K01829	45.4946	74.5407	0.712334	0.00268574	yes	Eucgr.K01829	Control	Infected	OK	59.6966	102.011	0.773005	0.00815796	yes	AT3G57930.2		unknown protein; BEST Arabidopsis thaliana protein match is: unknown protein (TAIR:AT2G42190.1); Has 35333 Blast hits to 34131 proteins in 2444 species: Archae - 798; Bacteria - 22429; Metazoa - 974; Fungi - 991; Plants - 531; Viruses - 0; Other Eukaryotes - 9610 (source: NCBI BLink).
Eucgr.K01900	52.7606	24.5904	-1.10136	1.27E-12	yes	Eucgr.K01900	Control	Infected	OK	71.1502	26.3623	-1.43239	2.91E-12	yes
Eucgr.K02043	77.7368	119.262	0.617469	0.014269	yes	Eucgr.K02043	Control	Infected	OK	89.8507	152.004	0.758506	0.0129259	yes	AT3G52730.1		ubiquinol-cytochrome C reductase UQCRX/QCR9-like family protein
Eucgr.K02119	71.5324	48.4363	-0.562507	0.0214636	yes	Eucgr.K02119	Control	Infected	OK	58.797	35.9205	-0.710932	0.0256138	yes	AT4G13010.1		Oxidoreductase, zinc-binding dehydrogenase family protein
Eucgr.K02142	32.2517	51.1134	0.66433	0.000160326	yes	Eucgr.K02142	Control	Infected	OK	30.2927	50.5688	0.739279	0.000566287	yes
Eucgr.K02224	587.489	386.324	-0.604753	0.0115116	yes	Eucgr.K02224	Control	Infected	OK	486.988	263.488	-0.886151	0.00106176	yes
Eucgr.K02234	375.123	173.225	-1.11471	6.33E-07	yes	Eucgr.K02234	Control	Infected	OK	306.092	131.148	-1.22277	2.36E-05	yes	AT3G18280.1		Bifunctional inhibitor/lipid-transfer protein/seed storage 2S albumin superfamily protein
Eucgr.K02246	65.0259	100.102	0.622389	0.008419	yes	Eucgr.K02246	Control	Infected	OK	57.0824	102.712	0.847488	0.00317183	yes	AT5G52450.1		MATE efflux family protein
Eucgr.K02248	68.0609	195.213	1.52015	1.58E-11	yes	Eucgr.K02248	Control	Infected	OK	51.1059	181.289	1.82673	3.52E-11	yes	AT3G09270.1	ATGSTU8, GSTU8	glutathione S-transferase TAU 8
Eucgr.K02326	107.687	256.917	1.25446	2.28E-08	yes	Eucgr.K02326	Control	Infected	OK	72.009	266.277	1.88668	2.57E-11	yes	AT1G17860.1		Kunitz family trypsin and protease inhibitor protein
Eucgr.K02346	79.6846	51.4063	-0.632356	0.00846289	yes	Eucgr.K02346	Control	Infected	OK	77.7537	48.1225	-0.692198	0.026515	yes	AT3G25530.1	GHBDH, ATGHBDH, GLYR1, GR1	glyoxylate reductase 1
Eucgr.K02362	88.5301	33.4836	-1.40271	0	yes	Eucgr.K02362	Control	Infected	OK	67.4753	31.8822	-1.08161	3.44E-05	yes
Eucgr.K02438	374.84	237.327	-0.659399	0.0135733	yes	Eucgr.K02438	Control	Infected	OK	470.006	203.408	-1.2083	5.60E-05	yes	AT2G36830.1	GAMMA-TIP, TIP1;1, GAMMA-TIP1	gamma tonoplast intrinsic protein
Eucgr.K02480	46.411	22.7886	-1.02616	1.21E-05	yes	Eucgr.K02480	Control	Infected	OK	42.9541	12.5171	-1.77889	7.62E-09	yes	AT3G47500.1	CDF3	cycling DOF factor 3
Eucgr.K02544	227.918	361.499	0.665474	0.00663807	yes	Eucgr.K02544	Control	Infected	OK	198.607	383.373	0.948834	0.00111743	yes
Eucgr.K02719	127.671	183.223	0.521169	0.0327157	yes	Eucgr.K02719	Control	Infected	OK	152.533	239.72	0.652235	0.0278486	yes	AT5G50460.1		secE/sec61-gamma protein transport protein
Eucgr.K02796	39.1145	12.1347	-1.68857	9.05E-08	yes	Eucgr.K02796	Control	Infected	OK	43.7283	17.6949	-1.30524	0.00126551	yes	AT5G31412.1		hAT transposon superfamily protein
Eucgr.K02803	37.6539	21.5726	-0.803601	0.000911742	yes	Eucgr.K02803	Control	Infected	OK	38.5873	9.24418	-2.06151	9.04E-11	yes	AT5G50160.1	ATFRO8, FRO8	ferric reduction oxidase 8
Eucgr.K02932	55.0906	94.6386	0.780622	0.000884522	yes	Eucgr.K02932	Control	Infected	OK	42.9012	70.7649	0.722017	0.0158077	yes	AT5G03380.2		Heavy metal transport/detoxification superfamily protein
Eucgr.K02981	15.1859	41.4952	1.45021	3.25E-07	yes	Eucgr.K02981	Control	Infected	OK	10.6757	52.6065	2.30092	1.73E-12	yes	AT5G01410.1	PDX1, ATPDX1.3, RSR4, PDX1.3, ATPDX1	Aldolase-type TIM barrel family protein
Eucgr.K02983	113.255	33.2319	-1.76893	6.15E-15	yes	Eucgr.K02983	Control	Infected	OK	53.284	23.2557	-1.19612	0.000251301	yes	AT5G01530.1	LHCB4.1	light harvesting complex photosystem II
Eucgr.K02988	38.3595	18.6117	-1.04337	6.82E-06	yes	Eucgr.K02988	Control	Infected	OK	42.9288	20.7366	-1.04977	0.000600216	yes
Eucgr.K03007	25.6621	117.257	2.19196	0	yes	Eucgr.K03007	Control	Infected	OK	22.4503	132.007	2.5558	0	yes	AT3G54040.1		PAR1 protein
Eucgr.K03016	144.417	75.6659	-0.932524	5.00E-05	yes	Eucgr.K03016	Control	Infected	OK	153.279	76.2868	-1.00665	0.000832558	yes	AT1G07400.1		HSP20-like chaperones superfamily protein
Eucgr.K03021	18.9661	62.0128	1.70915	3.11E-10	yes	Eucgr.K03021	Control	Infected	OK	14.4703	37.5705	1.3765	0.000113115	yes	AT3G09270.1	ATGSTU8, GSTU8	glutathione S-transferase TAU 8
Eucgr.K03034	25.4175	85.7353	1.75407	3.92E-13	yes	Eucgr.K03034	Control	Infected	OK	13.4197	41.3247	1.62266	8.79E-07	yes	AT3G09270.1	ATGSTU8, GSTU8	glutathione S-transferase TAU 8
Eucgr.K03108	45.9922	20.5989	-1.15882	0.000100869	yes	Eucgr.K03108	Control	Infected	OK	40.223	19.1044	-1.07411	0.00815796	yes	AT5G02160.1		unknown protein; FUNCTIONS IN: molecular_function unknown; INVOLVED IN: biological_process unknown; LOCATED IN: chloroplast thylakoid membrane; EXPRESSED IN: 23 plant structures; EXPRESSED DURING: 13 growth stages; Has 121 Blast hits to 121 proteins in 17 species: Archae - 0; Bacteria - 0; Metazoa - 0; Fungi - 0; Plants - 121; Viruses - 0; Other Eukaryotes - 0 (source: NCBI BLink).
Eucgr.K03136	85.9345	13.6626	-2.653	0	yes	Eucgr.K03136	Control	Infected	OK	146.923	36.3451	-2.01523	1.25E-09	yes	AT3G09390.1	MT2A, ATMT-K, ATMT-1	metallothionein 2A
Eucgr.K03194	20.4884	89.9005	2.13352	2.54E-12	yes	Eucgr.K03194	Control	Infected	OK	1.50839	44.1729	4.87208	0	yes	AT5G02790.1	GSTL3	Glutathione S-transferase family protein
Eucgr.K03240	79.0345	47.4979	-0.73462	0.000908482	yes	Eucgr.K03240	Control	Infected	OK	74.8511	39.6988	-0.914928	0.00146561	yes
Eucgr.K03244	177.948	99.8544	-0.83356	0.000216935	yes	Eucgr.K03244	Control	Infected	OK	234.555	109.474	-1.09933	0.000128264	yes
Eucgr.K03265	40.5098	74.5095	0.879153	0.000172214	yes	Eucgr.K03265	Control	Infected	OK	57.7587	206.449	1.83767	6.71E-12	yes	AT2G38940.1	ATPT2, PHT1;4	phosphate transporter 1;4
Eucgr.K03266	33.3867	96.3161	1.5285	2.25E-10	yes	Eucgr.K03266	Control	Infected	OK	13.4973	105.685	2.96903	0	yes	AT3G23240.1	ERF1, ATERF1	ethylene response factor 1
Eucgr.K03313	39.7851	18.9269	-1.07179	3.33E-05	yes	Eucgr.K03313	Control	Infected	OK	45.7905	24.8215	-0.88346	0.00922354	yes	AT3G04730.1	IAA16	indoleacetic acid-induced protein 16
Eucgr.K03382	26.1025	109.157	2.06415	0	yes	Eucgr.K03382	Control	Infected	OK	9.65016	62.9442	2.70545	0	yes	AT1G03220.1		Eukaryotic aspartyl protease family protein
Eucgr.K03459	87.5229	36.0756	-1.27864	4.92E-08	yes	Eucgr.K03459	Control	Infected	OK	92.4935	45.2932	-1.03006	0.00079716	yes	AT5G27690.1		Heavy metal transport/detoxification superfamily protein
Eucgr.K03496	12.1875	56.2838	2.20732	0	yes	Eucgr.K03496	Control	Infected	OK	10.0828	50.3259	2.3194	6.20E-13	yes	AT4G02340.1		alpha/beta-Hydrolases superfamily protein
Eucgr.K03513	61.4456	94.536	0.621553	0.000709839	yes	Eucgr.K03513	Control	Infected	OK	79.5735	144.502	0.860728	0.000496322	yes
Eucgr.K03524	36.3658	75.9928	1.06328	4.11E-05	yes	Eucgr.K03524	Control	Infected	OK	82.8719	52.898	-0.647669	0.0492128	yes	AT5G38700.1		unknown protein; FUNCTIONS IN: molecular_function unknown; INVOLVED IN: biological_process unknown; LOCATED IN: mitochondrion; EXPRESSED IN: 10 plant structures; EXPRESSED DURING: LP.04 four leaves visible, LP.10 ten leaves visible, petal differentiation and expansion stage, LP.08 eight leaves visible, LP.12 twelve leaves visible; BEST Arabidopsis thaliana protein match is: unknown protein (TAIR:…
Eucgr.K03531	114.472	167.047	0.54526	0.0229901	yes	Eucgr.K03531	Control	Infected	OK	110.197	180.702	0.713522	0.0144764	yes
Eucgr.K03609	73.3946	41.9444	-0.807195	0.000616785	yes	Eucgr.K03609	Control	Infected	OK	74.2961	41.6037	-0.836576	0.00723423	yes	AT4G13195.1	CLE44	CLAVATA3/ESR-RELATED 44
Eucgr.L00153	63.3686	39.1943	-0.693123	0.00531868	yes	Eucgr.L00153	Control	Infected	OK	45.6322	22.0471	-1.04946	0.00210834	yes	AT4G14540.1	NF-YB3	nuclear factor Y, subunit B3
Eucgr.L00615	16.8424	75.0236	2.15525	0	yes	Eucgr.L00615	Control	Infected	OK	2.60668	38.2287	3.87437	0	yes	AT4G19810.1		Glycosyl hydrolase family protein with chitinase insertion domain
Eucgr.L00636	7.34684	120.746	4.0387	0	yes	Eucgr.L00636	Control	Infected	OK	0.125433	75.581	9.23496	0	yes	AT4G15550.1	IAGLU	indole-3-acetate beta-D-glucosyltransferase
Eucgr.L00937	15.2724	46.4378	1.60437	5.92E-09	yes	Eucgr.L00937	Control	Infected	OK	17.9518	56.5871	1.65634	2.18E-07	yes	AT3G12500.1	ATHCHIB, PR3, PR-3, CHI-B, B-CHI, HCHIB	basic chitinase
Eucgr.L01120	13.323	56.8645	2.09361	3.20E-14	yes	Eucgr.L01120	Control	Infected	OK	3.01704	39.8001	3.72156	0	yes	AT4G19810.1		Glycosyl hydrolase family protein with chitinase insertion domain
Eucgr.L01345	68.6858	382.969	2.47914	0	yes	Eucgr.L01345	Control	Infected	OK	16.5282	302.929	4.19598	0	yes	AT5G09360.1	LAC14	laccase 14
Eucgr.L01417	13.1038	41.012	1.64606	1.57E-07	yes	Eucgr.L01417	Control	Infected	OK	17.7741	46.7344	1.39471	9.89E-05	yes	AT3G09270.1	ATGSTU8, GSTU8	glutathione S-transferase TAU 8
Eucgr.L01547	36.177	59.3783	0.714864	0.0026622	yes	Eucgr.L01547	Control	Infected	OK	27.1865	46.9516	0.788283	0.010463	yes	AT4G30810.1	scpl29	serine carboxypeptidase-like 29
Eucgr.L01585	52.5221	29.396	-0.837303	0.00138005	yes	Eucgr.L01585	Control	Infected	OK	66.043	34.5907	-0.933024	0.00444675	yes	AT2G22170.1		Lipase/lipooxygenase, PLAT/LH2 family protein
Eucgr.L01765	46.7183	24.8778	-0.909127	0.000484078	yes	Eucgr.L01765	Control	Infected	OK	80.6898	40.7855	-0.98433	0.00180389	yes	AT2G19900.1	ATNADP-ME1, NADP-ME1	NADP-malic enzyme 1
Eucgr.L01874	29.6558	97.7627	1.72097	3.20E-14	yes	Eucgr.L01874	Control	Infected	OK	9.33818	59.9108	2.6816	0	yes	AT5G13750.1	ZIFL1	zinc induced facilitator-like 1
Eucgr.L01929	81.2853	42.6405	-0.93077	8.82E-05	yes	Eucgr.L01929	Control	Infected	OK	81.6308	40.5831	-1.00823	0.00128996	yes	AT4G02590.2	UNE12	basic helix-loop-helix (bHLH) DNA-binding superfamily protein
Eucgr.L01943	91.9671	62.2935	-0.562037	0.0413992	yes	Eucgr.L01943	Control	Infected	OK	79.4108	38.3994	-1.04825	0.00335413	yes	AT1G11530.1	ATCXXS1, CXXS1	C-terminal cysteine residue is changed to a serine 1
Eucgr.L01961	62.7303	139.339	1.15136	6.63E-07	yes	Eucgr.L01961	Control	Infected	OK	67.2883	156.589	1.21856	5.53E-05	yes	AT1G17860.1		Kunitz family trypsin and protease inhibitor protein
Eucgr.L02433	66.3629	18.5575	-1.83838	4.41E-12	yes	Eucgr.L02433	Control	Infected	OK	49.4814	24.6923	-1.00282	0.0143551	yes	AT5G20690.1		Leucine-rich repeat protein kinase family protein
Eucgr.L02525	19.3812	59.2583	1.61236	7.31E-09	yes	Eucgr.L02525	Control	Infected	OK	24.5218	49.7626	1.021	0.00354365	yes	AT2G17840.1	ERD7	Senescence/dehydration-associated protein-related
Eucgr.L02744	61.8985	111.297	0.846442	0.000273695	yes	Eucgr.L02744	Control	Infected	OK	25.7879	47.5727	0.883439	0.00607276	yes	AT5G19440.1		NAD(P)-binding Rossmann-fold superfamily protein
Eucgr.L02773	31.8327	54.0195	0.762971	0.00154103	yes	Eucgr.L02773	Control	Infected	OK	35.1324	71.6022	1.0272	0.000438119	yes	AT1G11860.3		Glycine cleavage T-protein family
Eucgr.L02796	196.847	89.6689	-1.1344	1.19E-06	yes	Eucgr.L02796	Control	Infected	OK	74.9242	35.5392	-1.07602	0.00344626	yes	AT1G49390.1		2-oxoglutarate (2OG) and Fe(II)-dependent oxygenase superfamily protein
Eucgr.L02803	65.6497	250.664	1.93289	0	yes	Eucgr.L02803	Control	Infected	OK	70.1374	338.53	2.27103	0	yes	AT4G39980.1	DHS1	3-deoxy-D-arabino-heptulosonate 7-phosphate synthase 1
Eucgr.L02818	12.5814	38.3791	1.60903	5.19E-06	yes	Eucgr.L02818	Control	Infected	OK	7.11347	48.0718	2.75657	3.62E-13	yes	AT5G39160.1		RmlC-like cupins superfamily protein
Eucgr.L02828	225.382	42.9881	-2.39036	0	yes	Eucgr.L02828	Control	Infected	OK	248.177	95.3419	-1.38019	1.40E-05	yes	AT5G51160.1		Ankyrin repeat family protein
Eucgr.L02834	93.1745	39.3322	-1.24423	2.95E-06	yes	Eucgr.L02834	Control	Infected	OK	53.3629	23.1046	-1.20766	0.00306147	yes	AT1G49390.1		2-oxoglutarate (2OG) and Fe(II)-dependent oxygenase superfamily protein
Eucgr.L02839	189.613	72.743	-1.38218	5.03E-09	yes	Eucgr.L02839	Control	Infected	OK	249.186	53.2189	-2.22721	1.07E-12	yes	AT1G47960.1	C/VIF1, ATC/VIF1	cell wall / vacuolar inhibitor of fructosidase 1
Eucgr.L03158	91.5943	217.407	1.24707	3.34E-08	yes	Eucgr.L03158	Control	Infected	OK	70.8617	256.326	1.8549	6.66E-11	yes	AT1G17860.1		Kunitz family trypsin and protease inhibitor protein
Eucgr.L03718	129.049	56.6731	-1.18718	1.18E-07	yes	Eucgr.L03718	Control	Infected	OK	177.404	87.8665	-1.01366	0.000524934	yes	AT5G53730.1		Late embryogenesis abundant (LEA) hydroxyproline-rich glycoprotein family
Eucgr.A00055	22.0685	32.0367	0.537737	1	no	Eucgr.A00055	Control	Infected	OK	29.8447	49.1884	0.720841	0.0414396	yes	AT2G31570.1	ATGPX2, GPX2	glutathione peroxidase 2
Eucgr.A00084	99.1903	132.636	0.419206	0.102268	no	Eucgr.A00084	Control	Infected	OK	85.7801	176.946	1.04459	0.000223073	yes	AT5G59850.1		Ribosomal protein S8 family protein
Eucgr.A00097	25.2349	11.7414	-1.10382	1	no	Eucgr.A00097	Control	Infected	OK	39.1861	19.1783	-1.03087	0.0023755	yes	AT1G06040.1	STO	B-box zinc finger family protein
Eucgr.A00159	365.066	282.029	-0.372317	0.161758	no	Eucgr.A00159	Control	Infected	OK	444.292	220.917	-1.008	0.000645416	yes	AT1G24020.2	MLP423	MLP-like protein 423
Eucgr.A00162	3.26367	3.3363	0.0317511	1	no	Eucgr.A00162	Control	Infected	OK	77.2687	37.1361	-1.05706	0.00467501	yes	AT1G24020.2	MLP423	MLP-like protein 423
Eucgr.A00172	119.097	114.427	-0.0577107	0.883081	no	Eucgr.A00172	Control	Infected	OK	674.429	337.593	-0.998382	0.000632299	yes	AT1G24020.2	MLP423	MLP-like protein 423
Eucgr.A00347	17.259	35.355	1.03457	1	no	Eucgr.A00347	Control	Infected	OK	17.8459	37.0614	1.05433	0.0022553	yes	AT4G02080.1	ASAR1, ATSARA1C, ATSAR2, SAR2	secretion-associated RAS super family 2
Eucgr.A00378	154.432	198.849	0.364701	0.156881	no	Eucgr.A00378	Control	Infected	OK	150.627	295.01	0.969785	0.000537064	yes	AT2G27710.3		60S acidic ribosomal protein family
Eucgr.A00714	298.096	244.656	-0.285021	0.368152	no	Eucgr.A00714	Control	Infected	OK	262.922	167.663	-0.649072	0.0415261	yes	AT3G51630.2	WNK5	with no lysine (K) kinase 5
Eucgr.A00781	194.697	240.837	0.306829	0.250695	no	Eucgr.A00781	Control	Infected	OK	139.403	225.39	0.693164	0.0184591	yes	AT2G32060.2		Ribosomal protein L7Ae/L30e/S12e/Gadd45 family protein
Eucgr.A00877	78.4198	94.6449	0.271307	0.327629	no	Eucgr.A00877	Control	Infected	OK	87.816	134.703	0.617226	0.0383752	yes	AT2G38640.1		Protein of unknown function (DUF567)
Eucgr.A00898	7.23244	32.2653	2.15743	1	no	Eucgr.A00898	Control	Infected	OK	12.2641	37.013	1.59359	3.88E-05	yes	AT3G22240.1		unknown protein; BEST Arabidopsis thaliana protein match is: unknown protein (TAIR:AT3G22235.2); Has 177 Blast hits to 177 proteins in 14 species: Archae - 0; Bacteria - 0; Metazoa - 0; Fungi - 0; Plants - 177; Viruses - 0; Other Eukaryotes - 0 (source: NCBI BLink).
Eucgr.A00900	132.648	173.545	0.387707	0.134204	no	Eucgr.A00900	Control	Infected	OK	131.198	216.187	0.72053	0.0144871	yes	AT3G22240.1		unknown protein; BEST Arabidopsis thaliana protein match is: unknown protein (TAIR:AT3G22235.2); Has 177 Blast hits to 177 proteins in 14 species: Archae - 0; Bacteria - 0; Metazoa - 0; Fungi - 0; Plants - 177; Viruses - 0; Other Eukaryotes - 0 (source: NCBI BLink).
Eucgr.A00909	159.243	185.02	0.216449	0.504919	no	Eucgr.A00909	Control	Infected	OK	167.588	313.897	0.905378	0.00322127	yes	AT2G20490.1	NOP10, EDA27	nucleolar RNA-binding Nop10p family protein
Eucgr.A00971	156.573	180.238	0.203071	0.488448	no	Eucgr.A00971	Control	Infected	OK	158.441	241.245	0.606557	0.0433824	yes
Eucgr.A00975	5.83313	26.9821	2.20966	1	no	Eucgr.A00975	Control	Infected	OK	10.4019	50.8503	2.28941	4.65E-11	yes	AT5G24600.1		Protein of unknown function, DUF599
Eucgr.A01021	306.92	541.002	0	1	no	Eucgr.A01021	Control	Infected	OK	256.571	655.411	1.35304	0	yes
Eucgr.A01044	41.9624	42.76	0.0271646	0.944838	no	Eucgr.A01044	Control	Infected	OK	36.9657	57.056	0.626192	0.0368495	yes
Eucgr.A01114	6.22244	32.8458	2.40016	1	no	Eucgr.A01114	Control	Infected	OK	4.50863	53.2664	3.56246	0	yes	AT5G42500.1		Disease resistance-responsive (dirigent-like protein) family protein
Eucgr.A01152	215.856	219.548	0.0244667	0.95017	no	Eucgr.A01152	Control	Infected	OK	195.361	297.707	0.607746	0.0412041	yes	AT5G60670.1		Ribosomal protein L11 family protein
Eucgr.A01156	15.6056	16.8759	0.112906	1	no	Eucgr.A01156	Control	Infected	OK	43.4806	25.8583	-0.749744	0.0225804	yes	AT3G53400.1		BEST Arabidopsis thaliana protein match is: conserved peptide upstream open reading frame 47 (TAIR:AT5G03190.1); Has 285 Blast hits to 285 proteins in 23 species: Archae - 0; Bacteria - 0; Metazoa - 1; Fungi - 0; Plants - 279; Viruses - 0; Other Eukaryotes - 5 (source: NCBI BLink).
Eucgr.A01161	314.087	345.321	0.136775	0.680995	no	Eucgr.A01161	Control	Infected	OK	56.7295	119.583	1.07584	0.00592832	yes	AT5G37640.1	UBQ9	ubiquitin 9
Eucgr.A01166	16.3842	20.8664	0.348873	1	no	Eucgr.A01166	Control	Infected	OK	22.9101	40.4756	0.821069	0.0188617	yes	AT2G37130.1		Peroxidase superfamily protein
Eucgr.A01168	78.9525	111	0.491502	0.0548417	no	Eucgr.A01168	Control	Infected	OK	72.9036	119.965	0.71855	0.0190632	yes	AT2G37120.1		S1FA-like DNA-binding protein
Eucgr.A01200	75.2898	59.4399	-0.341023	0.20095	no	Eucgr.A01200	Control	Infected	OK	39.8384	63.5519	0.673776	0.0281884	yes	AT5G02790.1	GSTL3	Glutathione S-transferase family protein
Eucgr.A01202	32.7394	36.2293	0.146126	1	no	Eucgr.A01202	Control	Infected	OK	20.7558	35.9462	0.792324	0.0238948	yes	AT5G02790.1	GSTL3	Glutathione S-transferase family protein
Eucgr.A01243	17.1588	27.4191	0.676236	1	no	Eucgr.A01243	Control	Infected	OK	20.0665	37.0531	0.884805	0.0191169	yes	AT2G37510.1		RNA-binding (RRM/RBD/RNP motifs) family protein
Eucgr.A01324	15.4243	31.4143	1.02621	1	no	Eucgr.A01324	Control	Infected	OK	23.2857	40.7448	0.807169	0.0184591	yes	AT5G44030.1	CESA4, IRX5, NWS2	cellulose synthase A4
Eucgr.A01400	28.0305	34.2329	0.288389	1	no	Eucgr.A01400	Control	Infected	OK	30.9531	48.0974	0.635876	0.0395548	yes	AT5G24520.2	TTG1, TTG	Transducin/WD40 repeat-like superfamily protein
Eucgr.A01408	43.9134	53.4836	0.284436	0.327948	no	Eucgr.A01408	Control	Infected	OK	48.9404	87.5677	0.839373	0.00461243	yes	AT5G24510.1		60S acidic ribosomal protein family
Eucgr.A01409	32.7766	40.1871	0.294063	0.422351	no	Eucgr.A01409	Control	Infected	OK	85.1146	41.306	-1.04306	0.00208012	yes	AT5G54165.1		unknown protein; FUNCTIONS IN: molecular_function unknown; INVOLVED IN: biological_process unknown; LOCATED IN: cellular_component unknown; Has 30201 Blast hits to 17322 proteins in 780 species: Archae - 12; Bacteria - 1396; Metazoa - 17338; Fungi - 3422; Plants - 5037; Viruses - 0; Other Eukaryotes - 2996 (source: NCBI BLink).
Eucgr.A01415	18.208	29.7567	0.708643	1	no	Eucgr.A01415	Control	Infected	OK	22.147	36.107	0.705167	0.0372969	yes	AT2G46780.1		RNA-binding (RRM/RBD/RNP motifs) family protein
Eucgr.A01424	104.549	136.819	0.388095	0.165023	no	Eucgr.A01424	Control	Infected	OK	113.793	213.486	0.907733	0.00242786	yes	AT1G55060.1	UBQ12	ubiquitin 12
Eucgr.A01435	42.7667	35.9757	-0.249465	0.38812	no	Eucgr.A01435	Control	Infected	OK	44.4176	20.3275	-1.1277	0.000205789	yes	AT1G09930.1	ATOPT2, OPT2	oligopeptide transporter 2
Eucgr.A01471	58.7768	66.2851	0.173437	0.580272	no	Eucgr.A01471	Control	Infected	OK	42.8311	66.6497	0.637939	0.035373	yes	AT5G53460.3	GLT1	NADH-dependent glutamate synthase 1
Eucgr.A01619	31.7629	24.1818	-0.393421	1	no	Eucgr.A01619	Control	Infected	OK	37.944	20.3648	-0.897798	0.0111051	yes	AT5G03530.1	ATRAB ALPHA, ATRAB, ATRAB18B, ATRABC2A, RABC2A	RAB GTPase homolog C2A
Eucgr.A01737	26.4238	13.5322	-0.965445	1	no	Eucgr.A01737	Control	Infected	OK	39.8811	21.4552	-0.894375	0.0165945	yes	AT2G32280.1		Protein of unknown function (DUF1218)
Eucgr.A01856	111.847	131.939	0.238343	0.39749	no	Eucgr.A01856	Control	Infected	OK	228.518	148.839	-0.618557	0.0447191	yes	AT1G03820.1		unknown protein; FUNCTIONS IN: molecular_function unknown; INVOLVED IN: biological_process unknown; LOCATED IN: endomembrane system; EXPRESSED IN: 21 plant structures; EXPRESSED DURING: 13 growth stages; Has 1345 Blast hits to 1122 proteins in 102 species: Archae - 2; Bacteria - 28; Metazoa - 28; Fungi - 30; Plants - 109; Viruses - 0; Other Eukaryotes - 1148 (source: NCBI BLink).
Eucgr.A01869	73.1682	91.6665	0.325178	0.216835	no	Eucgr.A01869	Control	Infected	OK	67.7466	105.783	0.642888	0.0306684	yes
Eucgr.A01929	96.6217	112.587	0.220625	0.451421	no	Eucgr.A01929	Control	Infected	OK	93.3736	180.17	0.948269	0.00090283	yes	AT5G45775.2		Ribosomal L5P family protein
Eucgr.A01951	14.076	25.5132	0.858002	1	no	Eucgr.A01951	Control	Infected	OK	22.5756	49.195	1.12375	1.66E-09	yes
Eucgr.A02018	282.571	322.43	0.190376	0.519401	no	Eucgr.A02018	Control	Infected	OK	260.195	450.678	0.792506	0.00638172	yes
Eucgr.A02048	13.8678	32.3408	1.22162	1	no	Eucgr.A02048	Control	Infected	OK	12.5729	40.8806	1.7011	1.51E-08	yes	AT3G59030.1	TT12, ATTT12	MATE efflux family protein
Eucgr.A02102	220.077	177.236	-0.312338	0.0573843	no	Eucgr.A02102	Control	Infected	OK	144.111	106.246	-0.439771	0.0410074	yes
Eucgr.A02135	104.758	111.567	0.0908522	0.784771	no	Eucgr.A02135	Control	Infected	OK	161.617	79.7819	-1.01844	0.000347841	yes	AT1G58030.1	CAT2	cationic amino acid transporter 2
Eucgr.A02137	60.1248	60.8433	0.0171378	0.966687	no	Eucgr.A02137	Control	Infected	OK	78.5265	42.4253	-0.888255	0.00234255	yes
Eucgr.A02288	9.78274	29.0299	1.56923	1	no	Eucgr.A02288	Control	Infected	OK	9.99566	50.163	2.32725	7.19E-11	yes
Eucgr.A02370	105.11	105.54	0.005886	0.989021	no	Eucgr.A02370	Control	Infected	OK	101.65	161.057	0.663961	0.0246634	yes	AT3G57490.1		Ribosomal protein S5 family protein
Eucgr.A02473	42.9648	31.6935	-0.438967	0.0771771	no	Eucgr.A02473	Control	Infected	OK	39.3705	24.7354	-0.67054	0.0265884	yes	AT3G12020.1		P-loop containing nucleoside triphosphate hydrolases superfamily protein
Eucgr.A02477	10.6958	26.4768	1.30769	1	no	Eucgr.A02477	Control	Infected	OK	11.5704	37.9701	1.71442	2.97E-06	yes	AT1G65870.1		Disease resistance-responsive (dirigent-like protein) family protein
Eucgr.A02510	104.142	104.604	0.006388	0.984121	no	Eucgr.A02510	Control	Infected	OK	92.814	127.616	0.459395	0.0297954	yes
Eucgr.A02519	391.985	444.651	0.181874	0.526019	no	Eucgr.A02519	Control	Infected	OK	389.069	677.886	0.801016	0.00509021	yes
Eucgr.A02551	20.0582	31.6195	0.656619	1	no	Eucgr.A02551	Control	Infected	OK	25.3747	43.7676	0.786472	0.0106689	yes
Eucgr.A02618	18.0111	15.1378	-0.250736	1	no	Eucgr.A02618	Control	Infected	OK	24.0304	42.1889	0.812005	0.0159011	yes	AT2G47140.1		NAD(P)-binding Rossmann-fold superfamily protein
Eucgr.A02619	4.79939	22.4167	2.22365	1	no	Eucgr.A02619	Control	Infected	OK	18.8496	95.1383	2.33549	0	yes	AT1G52340.1	ABA2, SIS4, GIN1, SDR1, ISI4, SRE1, ATABA2, ATSDR1	NAD(P)-binding Rossmann-fold superfamily protein
Eucgr.A02641	197.712	216.482	0.13085	0.395011	no	Eucgr.A02641	Control	Infected	OK	197.263	317.172	0.685142	5.44E-06	yes	AT3G52580.1		Ribosomal protein S11 family protein
Eucgr.A02731	8.18947	6.26369	-0.386756	1	no	Eucgr.A02731	Control	Infected	OK	288.488	98.9927	-1.54312	0.000271264	yes	AT1G01490.2		Heavy metal transport/detoxification superfamily protein
Eucgr.A02756	79.0693	61.7488	-0.356707	0.179775	no	Eucgr.A02756	Control	Infected	OK	235.639	132.759	-0.827764	0.0073534	yes	AT5G23950.1		Calcium-dependent lipid-binding (CaLB domain) family protein
Eucgr.A02793	126.542	84.0344	0	1	no	Eucgr.A02793	Control	Infected	OK	101.921	58.175	-0.808978	0.000103964	yes
Eucgr.A02807	40.9366	51.5023	0.331247	0.22419	no	Eucgr.A02807	Control	Infected	OK	37.0211	56.6396	0.613464	0.0328707	yes
Eucgr.A02820	5.15392	13.3627	1.37447	1	no	Eucgr.A02820	Control	Infected	OK	50.2528	29.9683	-0.745767	0.0435628	yes	AT5G51990.1	CBF4, DREB1D	C-repeat-binding factor 4
Eucgr.A02835	34.6217	26.8022	-0.369326	1	no	Eucgr.A02835	Control	Infected	OK	46.455	28.7634	-0.691602	0.0310757	yes	AT1G16560.3		Per1-like family protein
Eucgr.B00027	35.5607	28.9609	-0.296177	1	no	Eucgr.B00027	Control	Infected	OK	55.108	29.4844	-0.902309	0.00234255	yes	AT1G78230.1		Outer arm dynein light chain 1 protein
Eucgr.B00045	57.2124	64.911	0.182136	0.573185	no	Eucgr.B00045	Control	Infected	OK	36.3155	62.4944	0.783142	0.0212938	yes	AT1G72230.1		Cupredoxin superfamily protein
Eucgr.B00077	35.0611	48.7696	0.47611	0.161758	no	Eucgr.B00077	Control	Infected	OK	37.8262	66.5625	0.815327	0.0256138	yes	AT5G50810.1	TIM8	translocase inner membrane subunit 8
Eucgr.B00091	22.1216	3.16507	-2.80515	1	no	Eucgr.B00091	Control	Infected	OK	169.211	59.7808	-1.50107	6.82E-05	yes	AT4G24960.1	ATHVA22D, HVA22D	HVA22 homologue D
Eucgr.B00093	30.5993	13.4167	-1.18947	1	no	Eucgr.B00093	Control	Infected	OK	55.595	30.2203	-0.879436	0.0138379	yes	AT4G24960.1	ATHVA22D, HVA22D	HVA22 homologue D
Eucgr.B00108	25.7494	28.2822	0.135352	1	no	Eucgr.B00108	Control	Infected	OK	20.9393	39.7139	0.923432	0.00220251	yes	AT3G48560.1	CSR1, ALS, AHAS, TZP5, IMR1	chlorsulfuron/imidazolinone resistant 1
Eucgr.B00145	116.442	61.1999	0	1	no	Eucgr.B00145	Control	Infected	OK	118.073	69.4207	-0.766243	2.59E-11	yes
Eucgr.B00315	29.1192	29.6559	0.02635	1	no	Eucgr.B00315	Control	Infected	OK	57.2072	28.5901	-1.00068	0.00286528	yes	AT1G23710.1		Protein of unknown function (DUF1645)
Eucgr.B00320	567.23	572.415	0.01313	0.977032	no	Eucgr.B00320	Control	Infected	OK	78.8812	185.888	1.23668	2.40E-05	yes	AT3G48140.1		B12D protein
Eucgr.B00380	108.245	140.948	0.380861	0.139837	no	Eucgr.B00380	Control	Infected	OK	77.8161	141.411	0.861757	0.00186732	yes	AT3G08720.2	ATPK19, ATPK2	serine/threonine protein kinase 2
Eucgr.B00440	134.447	122.024	0	1	no	Eucgr.B00440	Control	Infected	OK	277.875	158.036	-0.81418	0.00523897	yes	AT2G02760.1	ATUBC2, UBC2	ubiquiting-conjugating enzyme 2
Eucgr.B00469	78.3561	55.5743	-0.495628	0.0500344	no	Eucgr.B00469	Control	Infected	OK	79.143	47.8585	-0.725689	0.0244819	yes
Eucgr.B00508	43.9932	50.7034	0.204801	0.526745	no	Eucgr.B00508	Control	Infected	OK	35.8717	67.4871	0.911765	0.00394708	yes	AT5G62440.1		Protein of unknown function (DUF3223)
Eucgr.B00515	27.2005	10.9638	-1.31089	1	no	Eucgr.B00515	Control	Infected	OK	39.0937	9.8522	-1.98842	1.34E-09	yes	AT3G47500.1	CDF3	cycling DOF factor 3
Eucgr.B00593	144.855	172.897	0.255306	0.354195	no	Eucgr.B00593	Control	Infected	OK	139.221	231.191	0.731714	0.011702	yes	AT5G61030.1	GR-RBP3	glycine-rich RNA-binding protein 3
Eucgr.B00732	165.763	177.997	0.102731	0.751044	no	Eucgr.B00732	Control	Infected	OK	151.517	260.788	0.783397	0.00647509	yes	AT1G48830.2		Ribosomal protein S7e family protein
Eucgr.B00741	27.4037	21.6419	-0.340539	1	no	Eucgr.B00741	Control	Infected	OK	37.0808	22.4975	-0.720905	0.0178423	yes	AT3G18290.1	EMB2454, BTS	zinc finger protein-related
Eucgr.B00856	269.056	261.64	-0.0403247	0.91623	no	Eucgr.B00856	Control	Infected	OK	243.052	383.494	0.657941	0.0308301	yes	AT1G48630.1	RACK1B_AT	receptor for activated C kinase 1B
Eucgr.B00944	38.6051	32.3426	-0.255356	0.400819	no	Eucgr.B00944	Control	Infected	OK	74.8185	40.067	-0.90098	0.00366869	yes	AT1G73620.1		Pathogenesis-related thaumatin superfamily protein
Eucgr.B00995	54.4107	42.8931	-0.343143	0.215183	no	Eucgr.B00995	Control	Infected	OK	67.1111	40.5091	-0.728307	0.0220586	yes
Eucgr.B01030	198.188	227.593	0.199588	0.490629	no	Eucgr.B01030	Control	Infected	OK	185.036	316.39	0.773895	0.0073754	yes	AT4G34670.1		Ribosomal protein S3Ae
Eucgr.B01218	51.7004	38.1306	-0.439226	0.102172	no	Eucgr.B01218	Control	Infected	OK	54.587	24.1359	-1.17738	0.000201078	yes	AT3G21510.1	AHP1	histidine-containing phosphotransmitter 1
Eucgr.B01389	15.0303	9.43016	-0.672518	1	no	Eucgr.B01389	Control	Infected	OK	44.1534	22.843	-0.950771	0.00240621	yes	AT1G60500.1	DRP4C	Dynamin related protein 4C
Eucgr.B01435	21.1498	28.4555	0.42806	1	no	Eucgr.B01435	Control	Infected	OK	20.912	43.3979	1.0533	0.00525663	yes	AT3G12520.2	SULTR4;2	sulfate transporter 4;2
Eucgr.B01448	6.29868	6.54304	0.0549102	1	no	Eucgr.B01448	Control	Infected	OK	35.6339	11.762	-1.59912	4.77E-06	yes	AT5G17540.1		HXXXD-type acyl-transferase family protein
Eucgr.B01456	50.134	39.9637	-0.3271	0.292012	no	Eucgr.B01456	Control	Infected	OK	63.698	34.3612	-0.89047	0.0100725	yes	AT5G16250.1		unknown protein; BEST Arabidopsis thaliana protein match is: unknown protein (TAIR:AT3G02640.1); Has 1807 Blast hits to 1807 proteins in 277 species: Archae - 0; Bacteria - 0; Metazoa - 736; Fungi - 347; Plants - 385; Viruses - 0; Other Eukaryotes - 339 (source: NCBI BLink).
Eucgr.B01534	25.9947	27.9928	0.106835	1	no	Eucgr.B01534	Control	Infected	OK	25.0231	41.3038	0.723013	0.0216476	yes
Eucgr.B01578	47.6552	43.2124	-0.141187	0.659235	no	Eucgr.B01578	Control	Infected	OK	47.6042	29.2841	-0.70097	0.0279456	yes	AT3G06810.1	IBR3	acyl-CoA dehydrogenase-related
Eucgr.B01596	170.272	215	0.336493	0.234716	no	Eucgr.B01596	Control	Infected	OK	53.5833	90.4916	0.756002	0.0135823	yes	AT4G25810.1	XTR6, XTH23	xyloglucan endotransglycosylase 6
Eucgr.B01600	81.556	89.4328	0.133013	0.658613	no	Eucgr.B01600	Control	Infected	OK	74.9312	132.124	0.818252	0.00310499	yes	AT3G05560.3		Ribosomal L22e protein family
Eucgr.B01698	30.6353	36.8434	0.266213	1	no	Eucgr.B01698	Control	Infected	OK	23.5067	45.0361	0.938007	0.00378321	yes	AT2G39990.1	EIF2, AteIF3f, eIF3F	eukaryotic translation initiation factor 2
Eucgr.B01718	189.363	248.283	0.390827	0.12518	no	Eucgr.B01718	Control	Infected	OK	192.612	295.769	0.61877	0.0369765	yes	AT5G28060.1		Ribosomal protein S24e family protein
Eucgr.B01830	54.5416	39.1777	-0.477324	0.164215	no	Eucgr.B01830	Control	Infected	OK	105.636	47.7967	-1.14412	0.00138893	yes	AT3G05420.1	ACBP4	acyl-CoA binding protein 4
Eucgr.B01908	96.3185	124.356	0.368587	0.157661	no	Eucgr.B01908	Control	Infected	OK	83.6206	159.804	0.934372	0.00109128	yes
Eucgr.B01909	34.5887	30.5574	-0.178778	1	no	Eucgr.B01909	Control	Infected	OK	34.3674	21.0112	-0.709884	0.0369827	yes	AT3G05580.1		Calcineurin-like metallo-phosphoesterase superfamily protein
Eucgr.B01917	91.4653	112.023	0.292503	0.280656	no	Eucgr.B01917	Control	Infected	OK	93.5274	160.077	0.775302	0.00658133	yes	AT5G27700.1		Ribosomal protein S21e
Eucgr.B01921	63.7803	50.3276	-0.341761	0.207838	no	Eucgr.B01921	Control	Infected	OK	69.0552	44.2927	-0.640681	0.0429839	yes	AT3G62770.1	AtATG18a	Transducin/WD40 repeat-like superfamily protein
Eucgr.B01929	45.0173	38.2582	-0.234709	0.468245	no	Eucgr.B01929	Control	Infected	OK	76.9387	46.1453	-0.737527	0.0273517	yes	AT1G09070.1	SRC2, (AT)SRC2	soybean gene regulated by cold-2
Eucgr.B01989	33.0029	17.4568	-0.918806	1	no	Eucgr.B01989	Control	Infected	OK	37.0144	11.9868	-1.62664	2.43E-05	yes	AT3G05327.1		Cyclin family protein
Eucgr.B02106	32.5525	39.9195	0.294327	0.33282	no	Eucgr.B02106	Control	Infected	OK	32.6535	59.394	0.863079	0.00547795	yes	AT2G39990.1	EIF2, AteIF3f, eIF3F	eukaryotic translation initiation factor 2
Eucgr.B02122	28.8148	32.6422	0.17993	1	no	Eucgr.B02122	Control	Infected	OK	18.7837	45.0844	1.26315	0.000357388	yes	AT3G04720.1	PR4, HEL, PR-4	pathogenesis-related 4
Eucgr.B02135	30.1139	37.3112	0.309176	0.357461	no	Eucgr.B02135	Control	Infected	OK	30.824	56.3962	0.871544	0.00937938	yes	AT3G56070.2	ROC2	rotamase cyclophilin 2
Eucgr.B02276	20.1259	36.4098	0.855272	1	no	Eucgr.B02276	Control	Infected	OK	19.26	49.0421	1.34841	3.26E-06	yes	AT3G47000.1		Glycosyl hydrolase family protein
Eucgr.B02289	63.6686	86.9704	0.449942	0.0959199	no	Eucgr.B02289	Control	Infected	OK	61.3246	121.573	0.98729	0.000963242	yes	AT2G29530.2	TIM10	Tim10/DDP family zinc finger protein
Eucgr.B02296	82.7257	77.1046	-0.101519	0.762781	no	Eucgr.B02296	Control	Infected	OK	140.526	59.277	-1.24529	5.37E-05	yes	AT5G02020.1	SIS	Encodes a protein involved in salt tolerance, names SIS (Salt Induced Serine rich).
Eucgr.B02533	63.6667	87.7365	0.462638	0.0863532	no	Eucgr.B02533	Control	Infected	OK	64.4904	109.746	0.767011	0.0136764	yes	AT3G10950.1		Zinc-binding ribosomal protein family protein
Eucgr.B02564	18.8574	34.8831	0.887398	1	no	Eucgr.B02564	Control	Infected	OK	16.101	50.5402	1.65028	1.93E-07	yes	AT1G10480.1	ZFP5	zinc finger protein 5
Eucgr.B02586	75.3901	90.4922	0	1	no	Eucgr.B02586	Control	Infected	OK	94.2695	121.721	0.368712	0.00378321	yes
Eucgr.B02660	77.6966	67.7507	-0.197615	0.498106	no	Eucgr.B02660	Control	Infected	OK	114.274	61.7268	-0.888533	0.00214335	yes	AT2G01850.1	EXGT-A3, XTH27, ATXTH27	endoxyloglucan transferase A3
Eucgr.B02661	22.2126	12.2813	-0.854919	1	no	Eucgr.B02661	Control	Infected	OK	51.1342	23.1881	-1.14091	0.00118428	yes	AT1G14730.1		Cytochrome b561/ferric reductase transmembrane protein family
Eucgr.B02801	243.941	229.432	-0.0884626	0.805285	no	Eucgr.B02801	Control	Infected	OK	122.184	326.012	1.41588	1.92E-07	yes	AT5G01210.1		HXXXD-type acyl-transferase family protein
Eucgr.B02880	94.6746	78.8006	-0.264771	0.352415	no	Eucgr.B02880	Control	Infected	OK	168.235	72.6845	-1.21076	2.74E-05	yes
Eucgr.B02900	143.541	152.62	0.0884801	0.788631	no	Eucgr.B02900	Control	Infected	OK	93.6984	204.936	1.12908	4.67E-05	yes
Eucgr.B03010	116.496	90.2453	-0.36836	0.156209	no	Eucgr.B03010	Control	Infected	OK	119.363	74.6727	-0.6767	0.0268105	yes	AT1G68300.1		Adenine nucleotide alpha hydrolases-like superfamily protein
Eucgr.B03017	25.9156	33.2168	0.358091	1	no	Eucgr.B03017	Control	Infected	OK	22.4243	41.1936	0.877357	0.00569287	yes	AT5G04310.1		Pectin lyase-like superfamily protein
Eucgr.B03024	10.7159	2.75184	-1.96129	1	no	Eucgr.B03024	Control	Infected	OK	45.1701	9.21309	-2.29361	3.13E-05	yes	AT1G68570.1		Major facilitator superfamily protein
Eucgr.B03025	14.0419	4.78104	-1.55434	1	no	Eucgr.B03025	Control	Infected	OK	60.5258	8.1528	-2.89218	6.89E-11	yes	AT1G68570.1		Major facilitator superfamily protein
Eucgr.B03042	30.628	25.5387	-0.262164	1	no	Eucgr.B03042	Control	Infected	OK	38.6759	22.7508	-0.765515	0.0213795	yes	AT1G13310.1		Endosomal targeting BRO1-like domain-containing protein
Eucgr.B03141	30.7611	38.2526	0	1	no	Eucgr.B03141	Control	Infected	OK	35.1864	56.826	0.691534	0.0383223	yes	AT1G26340.1	B5 #6, ATCB5-A, CB5-A	cytochrome B5 isoform A
Eucgr.B03153	106.196	121.973	0.199828	0.578393	no	Eucgr.B03153	Control	Infected	OK	110.083	200.496	0.864988	0.00899283	yes	AT4G31985.1		Ribosomal protein L39 family protein
Eucgr.B03208	83.9871	76.8447	-0.128222	0.70872	no	Eucgr.B03208	Control	Infected	OK	84.5492	32.4878	-1.37989	5.57E-05	yes	AT1G69490.1	NAP, ANAC029, ATNAP	NAC-like, activated by AP3/PI
Eucgr.B03241	6.89271	6.89025	-0.000515107	1	no	Eucgr.B03241	Control	Infected	OK	38.3478	17.3911	-1.14079	0.000371729	yes	AT3G01680.1		CONTAINS InterPro DOMAIN/s: Mediator complex subunit Med28 (InterPro:IPR021640); BEST Arabidopsis thaliana protein match is: unknown protein (TAIR:AT3G01670.1); Has 122 Blast hits to 112 proteins in 13 species: Archae - 0; Bacteria - 0; Metazoa - 0; Fungi - 0; Plants - 122; Viruses - 0; Other Eukaryotes - 0 (source: NCBI BLink).
Eucgr.B03289	355.97	424.863	0.255242	0.363632	no	Eucgr.B03289	Control	Infected	OK	271.875	592.292	1.12337	4.84E-05	yes	AT1G70600.1		Ribosomal protein L18e/L15 superfamily protein
Eucgr.B03309	184.672	255.866	0.470422	0.0568648	no	Eucgr.B03309	Control	Infected	OK	173.495	339.103	0.966835	0.000569996	yes	AT2G47110.2	UBQ6	ubiquitin 6
Eucgr.B03312	19.3769	36.4794	0.912746	1	no	Eucgr.B03312	Control	Infected	OK	10.8855	73.0183	2.74585	0	yes	AT1G60590.1		Pectin lyase-like superfamily protein
Eucgr.B03357	37.1342	44.0062	0.244955	0.388352	no	Eucgr.B03357	Control	Infected	OK	32.8426	52.8535	0.686431	0.0221937	yes	AT5G26830.1		Threonyl-tRNA synthetase
Eucgr.B03409	103.818	77.5757	-0.420386	0.0959279	no	Eucgr.B03409	Control	Infected	OK	100.231	64.9027	-0.626975	0.0371999	yes	AT3G01470.1	ATHB-1, ATHB1, HD-ZIP-1, HAT5, HB-1	homeobox 1
Eucgr.B03419	27.1757	19.6975	-0.464302	1	no	Eucgr.B03419	Control	Infected	OK	36.3039	18.2216	-0.994475	0.00657657	yes	AT1G14340.1		RNA-binding (RRM/RBD/RNP motifs) family protein
Eucgr.B03433	87.9594	90.9611	0.0484117	0.899487	no	Eucgr.B03433	Control	Infected	OK	74.619	118.751	0.670324	0.0297738	yes	AT1G26880.1		Ribosomal protein L34e superfamily protein
Eucgr.B03455	39.2791	48.0802	0.291682	0.0888933	no	Eucgr.B03455	Control	Infected	OK	41.2778	60.8746	0.560475	0.0246634	yes
Eucgr.B03570	180.629	187.383	0.0529604	0.662923	no	Eucgr.B03570	Control	Infected	OK	168.97	218.201	0.368888	4.74E-05	yes
Eucgr.B03571	148.371	196.414	0.404689	0.110557	no	Eucgr.B03571	Control	Infected	OK	149.614	247.164	0.724218	0.0129185	yes
Eucgr.B03573	151.035	171.691	0.184929	0.527758	no	Eucgr.B03573	Control	Infected	OK	121.768	228.722	0.909464	0.00135164	yes	AT1G09690.1		Translation protein SH3-like family protein
Eucgr.B03574	103.202	115.476	0.162127	0.587854	no	Eucgr.B03574	Control	Infected	OK	96.5507	166.479	0.785979	0.00554996	yes
Eucgr.B03621	79.4822	97.1908	0.290189	0.274371	no	Eucgr.B03621	Control	Infected	OK	67.2652	106.231	0.659267	0.0236994	yes
Eucgr.B03652	120.914	97.4787	-0.310822	0.250436	no	Eucgr.B03652	Control	Infected	OK	105.341	59.6684	-0.820034	0.00784995	yes	AT3G57930.2		unknown protein; BEST Arabidopsis thaliana protein match is: unknown protein (TAIR:AT2G42190.1); Has 35333 Blast hits to 34131 proteins in 2444 species: Archae - 798; Bacteria - 22429; Metazoa - 974; Fungi - 991; Plants - 531; Viruses - 0; Other Eukaryotes - 9610 (source: NCBI BLink).
Eucgr.B03742	88.6188	80.4672	-0.13921	0.49655	no	Eucgr.B03742	Control	Infected	OK	11.8503	59.0335	2.31661	0	yes
Eucgr.B03786	118.781	163.616	0.462006	0.0657433	no	Eucgr.B03786	Control	Infected	OK	117.788	227.506	0.949707	0.000873138	yes	AT1G36240.1		Ribosomal protein L7Ae/L30e/S12e/Gadd45 family protein
Eucgr.B03802	13.9931	25.7095	0.877579	1	no	Eucgr.B03802	Control	Infected	OK	20.6304	51.2646	1.31319	1.82E-05	yes	AT1G08470.1	SSL3	strictosidine synthase-like 3
Eucgr.B03820	6.559	17.1021	1.38263	1	no	Eucgr.B03820	Control	Infected	OK	42.2755	15.9346	-1.40766	8.25E-05	yes	AT3G52460.1		hydroxyproline-rich glycoprotein family protein
Eucgr.B03849	102.701	135.351	0.398255	0.121736	no	Eucgr.B03849	Control	Infected	OK	107.488	184.435	0.778932	0.00731553	yes	AT2G27510.1	ATFD3, FD3	ferredoxin 3
Eucgr.B03850	198.429	230.867	0.218437	0.442572	no	Eucgr.B03850	Control	Infected	OK	225.704	341.073	0.595648	0.0468124	yes
Eucgr.B03893	46.8984	62.3519	0.410895	0.146428	no	Eucgr.B03893	Control	Infected	OK	53.512	86.4043	0.69124	0.0285418	yes
Eucgr.B03936	43.0059	49.3767	0.199295	0.503336	no	Eucgr.B03936	Control	Infected	OK	35.1538	66.9752	0.929944	0.00144032	yes	AT2G28120.1		Major facilitator superfamily protein
Eucgr.C00141	63.7451	73.7724	0.210766	0.453865	no	Eucgr.C00141	Control	Infected	OK	77.8067	120.186	0.627298	0.0324128	yes
Eucgr.C00175	14.7406	26.5603	0.849478	1	no	Eucgr.C00175	Control	Infected	OK	23.8974	40.3707	0.756456	0.0269885	yes	AT4G25810.1	XTR6, XTH23	xyloglucan endotransglycosylase 6
Eucgr.C00222	28.6839	16.3246	-0.813191	1	no	Eucgr.C00222	Control	Infected	OK	35.1132	11.0558	-1.66721	0.000172136	yes	AT4G30450.1		glycine-rich protein
Eucgr.C00361	37.4893	49.7349	0.40778	0.0900557	no	Eucgr.C00361	Control	Infected	OK	35.7132	86.9553	1.28382	6.53E-07	yes	AT2G32060.2		Ribosomal protein L7Ae/L30e/S12e/Gadd45 family protein
Eucgr.C00597	3.77346	2.27838	-0.727879	1	no	Eucgr.C00597	Control	Infected	OK	547.376	221.328	-1.30634	5.59E-06	yes
Eucgr.C00609	27.9769	23.7365	-0.237126	1	no	Eucgr.C00609	Control	Infected	OK	14.4286	52.8151	1.87201	5.71E-11	yes	AT5G25880.1	ATNADP-ME3, NADP-ME3	NADP-malic enzyme 3
Eucgr.C00614	62.8702	86.0334	0.45252	0.0941724	no	Eucgr.C00614	Control	Infected	OK	30.8688	50.447	0.70862	0.0474973	yes	AT5G25940.1		early nodulin-related
Eucgr.C00793	116.125	132.144	0.186434	0.524016	no	Eucgr.C00793	Control	Infected	OK	92.5331	157.989	0.771779	0.00742086	yes	AT2G05830.1		NagB/RpiA/CoA transferase-like superfamily protein
Eucgr.C00804	26.5111	16.9611	-0.644366	1	no	Eucgr.C00804	Control	Infected	OK	24.9692	62.1542	1.3157	7.16E-05	yes	AT5G60360.1	SAG2, AALP, ALP	aleurain-like protease
Eucgr.C00830	150.025	178.349	0.249502	0.36802	no	Eucgr.C00830	Control	Infected	OK	150.265	242.811	0.692329	0.0178423	yes
Eucgr.C00839	35.6187	22.7967	-0.643808	1	no	Eucgr.C00839	Control	Infected	OK	37.6253	18.3494	-1.03597	0.00133335	yes	AT5G20540.1	ATBRXL4, BRX-LIKE4, BRXL4	BREVIS RADIX-like 4
Eucgr.C00886	18.1837	21.3316	0.230345	1	no	Eucgr.C00886	Control	Infected	OK	24.3045	39.3452	0.694963	0.0433636	yes	AT5G56980.1		unknown protein; FUNCTIONS IN: molecular_function unknown; INVOLVED IN: biological_process unknown; LOCATED IN: endomembrane system; EXPRESSED IN: 18 plant structures; EXPRESSED DURING: 12 growth stages; BEST Arabidopsis thaliana protein match is: unknown protein (TAIR:AT4G26130.1); Has 30201 Blast hits to 17322 proteins in 780 species: Archae - 12; Bacteria - 1396; Metazoa - 17338; Fungi - 3422;…
Eucgr.C00993	13.6446	20.598	0.594174	1	no	Eucgr.C00993	Control	Infected	OK	15.4468	38.918	1.33313	6.83E-06	yes	AT5G25930.1		Protein kinase family protein with leucine-rich repeat domain
Eucgr.C00998	25.0623	15.0636	-0.734456	1	no	Eucgr.C00998	Control	Infected	OK	34.9084	18.8041	-0.89253	0.00906168	yes	AT3G21600.1		Senescence/dehydration-associated protein-related
Eucgr.C01083	50.1436	66.1523	0.399725	0.148919	no	Eucgr.C01083	Control	Infected	OK	32.9997	65.5791	0.990784	0.0020129	yes	AT1G04250.1	AXR3, IAA17	AUX/IAA transcriptional regulator family protein
Eucgr.C01243	119.628	150.231	0.328626	0.220415	no	Eucgr.C01243	Control	Infected	OK	154.907	100.084	-0.630195	0.0367103	yes	AT2G23810.1	TET8	tetraspanin8
Eucgr.C01277	36.3563	38.9614	0.0998403	0.757935	no	Eucgr.C01277	Control	Infected	OK	36.5855	55.3114	0.596307	0.0445926	yes
Eucgr.C01623	24.6365	26.5862	0.109878	1	no	Eucgr.C01623	Control	Infected	OK	34.004	16.6845	-1.0272	0.0182877	yes	AT2G34260.1		transducin family protein / WD-40 repeat family protein
Eucgr.C01695	33.6001	31.5988	-0.0885983	1	no	Eucgr.C01695	Control	Infected	OK	62.1625	30.0932	-1.0466	0.0042238	yes	AT5G11070.1		unknown protein; Has 1807 Blast hits to 1807 proteins in 277 species: Archae - 0; Bacteria - 0; Metazoa - 736; Fungi - 347; Plants - 385; Viruses - 0; Other Eukaryotes - 339 (source: NCBI BLink).
Eucgr.C01705	26.8854	13.6381	-0.979174	1	no	Eucgr.C01705	Control	Infected	OK	37.4152	16.5046	-1.18075	0.0006854	yes	AT5G25280.2		serine-rich protein-related
Eucgr.C01749	119.612	147.791	0.305195	0.203954	no	Eucgr.C01749	Control	Infected	OK	107.812	163.36	0.599536	0.00811527	yes
Eucgr.C01895	72.7631	52.2289	0	1	no	Eucgr.C01895	Control	Infected	OK	58.0045	39.5167	-0.553705	0.00617319	yes
Eucgr.C01902	18.3693	18.6165	0.0192881	1	no	Eucgr.C01902	Control	Infected	OK	20.4573	36.531	0.836504	0.0102447	yes	AT3G16520.3	UGT88A1	UDP-glucosyl transferase 88A1
Eucgr.C02015	21.4252	12.2316	-0.80869	1	no	Eucgr.C02015	Control	Infected	OK	38.3761	16.3723	-1.22895	0.0267958	yes	AT5G10695.1		unknown protein; BEST Arabidopsis thaliana protein match is: unknown protein (TAIR:AT5G57123.1); Has 30201 Blast hits to 17322 proteins in 780 species: Archae - 12; Bacteria - 1396; Metazoa - 17338; Fungi - 3422; Plants - 5037; Viruses - 0; Other Eukaryotes - 2996 (source: NCBI BLink).
Eucgr.C02214	31.7536	34.0639	0.101322	1	no	Eucgr.C02214	Control	Infected	OK	27.7269	46.8614	0.757114	0.0149616	yes	AT5G57120.1		FUNCTIONS IN: molecular_function unknown; INVOLVED IN: biological_process unknown; LOCATED IN: nucleolus; EXPRESSED IN: 21 plant structures; EXPRESSED DURING: 13 growth stages; CONTAINS InterPro DOMAIN/s: LisH dimerisation motif (InterPro:IPR006594), SRP40, C-terminal (InterPro:IPR007718); Has 101969 Blast hits to 55488 proteins in 2506 species: Archae - 424; Bacteria - 13843; Metazoa - 37674; Fu…
Eucgr.C02263	135.361	146.944	0.118453	0.715306	no	Eucgr.C02263	Control	Infected	OK	34.7432	82.6466	1.25022	7.93E-05	yes	AT5G57290.3		60S acidic ribosomal protein family
Eucgr.C02660	1.79153	1.21413	-0.561271	1	no	Eucgr.C02660	Control	Infected	OK	73.7932	37.4042	-0.980289	0.0178423	yes	AT2G25000.1	WRKY60, ATWRKY60	WRKY DNA-binding protein 60
Eucgr.C02662	35.0893	26.8354	-0.386894	1	no	Eucgr.C02662	Control	Infected	OK	35.0596	21.9016	-0.678775	0.028598	yes	AT4G31880.1		LOCATED IN: cytosol, chloroplast; EXPRESSED IN: 24 plant structures; EXPRESSED DURING: 14 growth stages; BEST Arabidopsis thaliana protein match is: Tudor/PWWP/MBT superfamily protein (TAIR:AT1G15940.1); Has 137162 Blast hits to 70781 proteins in 2973 species: Archae - 289; Bacteria - 24182; Metazoa - 56725; Fungi - 20130; Plants - 6559; Viruses - 758; Other Eukaryotes - 28519 (source: NCBI BLink…
Eucgr.C02730	544.573	575.511	0.0797165	0.747489	no	Eucgr.C02730	Control	Infected	OK	405.969	613.291	0.595203	0.00158959	yes	AT3G48930.1	EMB1080	Nucleic acid-binding, OB-fold-like protein
Eucgr.C02799	28.6508	40.4603	0.497932	0.0554489	no	Eucgr.C02799	Control	Infected	OK	23.3126	47.242	1.01896	0.000677464	yes	AT4G32400.1	EMB104, SHS1, EMB42, ATBT1	Mitochondrial substrate carrier family protein
Eucgr.C02897	102.465	107.73	0.0722987	0.811756	no	Eucgr.C02897	Control	Infected	OK	74.3256	123.802	0.736105	0.000749381	yes
Eucgr.C02997	84.1848	65.2998	-0.366481	0.159145	no	Eucgr.C02997	Control	Infected	OK	84.8403	52.869	-0.682327	0.0224345	yes	AT2G25930.1	ELF3, PYK20	hydroxyproline-rich glycoprotein family protein
Eucgr.C03148	44.3261	61.9509	0.482968	0.0574432	no	Eucgr.C03148	Control	Infected	OK	41.0985	66.6491	0.6975	0.0237357	yes
Eucgr.C03151	7.39789	2.9431	-1.32978	1	no	Eucgr.C03151	Control	Infected	OK	5.09372	39.4199	2.95213	7.90E-14	yes	AT4G38620.1	ATMYB4, MYB4	myb domain protein 4
Eucgr.C03159	9.34796	5.00806	-0.9004	1	no	Eucgr.C03159	Control	Infected	OK	41.1977	16.3047	-1.33728	0.000791865	yes	AT4G10390.1		Protein kinase superfamily protein
Eucgr.C03181	59.9001	42.9297	-0.480583	0.0877348	no	Eucgr.C03181	Control	Infected	OK	82.871	51.2711	-0.692723	0.0356725	yes	AT5G20885.1		RING/U-box superfamily protein
Eucgr.C03215	31.6908	13.8439	-1.19482	1	no	Eucgr.C03215	Control	Infected	OK	44.993	13.0125	-1.7898	3.74E-07	yes	AT4G29190.1		Zinc finger C-x8-C-x5-C-x3-H type family protein
Eucgr.C03295	76.8472	82.0373	0.0942888	0.729424	no	Eucgr.C03295	Control	Infected	OK	68.5297	104.235	0.605041	0.00774047	yes
Eucgr.C03332	4.76419	1.44251	-1.72365	1	no	Eucgr.C03332	Control	Infected	OK	40.6152	20.5158	-0.985283	0.0112634	yes	AT3G18670.1		Ankyrin repeat family protein
Eucgr.C03333	0.0463622	0.00732737	-2.66158	1	no	Eucgr.C03333	Control	Infected	OK	57.3062	35.6762	-0.683731	0.0261487	yes	AT3G18670.1		Ankyrin repeat family protein
Eucgr.C03502	5.24248	0.539538	-3.28045	1	no	Eucgr.C03502	Control	Infected	OK	42.2909	20.2238	-1.06429	0.00446191	yes	AT5G04700.1		Ankyrin repeat family protein
Eucgr.C03837	0.369067	0.316014	-0.223894	1	no	Eucgr.C03837	Control	Infected	OK	35.2205	17.5401	-1.00576	0.00317183	yes	AT3G24550.1	ATPERK1, PERK1	proline extensin-like receptor kinase 1
Eucgr.C03886	20.8832	21.5903	0.0480358	1	no	Eucgr.C03886	Control	Infected	OK	3.18506	38.4627	3.59407	0	yes	AT2G19590.1	ACO1, ATACO1	ACC oxidase 1
Eucgr.C03923	67.5975	87.105	0.365785	0.179775	no	Eucgr.C03923	Control	Infected	OK	53.4708	85.7516	0.681411	0.0206356	yes	AT2G19740.1		Ribosomal protein L31e family protein
Eucgr.C04139	27.067	31.5164	0.21957	1	no	Eucgr.C04139	Control	Infected	OK	29.027	36.7866	0.341782	0.00654688	yes
Eucgr.C04225	42.2898	27.7504	-0.607802	0.0778326	no	Eucgr.C04225	Control	Infected	OK	50.9795	22.679	-1.16856	0.00434204	yes	AT5G25360.2		unknown protein; FUNCTIONS IN: molecular_function unknown; INVOLVED IN: biological_process unknown; LOCATED IN: cellular_component unknown; EXPRESSED IN: 23 plant structures; EXPRESSED DURING: 15 growth stages; BEST Arabidopsis thaliana protein match is: unknown protein (TAIR:AT4G32342.1).
Eucgr.D00026	13.3023	29.8626	1.16666	1	no	Eucgr.D00026	Control	Infected	OK	11.9564	38.1748	1.67484	4.00E-10	yes
Eucgr.D00036	11.3189	29.5591	1.38487	1	no	Eucgr.D00036	Control	Infected	OK	14.4542	40.2641	1.478	3.48E-06	yes	AT3G12800.1	SDRB, DECR	short-chain dehydrogenase-reductase B
Eucgr.D00088	49.9243	38.0884	-0.390393	0.134432	no	Eucgr.D00088	Control	Infected	OK	50.8537	128.121	1.33308	1.41E-06	yes	AT1G30760.1		FAD-binding Berberine family protein
Eucgr.D00184	29.1574	28.7002	-0.0228005	1	no	Eucgr.D00184	Control	Infected	OK	41.3211	34.5972	-0.256222	0.0260527	yes
Eucgr.D00301	94.8822	132.629	0.48319	0.0560196	no	Eucgr.D00301	Control	Infected	OK	91.6402	196.813	1.10278	8.87E-05	yes
Eucgr.D00304	296.082	326.943	0.14304	0.654825	no	Eucgr.D00304	Control	Infected	OK	287.573	514.253	0.838551	0.00463521	yes	AT2G34480.1		Ribosomal protein L18ae/LX family protein
Eucgr.D00357	0.0875911	0.0173772	-2.33359	1	no	Eucgr.D00357	Control	Infected	OK	38.1843	14.769	-1.37041	6.98E-05	yes	AT5G45530.1		Protein of unknown function (DUF594)
Eucgr.D00620	48.1277	44.5148	-0.112584	0.731136	no	Eucgr.D00620	Control	Infected	OK	56.4782	35.9541	-0.651537	0.0298833	yes	AT2G33770.1	UBC24, ATUBC24, PHO2	phosphate 2
Eucgr.D00831	29.6686	18.0376	-0.717935	1	no	Eucgr.D00831	Control	Infected	OK	36.8597	15.3981	-1.25929	8.39E-05	yes	AT4G05200.1	CRK25	cysteine-rich RLK (RECEPTOR-like protein kinase) 25
Eucgr.D01025	60.554	83.8616	0.469789	0.066888	no	Eucgr.D01025	Control	Infected	OK	40.4367	84.3217	1.06024	0.000333942	yes	AT1G30620.2	HSR8, MUR4, UXE1	NAD(P)-binding Rossmann-fold superfamily protein
Eucgr.D01093	163.804	178.826	0.126579	0.694046	no	Eucgr.D01093	Control	Infected	OK	171.531	323.183	0.913882	0.00161041	yes	AT3G09630.1		Ribosomal protein L4/L1 family
Eucgr.D01117	26.3085	28.7426	0.127666	1	no	Eucgr.D01117	Control	Infected	OK	27.3331	42.8757	0.64951	0.0365463	yes	AT3G03250.1	UGP, UGP1, AtUGP1	UDP-GLUCOSE PYROPHOSPHORYLASE 1
Eucgr.D01213	11.8731	2.48855	-2.25432	1	no	Eucgr.D01213	Control	Infected	OK	69.1587	29.169	-1.24548	0.0090304	yes	AT5G51160.1		Ankyrin repeat family protein
Eucgr.D01310	41.1254	48.8571	0.248539	0.36372	no	Eucgr.D01310	Control	Infected	OK	47.61	74.557	0.647081	0.0246259	yes
Eucgr.D01338	39.0287	45.4903	0.221026	0.453865	no	Eucgr.D01338	Control	Infected	OK	31.2135	114.973	1.88105	2.86E-12	yes	AT4G04610.1	APR1, APR, PRH19, ATAPR1	APS reductase 1
Eucgr.D01614	35.207	28.0618	-0.327253	1	no	Eucgr.D01614	Control	Infected	OK	22.9621	37.0025	0.68837	0.0406767	yes	AT2G34790.1	MEE23, EDA28	FAD-binding Berberine family protein
Eucgr.D01675	31.9774	42.724	0.417993	0.129847	no	Eucgr.D01675	Control	Infected	OK	35.2687	115.706	1.71401	2.73E-10	yes	AT1G02800.1	ATCEL2, CEL2	cellulase 2
Eucgr.D01687	26.5746	29.6262	0.156824	1	no	Eucgr.D01687	Control	Infected	OK	22.505	37.7432	0.74597	0.0263257	yes
Eucgr.D01750	18.3631	22.7225	0.307311	1	no	Eucgr.D01750	Control	Infected	OK	26.0266	48.614	0.901384	0.00337145	yes	AT4G10960.1	UGE5	UDP-D-glucose/UDP-D-galactose 4-epimerase 5
Eucgr.D01779	21.499	26.1	0.279777	1	no	Eucgr.D01779	Control	Infected	OK	23.699	40.7968	0.783632	0.0347214	yes	AT5G41670.2		6-phosphogluconate dehydrogenase family protein
Eucgr.D01836	97.5327	103.043	0.0792947	0.818045	no	Eucgr.D01836	Control	Infected	OK	124.97	66.9238	-0.900989	0.0029451	yes
Eucgr.D01966	34.9901	49.0733	0.487994	0.0906093	no	Eucgr.D01966	Control	Infected	OK	16.1372	36.7118	1.18586	0.00081692	yes	AT1G12440.2		A20/AN1-like zinc finger family protein
Eucgr.D01996	167.042	186.976	0.162642	0.596213	no	Eucgr.D01996	Control	Infected	OK	118.364	193.962	0.712541	0.0151581	yes	AT4G12290.1		Copper amine oxidase family protein
Eucgr.D02072	12.0786	5.49011	-1.13754	1	no	Eucgr.D02072	Control	Infected	OK	44.3108	28.359	-0.643852	0.0393406	yes	AT1G04110.1	SDD1	Subtilase family protein
Eucgr.D02096	232.956	270.932	0.217871	0.448256	no	Eucgr.D02096	Control	Infected	OK	225.14	371.321	0.721842	0.0135949	yes	AT4G16720.1		Ribosomal protein L23/L15e family protein
Eucgr.D02118	273.036	299.702	0.134439	0.0894843	no	Eucgr.D02118	Control	Infected	OK	238.951	335.984	0.491677	1.42E-10	yes
Eucgr.D02213	61.8722	68.8639	0.154457	0.616697	no	Eucgr.D02213	Control	Infected	OK	59.4962	90.3157	0.60218	0.0490211	yes	AT4G17790.1		SNARE associated Golgi protein family
Eucgr.D02218	28.1911	26.1832	-0.1066	1	no	Eucgr.D02218	Control	Infected	OK	49.3217	31.376	-0.65256	0.0459836	yes	AT5G46860.1	VAM3, ATVAM3, SYP22, ATSYP22, SGR3	Syntaxin/t-SNARE family protein
Eucgr.D02298	19.6173	12.3347	-0.669399	1	no	Eucgr.D02298	Control	Infected	OK	34.5138	20.671	-0.739564	0.0208158	yes	AT2G45910.1		U-box domain-containing protein kinase family protein
Eucgr.D02452	62.0715	59.0456	-0.0721017	0.846989	no	Eucgr.D02452	Control	Infected	OK	86.6638	48.4549	-0.838788	0.00907062	yes	AT2G02390.1	ATGSTZ1, GST18, GSTZ1	glutathione S-transferase zeta 1
Eucgr.D02461	110.478	133.323	0.271166	0.329999	no	Eucgr.D02461	Control	Infected	OK	95.8858	178.892	0.899698	0.00172184	yes	AT4G00100.1	ATRPS13A, RPS13, PFL2, RPS13A	ribosomal protein S13A
Eucgr.D02588	267.321	305.746	0.193759	0.507484	no	Eucgr.D02588	Control	Infected	OK	281.361	453.486	0.688638	0.0200744	yes	AT3G49010.3	ATBBC1, BBC1, RSU2	breast basic conserved 1
Eucgr.E00032	35.3324	27.4772	-0.362758	1	no	Eucgr.E00032	Control	Infected	OK	38.4481	20.8329	-0.884048	0.0084664	yes	AT1G01225.1		NC domain-containing protein-related
Eucgr.E00135	74.0067	49.2601	0	1	no	Eucgr.E00135	Control	Infected	OK	52.3619	28.4248	-0.881368	3.21E-07	yes
Eucgr.E00141	35.6473	33.9859	-0.0688567	1	no	Eucgr.E00141	Control	Infected	OK	33.4261	53.6688	0.683107	0.0256077	yes
Eucgr.E00277	144.301	200.805	0.476714	0.0726872	no	Eucgr.E00277	Control	Infected	OK	114.349	250.641	1.13217	6.91E-05	yes	AT1G32640.1	ATMYC2, RD22BP1, JAI1, JIN1, MYC2, ZBF1	Basic helix-loop-helix (bHLH) DNA-binding family protein
Eucgr.E00422	17.2292	36.559	1.08537	1	no	Eucgr.E00422	Control	Infected	OK	15.9564	41.5488	1.38067	5.13E-12	yes
Eucgr.E00482	26.639	33.0603	0.311562	1	no	Eucgr.E00482	Control	Infected	OK	34.9716	61.9743	0.825488	0.0155272	yes	AT5G24510.1		60S acidic ribosomal protein family
Eucgr.E00532	32.7937	42.0744	0.359524	0.154453	no	Eucgr.E00532	Control	Infected	OK	33.4	51.8345	0.634065	0.0340921	yes	AT1G12640.1		MBOAT (membrane bound O-acyl transferase) family protein
Eucgr.E00534	37.6413	33.8797	-0.151897	0.671409	no	Eucgr.E00534	Control	Infected	OK	36.8677	22.0599	-0.740927	0.0393406	yes	AT1G12710.1	AtPP2-A12, PP2-A12	phloem protein 2-A12
Eucgr.E00577	58.9178	211.843	0	1	no	Eucgr.E00577	Control	Infected	OK	93.9138	142.415	0.600695	0.0152506	yes
Eucgr.E00655	243.571	299.067	0.296125	0.27168	no	Eucgr.E00655	Control	Infected	OK	220.466	385.393	0.80577	0.00461243	yes
Eucgr.E00662	7.69446	29.5437	1.94096	1	no	Eucgr.E00662	Control	Infected	OK	60.6502	32.4193	-0.903658	0.00984432	yes	AT1G01490.2		Heavy metal transport/detoxification superfamily protein
Eucgr.E00663	9.43596	27.9267	1.5654	1	no	Eucgr.E00663	Control	Infected	OK	125.165	50.8003	-1.30093	6.54E-05	yes	AT1G01490.2		Heavy metal transport/detoxification superfamily protein
Eucgr.E00664	5.96028	15.0228	1.3337	1	no	Eucgr.E00664	Control	Infected	OK	69.5275	29.7748	-1.22349	0.000488122	yes	AT1G01490.2		Heavy metal transport/detoxification superfamily protein
Eucgr.E00665	3.74532	7.01719	0.905806	1	no	Eucgr.E00665	Control	Infected	OK	43.3077	18.0083	-1.26596	0.00957326	yes	AT1G01490.2		Heavy metal transport/detoxification superfamily protein
Eucgr.E00666	5.97494	8.43236	0.497012	1	no	Eucgr.E00666	Control	Infected	OK	56.5066	22.4181	-1.33376	0.00261407	yes	AT1G01490.2		Heavy metal transport/detoxification superfamily protein
Eucgr.E00668	3.91859	11.3091	1.52908	1	no	Eucgr.E00668	Control	Infected	OK	56.0085	21.035	-1.41285	0.00272826	yes	AT1G01490.2		Heavy metal transport/detoxification superfamily protein
Eucgr.E00768	5.31684	16.3765	1.62299	1	no	Eucgr.E00768	Control	Infected	OK	39.5548	18.2184	-1.11846	0.00425533	yes	AT1G01490.2		Heavy metal transport/detoxification superfamily protein
Eucgr.E00769	3.59978	8.15263	1.17936	1	no	Eucgr.E00769	Control	Infected	OK	40.5344	16.2095	-1.3223	0.000481144	yes	AT1G01490.2		Heavy metal transport/detoxification superfamily protein
Eucgr.E00806	25.3589	30.4962	0.266139	1	no	Eucgr.E00806	Control	Infected	OK	22.9745	39.6779	0.788303	0.0110233	yes	AT4G23650.1	CDPK6, CPK3	calcium-dependent protein kinase 6
Eucgr.E00812	15.0749	27.1748	0.850128	1	no	Eucgr.E00812	Control	Infected	OK	16.2282	46.8079	1.52825	1.49E-05	yes	AT1G64160.1		Disease resistance-responsive (dirigent-like protein) family protein
Eucgr.E00833	163.893	135.542	-0.274015	0.173843	no	Eucgr.E00833	Control	Infected	OK	176.253	120.957	-0.543158	0.0267958	yes
Eucgr.E00860	24.4773	31.1299	0.346854	1	no	Eucgr.E00860	Control	Infected	OK	19.9011	38.9969	0.970512	0.0020123	yes	AT5G62050.1	OXA1, ATOXA1, OXA1AT	homolog of yeast oxidase assembly 1 (OXA1)
Eucgr.E01004	21.8256	32.9428	0.593941	1	no	Eucgr.E01004	Control	Infected	OK	20.2156	45.11	1.15798	1.42E-05	yes
Eucgr.E01024	143.094	189.984	0.408922	0.120637	no	Eucgr.E01024	Control	Infected	OK	149.555	248.818	0.73441	0.0151535	yes	AT5G42020.1	BIP, BIP2	Heat shock protein 70 (Hsp 70) family protein
Eucgr.E01027	19.9513	15.3202	-0.381046	1	no	Eucgr.E01027	Control	Infected	OK	122.9	57.034	-1.10759	0.000120104	yes
Eucgr.E01082	32.5637	39.3732	0	1	no	Eucgr.E01082	Control	Infected	OK	41.3253	45.6606	0.143924	0.00098572	yes	AT2G46800.2	ZAT, ATMTP1, MTP1, ZAT1, ATCDF1	zinc transporter of Arabidopsis thaliana
Eucgr.E01097	26.9966	12.4604	-1.11542	1	no	Eucgr.E01097	Control	Infected	OK	82.9695	34.644	-1.25997	0.000112316	yes	AT1G63310.1		unknown protein; BEST Arabidopsis thaliana protein match is: unknown protein (TAIR:AT2G20362.1); Has 78 Blast hits to 77 proteins in 11 species: Archae - 0; Bacteria - 0; Metazoa - 0; Fungi - 0; Plants - 78; Viruses - 0; Other Eukaryotes - 0 (source: NCBI BLink).
Eucgr.E01169	32.2902	32.8045	0.0228	1	no	Eucgr.E01169	Control	Infected	OK	55.3424	41.4642	-0.416519	0.0211333	yes
Eucgr.E01366	25.7228	15.0893	-0.76952	1	no	Eucgr.E01366	Control	Infected	OK	37.7097	14.6296	-1.36605	0.000129832	yes
Eucgr.E01572	17.0632	8.71112	-0.969962	1	no	Eucgr.E01572	Control	Infected	OK	90.1615	34.504	-1.38575	5.09E-05	yes	AT4G37445.1		BEST Arabidopsis thaliana protein match is: Calcium-binding EF hand family protein (TAIR:AT1G64850.1); Has 30201 Blast hits to 17322 proteins in 780 species: Archae - 12; Bacteria - 1396; Metazoa - 17338; Fungi - 3422; Plants - 5037; Viruses - 0; Other Eukaryotes - 2996 (source: NCBI BLink).
Eucgr.E01620	32.1262	24.0633	-0.41692	1	no	Eucgr.E01620	Control	Infected	OK	36.1278	18.715	-0.948914	0.0109395	yes
Eucgr.E01648	0.41171	0.176531	-1.22171	1	no	Eucgr.E01648	Control	Infected	OK	46.5217	24.6462	-0.916541	0.0360522	yes	AT5G51160.1		Ankyrin repeat family protein
Eucgr.E01697	64.9005	69.6529	0.101954	0.766463	no	Eucgr.E01697	Control	Infected	OK	59.1208	98.8896	0.742153	0.0153322	yes	AT5G47030.1		ATPase, F1 complex, delta/epsilon subunit
Eucgr.E01709	37.7347	36.154	-0.0617349	0.87558	no	Eucgr.E01709	Control	Infected	OK	21.9881	42.298	0.943867	0.00380766	yes	AT3G22660.1		rRNA processing protein-related
Eucgr.E01863	0.720862	0.325827	-1.14561	1	no	Eucgr.E01863	Control	Infected	OK	45.66	27.9365	-0.70878	0.0172271	yes	AT5G36930.2		Disease resistance protein (TIR-NBS-LRR class) family
Eucgr.E01878	62.5481	49.1773	-0.346973	0.184459	no	Eucgr.E01878	Control	Infected	OK	73.3842	45.8988	-0.677011	0.0245576	yes	AT4G19860.1		alpha/beta-Hydrolases superfamily protein
Eucgr.E01893	50.5746	56.0079	0.147216	0.627472	no	Eucgr.E01893	Control	Infected	OK	29.4342	49.5428	0.751181	0.0106813	yes	AT1G10180.1		BEST Arabidopsis thaliana protein match is: exocyst complex component 84B (TAIR:AT5G49830.1); Has 132 Blast hits to 132 proteins in 25 species: Archae - 0; Bacteria - 0; Metazoa - 7; Fungi - 0; Plants - 117; Viruses - 0; Other Eukaryotes - 8 (source: NCBI BLink).
Eucgr.E02222	0.0123653	0	-1.79769e+308	1	no	Eucgr.E02222	Control	Infected	OK	46.8911	14.8803	-1.65591	4.31E-05	yes	AT5G23370.1		GRAM domain-containing protein / ABA-responsive protein-related
Eucgr.E02322	31.6057	35.9204	0.184616	1	no	Eucgr.E02322	Control	Infected	OK	29.7417	59.0001	0.988231	0.00413131	yes	AT4G15000.1		Ribosomal L27e protein family
Eucgr.E02329	61.2428	60.8002	-0.0104633	0.984068	no	Eucgr.E02329	Control	Infected	OK	38.3657	75.6534	0.979587	0.00344626	yes	AT4G15000.1		Ribosomal L27e protein family
Eucgr.E02353	121.808	134.439	0.142348	0.480311	no	Eucgr.E02353	Control	Infected	OK	76.1641	114.968	0.594052	0.00103961	yes
Eucgr.E02614	48.2615	48.5777	0.0094216	0.988079	no	Eucgr.E02614	Control	Infected	OK	36.4875	71.5362	0.971269	0.0102042	yes	AT4G15000.1		Ribosomal L27e protein family
Eucgr.E02651	11.8716	32.3437	1.44597	1	no	Eucgr.E02651	Control	Infected	OK	6.49999	47.1411	2.85847	0	yes	AT5G47220.1	ATERF2, ATERF-2, ERF2	ethylene responsive element binding factor 2
Eucgr.E02669	19.768	9.51983	-1.05416	1	no	Eucgr.E02669	Control	Infected	OK	37.7563	17.1051	-1.14229	0.00335657	yes	AT3G25720.1		RNA-directed DNA polymerase (reverse transcriptase)-related family protein
Eucgr.E02861	15.7767	25.1827	0.674634	1	no	Eucgr.E02861	Control	Infected	OK	31.677	49.5792	0.646299	0.00844254	yes
Eucgr.E02981	50.9568	55.6455	0.12699	0.547572	no	Eucgr.E02981	Control	Infected	OK	83.7063	108.473	0.373924	0.0417268	yes
Eucgr.E03271	11.6553	3.99319	-1.54538	1	no	Eucgr.E03271	Control	Infected	OK	35.7817	11.7376	-1.60809	0.000219449	yes	AT4G20970.1		basic helix-loop-helix (bHLH) DNA-binding superfamily protein
Eucgr.E03348	57.6314	57.357	-0.00688593	0.988079	no	Eucgr.E03348	Control	Infected	OK	54.0633	94.3053	0.802689	0.00540583	yes	AT3G57150.1	NAP57, AtNAP57, CBF5, AtCBF5	homologue of NAP57
Eucgr.E03364	16.8914	12.8453	-0.395056	1	no	Eucgr.E03364	Control	Infected	OK	37.4377	19.5669	-0.936073	0.0108646	yes	AT1G11120.2		unknown protein; FUNCTIONS IN: molecular_function unknown; INVOLVED IN: biological_process unknown; LOCATED IN: cellular_component unknown; EXPRESSED IN: 10 plant structures; EXPRESSED DURING: 4 anthesis, F mature embryo stage, petal differentiation and expansion stage, E expanded cotyledon stage, D bilateral stage; BEST Arabidopsis thaliana protein match is: unknown protein (TAIR:AT4G28170.1); H…
Eucgr.E03682	9.57688	25.3359	1.40356	1	no	Eucgr.E03682	Control	Infected	OK	6.52717	38.1801	2.54829	1.30E-14	yes	AT3G61040.1	CYP76C7	cytochrome P450, family 76, subfamily C, polypeptide 7
Eucgr.E03859	168.684	136.731	-0.302982	0.285485	no	Eucgr.E03859	Control	Infected	OK	213.589	134.683	-0.66527	0.0367613	yes	AT1G09930.1	ATOPT2, OPT2	oligopeptide transporter 2
Eucgr.E03884	92.1755	84.3315	-0.128311	0.750387	no	Eucgr.E03884	Control	Infected	OK	112.06	45.9914	-1.28484	0.000566287	yes	AT3G09950.1		unknown protein; BEST Arabidopsis thaliana protein match is: unknown protein (TAIR:AT5G41761.1); Has 128 Blast hits to 128 proteins in 12 species: Archae - 0; Bacteria - 0; Metazoa - 0; Fungi - 0; Plants - 128; Viruses - 0; Other Eukaryotes - 0 (source: NCBI BLink).
Eucgr.E03925	92.8889	75.843	-0.29249	0.329863	no	Eucgr.E03925	Control	Infected	OK	110.274	45.4198	-1.2797	8.99E-05	yes
Eucgr.E03932	0.690613	1.57718	1.1914	1	no	Eucgr.E03932	Control	Infected	OK	13.7854	104.169	2.91771	0	yes	AT5G09360.1	LAC14	laccase 14
Eucgr.E03935	3.24526	2.96471	-0.130444	1	no	Eucgr.E03935	Control	Infected	OK	16.5267	67.2272	2.02425	9.67E-09	yes	AT5G09360.1	LAC14	laccase 14
Eucgr.E04043	10.5242	33.7421	1.68084	1	no	Eucgr.E04043	Control	Infected	OK	9.756	36.6571	1.90973	0	yes
Eucgr.E04221	108.222	135.214	0.321254	0.233154	no	Eucgr.E04221	Control	Infected	OK	34.8453	178.558	2.35736	0	yes	AT5G09360.1	LAC14	laccase 14
Eucgr.F00193	155.159	170.749	0	1	no	Eucgr.F00193	Control	Infected	OK	131.32	211.059	0.684562	0.0208158	yes
Eucgr.F00234	14.6485	3.50992	-2.06125	1	no	Eucgr.F00234	Control	Infected	OK	43.5105	11.4549	-1.9254	8.75E-06	yes	AT5G42380.1	CML39, CML37	calmodulin like 37
Eucgr.F00238	38.6551	32.6522	-0.243477	0.395277	no	Eucgr.F00238	Control	Infected	OK	45.1016	28.8666	-0.643777	0.0383752	yes
Eucgr.F00428	18.0489	23.3413	0.370976	1	no	Eucgr.F00428	Control	Infected	OK	23.8991	43.2107	0.854432	0.0142502	yes	AT5G65520.1		Tetratricopeptide repeat (TPR)-like superfamily protein
Eucgr.F00485	35.3531	19.7024	-0.843467	1	no	Eucgr.F00485	Control	Infected	OK	37.5725	21.9139	-0.77783	0.0384863	yes	AT1G22160.1		Protein of unknown function (DUF581)
Eucgr.F00751	13.5231	10.2829	-0.395185	1	no	Eucgr.F00751	Control	Infected	OK	86.9897	33.2969	-1.38546	2.58E-05	yes	AT5G54980.1		Uncharacterised protein family (UPF0497)
Eucgr.F01127	330.108	256.591	-0.363468	0.19426	no	Eucgr.F01127	Control	Infected	OK	81.7515	47.4466	-0.78494	0.0360522	yes	AT3G15353.1	MT3, ATMT3	metallothionein 3
Eucgr.F01184	33.7925	22.684	-0.575028	1	no	Eucgr.F01184	Control	Infected	OK	35.9199	20.2147	-0.829377	0.0161478	yes	AT5G54080.2	HGO	homogentisate 1,2-dioxygenase
Eucgr.F01185	38.5539	27.2218	-0.502114	0.0680117	no	Eucgr.F01185	Control	Infected	OK	38.8794	20.0374	-0.956313	0.00467473	yes	AT5G54080.2	HGO	homogentisate 1,2-dioxygenase
Eucgr.F01219	46.144	44.4764	-0.0531027	0.885342	no	Eucgr.F01219	Control	Infected	OK	43.0489	67.811	0.655541	0.0281599	yes	AT3G15000.1		cobalt ion binding
Eucgr.F01251	162.071	227.893	0.49173	0.0505429	no	Eucgr.F01251	Control	Infected	OK	146.252	238.441	0.705182	0.0175163	yes	AT2G34250.2		SecY protein transport family protein
Eucgr.F01474	44.2128	46.9244	0.0858748	0.679528	no	Eucgr.F01474	Control	Infected	OK	39.2118	54.9975	0.488079	0.020725	yes
Eucgr.F01480	31.4596	36.77	0.225029	1	no	Eucgr.F01480	Control	Infected	OK	19.689	43.6536	1.14872	6.53E-05	yes	AT3G12670.1	emb2742	CTP synthase family protein
Eucgr.F01578	11.8768	5.8067	-1.03235	1	no	Eucgr.F01578	Control	Infected	OK	38.9936	19.5017	-0.99964	0.00176971	yes	AT1G75260.1		oxidoreductases, acting on NADH or NADPH
Eucgr.F01829	0.130904	0.0318431	-2.03946	1	no	Eucgr.F01829	Control	Infected	OK	53.8853	19.7795	-1.44588	7.92E-05	yes	AT1G21270.1	WAK2	wall-associated kinase 2
Eucgr.F01905	22.1934	30.6759	0.466977	1	no	Eucgr.F01905	Control	Infected	OK	26.5465	42.2411	0.670123	0.0467411	yes	AT1G45170.1		unknown protein; BEST Arabidopsis thaliana protein match is: unknown protein (TAIR:AT5G42960.1); Has 62 Blast hits to 62 proteins in 18 species: Archae - 0; Bacteria - 0; Metazoa - 0; Fungi - 0; Plants - 62; Viruses - 0; Other Eukaryotes - 0 (source: NCBI BLink).
Eucgr.F01950	33.7723	31.5013	-0.10043	1	no	Eucgr.F01950	Control	Infected	OK	50.5187	22.3912	-1.17388	0.000147061	yes	AT1G21000.1		PLATZ transcription factor family protein
Eucgr.F02057	21.4267	27.3753	0.353468	1	no	Eucgr.F02057	Control	Infected	OK	22.4788	39.4965	0.813158	0.0126612	yes	AT1G55900.1	TIM50, emb1860	Haloacid dehalogenase-like hydrolase (HAD) superfamily protein
Eucgr.F02140	106.348	95.7324	-0.151712	0.460128	no	Eucgr.F02140	Control	Infected	OK	121.538	90.5127	-0.425212	0.0218734	yes	AT5G64816.2		unknown protein; Has 35333 Blast hits to 34131 proteins in 2444 species: Archae - 798; Bacteria - 22429; Metazoa - 974; Fungi - 991; Plants - 531; Viruses - 0; Other Eukaryotes - 9610 (source: NCBI BLink).
Eucgr.F02152	91.7933	71.2919	-0.36465	0.171745	no	Eucgr.F02152	Control	Infected	OK	104.203	58.6122	-0.830128	0.00667266	yes	AT4G38060.2		unknown protein; BEST Arabidopsis thaliana protein match is: unknown protein (TAIR:AT5G65480.1); Has 35333 Blast hits to 34131 proteins in 2444 species: Archae - 798; Bacteria - 22429; Metazoa - 974; Fungi - 991; Plants - 531; Viruses - 0; Other Eukaryotes - 9610 (source: NCBI BLink).
Eucgr.F02158	26.7514	28.3959	0.0860675	1	no	Eucgr.F02158	Control	Infected	OK	23.6893	37.2869	0.654434	0.0487502	yes	AT1G07840.1		Sas10/Utp3/C1D family
Eucgr.F02243	47.8812	35.513	-0.431114	0.130008	no	Eucgr.F02243	Control	Infected	OK	37.7394	18.8844	-0.998878	0.00547795	yes	AT1G10200.1	WLIM1	GATA type zinc finger transcription factor family protein
Eucgr.F02300	51.5797	70.78	0.456538	0.0757185	no	Eucgr.F02300	Control	Infected	OK	35.6401	72.1601	1.0177	0.000613321	yes	AT3G16150.1		N-terminal nucleophile aminohydrolases (Ntn hydrolases) superfamily protein
Eucgr.F02369	41.8314	49.4535	0.241486	0.0734212	no	Eucgr.F02369	Control	Infected	OK	38.4262	67.0707	0.803594	8.61E-09	yes
Eucgr.F02375	52.5228	63.3646	0.270732	0.465345	no	Eucgr.F02375	Control	Infected	OK	46.2572	89.8476	0.957804	0.00804497	yes	AT2G15780.1		Cupredoxin superfamily protein
Eucgr.F02376	74.1031	102.752	0.471565	0.11465	no	Eucgr.F02376	Control	Infected	OK	75.4954	126.333	0.742773	0.0293411	yes	AT2G15780.1		Cupredoxin superfamily protein
Eucgr.F02435	42.935	37.5142	-0.194718	0.303666	no	Eucgr.F02435	Control	Infected	OK	51.1766	33.7625	-0.600065	0.00617062	yes
Eucgr.F02456	3.67668	16.8042	2.19235	1	no	Eucgr.F02456	Control	Infected	OK	4.63974	42.4253	3.19281	0	yes
Eucgr.F02470	20.7328	15.6144	-0.409036	1	no	Eucgr.F02470	Control	Infected	OK	36.2372	17.8043	-1.02525	0.00720129	yes	AT4G19840.1	ATPP2-A1, ATPP2A-1, PP2-A1	phloem protein 2-A1
Eucgr.F02551	73.5447	95.3021	0.373886	0.161035	no	Eucgr.F02551	Control	Infected	OK	81.8832	141.783	0.792044	0.00693441	yes	AT1G80230.1		Rubredoxin-like superfamily protein
Eucgr.F02575	70.9023	48.9122	-0.53564	0.0717447	no	Eucgr.F02575	Control	Infected	OK	57.6593	28.7759	-1.00269	0.011168	yes	AT1G52827.1	CDT1, ATCDT1	cadmium tolerance 1
Eucgr.F02641	47.981	47.9344	-0.00140004	0.996831	no	Eucgr.F02641	Control	Infected	OK	27.5694	106.134	1.94474	8.03E-12	yes	AT5G09360.1	LAC14	laccase 14
Eucgr.F02696	95.1755	118.667	0.318256	0.208838	no	Eucgr.F02696	Control	Infected	OK	84.2943	171.969	1.02864	0.000130494	yes
Eucgr.F02872	31.8586	33.021	0.0517026	1	no	Eucgr.F02872	Control	Infected	OK	38.2187	14.8255	-1.3662	0.000129905	yes
Eucgr.F02894	21.7145	10.8982	-0.994566	1	no	Eucgr.F02894	Control	Infected	OK	36.0982	14.8922	-1.27737	0.000232778	yes	AT4G09670.1		Oxidoreductase family protein
Eucgr.F03027	108.241	134.485	0.313197	0.246045	no	Eucgr.F03027	Control	Infected	OK	134.109	204.794	0.610769	0.0410898	yes	AT3G16080.1		Zinc-binding ribosomal protein family protein
Eucgr.F03030	14.7237	25.282	0.779968	1	no	Eucgr.F03030	Control	Infected	OK	15.1509	35.8043	1.24073	4.21E-05	yes	AT2G25737.1		Sulfite exporter TauE/SafE family protein
Eucgr.F03036	18.0242	28.9689	0.684567	1	no	Eucgr.F03036	Control	Infected	OK	24.6567	44.1578	0.840689	0.00862294	yes	AT1G79870.1		D-isomer specific 2-hydroxyacid dehydrogenase family protein
Eucgr.F03161	60.0575	79.4552	0.403797	0.0831285	no	Eucgr.F03161	Control	Infected	OK	54.7183	96.331	0.815977	0.00184104	yes	AT3G13930.1		Dihydrolipoamide acetyltransferase, long form protein
Eucgr.F03229	61.9342	47.3953	-0.385991	0.165177	no	Eucgr.F03229	Control	Infected	OK	65.7029	39.1868	-0.745587	0.0242888	yes	AT3G14750.1		unknown protein; BEST Arabidopsis thaliana protein match is: unknown protein (TAIR:AT1G67170.1); Has 4036 Blast hits to 3091 proteins in 519 species: Archae - 61; Bacteria - 669; Metazoa - 1503; Fungi - 255; Plants - 421; Viruses - 4; Other Eukaryotes - 1123 (source: NCBI BLink).
Eucgr.F03335	16.0028	35.9976	1.16958	1	no	Eucgr.F03335	Control	Infected	OK	31.0969	51.1049	0.716689	0.0238948	yes	AT5G53750.1		CBS domain-containing protein
Eucgr.F03384	19.2798	23.8527	0.30706	1	no	Eucgr.F03384	Control	Infected	OK	23.0757	55.4168	1.26395	1.06E-05	yes	AT3G20640.1		basic helix-loop-helix (bHLH) DNA-binding superfamily protein
Eucgr.F03432	262.03	222.72	-0.2345	0.403101	no	Eucgr.F03432	Control	Infected	OK	421.591	277.336	-0.604213	0.0469276	yes	AT4G27130.1		Translation initiation factor SUI1 family protein
Eucgr.F03443	22.823	30.3796	0.412619	1	no	Eucgr.F03443	Control	Infected	OK	22.294	36.9804	0.730108	0.0258794	yes	AT5G54810.1	TSB1, TRPB, TRP2, ATTSB1	tryptophan synthase beta-subunit 1
Eucgr.F03495	47.0052	41.1541	-0.191785	0.524016	no	Eucgr.F03495	Control	Infected	OK	61.5051	34.3463	-0.840554	0.00592832	yes	AT5G55180.1		O-Glycosyl hydrolases family 17 protein
Eucgr.F03514	47.918	57.7483	0.269212	0.421416	no	Eucgr.F03514	Control	Infected	OK	21.1559	134.3	2.66633	0	yes	AT5G55460.1		Bifunctional inhibitor/lipid-transfer protein/seed storage 2S albumin superfamily protein
Eucgr.F03732	25.032	14.3805	-0.799662	1	no	Eucgr.F03732	Control	Infected	OK	36.6271	17.6134	-1.05624	0.00158738	yes	AT5G65210.5	TGA1	bZIP transcription factor family protein
Eucgr.F03770	50.2364	58.423	0.217803	0.454889	no	Eucgr.F03770	Control	Infected	OK	49.5746	94.0593	0.92397	0.00124403	yes	AT1G77670.1		Pyridoxal phosphate (PLP)-dependent transferases superfamily protein
Eucgr.F03933	22.1717	24.1338	0.122338	1	no	Eucgr.F03933	Control	Infected	OK	21.968	37.0205	0.752923	0.0217341	yes	AT1G80560.1	ATIMD2, IMD2	isopropylmalate dehydrogenase 2
Eucgr.F03985	32.1547	22.7225	-0.500905	1	no	Eucgr.F03985	Control	Infected	OK	35.858	20.6802	-0.794049	0.0238948	yes	AT1G80940.1		unknown protein; Has 30201 Blast hits to 17322 proteins in 780 species: Archae - 12; Bacteria - 1396; Metazoa - 17338; Fungi - 3422; Plants - 5037; Viruses - 0; Other Eukaryotes - 2996 (source: NCBI BLink).
Eucgr.F04018	365.539	411.924	0.172353	0.58963	no	Eucgr.F04018	Control	Infected	OK	325.404	519.536	0.674992	0.0292523	yes	AT3G13580.1		Ribosomal protein L30/L7 family protein
Eucgr.F04025	31.7432	29.7376	-0.0941574	1	no	Eucgr.F04025	Control	Infected	OK	36.3891	27.4054	-0.409047	0.0451081	yes
Eucgr.F04053	42.1399	31.8961	-0.401806	0.153026	no	Eucgr.F04053	Control	Infected	OK	38.4422	20.7016	-0.89295	0.00862294	yes	AT3G13062.2		Polyketide cyclase/dehydrase and lipid transport superfamily protein
Eucgr.F04070	88.9279	74.1434	-0.262318	0.219589	no	Eucgr.F04070	Control	Infected	OK	102.362	69.7567	-0.553277	0.0151581	yes
Eucgr.F04184	41.2838	32.3345	-0.352501	0.199315	no	Eucgr.F04184	Control	Infected	OK	41.4001	25.7065	-0.6875	0.0330539	yes	AT1G34060.1		Pyridoxal phosphate (PLP)-dependent transferases superfamily protein
Eucgr.F04189	146.051	163.451	0.162387	0.589377	no	Eucgr.F04189	Control	Infected	OK	123.672	231.04	0.901622	0.00152705	yes	AT4G09800.1	RPS18C	S18 ribosomal protein
Eucgr.F04203	7.90379	31.0113	1.97218	1	no	Eucgr.F04203	Control	Infected	OK	5.45314	54.1265	3.31118	0	yes	AT5G64750.1	ABR1	Integrase-type DNA-binding superfamily protein
Eucgr.F04236	64.9387	76.3261	0.233098	0.425465	no	Eucgr.F04236	Control	Infected	OK	68.5457	43.6391	-0.651444	0.0352039	yes	AT1G69100.1		Eukaryotic aspartyl protease family protein
Eucgr.F04257	21.3204	35.7919	0.747398	1	no	Eucgr.F04257	Control	Infected	OK	30.3085	50.1308	0.725977	0.0190652	yes	AT1G43710.1	emb1075	Pyridoxal phosphate (PLP)-dependent transferases superfamily protein
Eucgr.F04345	292.871	363.67	0.312361	0.237036	no	Eucgr.F04345	Control	Infected	OK	225.713	350.636	0.635487	0.0268685	yes
Eucgr.F04347	50.4634	35.8886	-0.491712	0.0580969	no	Eucgr.F04347	Control	Infected	OK	39.9153	24.1319	-0.725998	0.0298444	yes	AT1G21760.1	ATFBP7, FBP7	F-box protein 7
Eucgr.F04401	72.0333	63.6589	-0.178301	0.519778	no	Eucgr.F04401	Control	Infected	OK	93.366	56.7785	-0.717552	0.014329	yes	AT1G72510.2		Protein of unknown function (DUF1677)
Eucgr.F04428	33.9257	46.0821	0.441829	0.093687	no	Eucgr.F04428	Control	Infected	OK	35.4967	57.6139	0.69873	0.0223076	yes	AT1G80600.1	WIN1	HOPW1-1-interacting 1
Eucgr.F04467	33.7524	26.1896	-0.365995	1	no	Eucgr.F04467	Control	Infected	OK	54.8623	27.8867	-0.97624	0.00263137	yes	AT1G79520.2		Cation efflux family protein
Eucgr.G00028	13.8691	8.49036	-0.707979	1	no	Eucgr.G00028	Control	Infected	OK	36.1791	18.4056	-0.975013	0.00718482	yes	AT3G02700.1		NC domain-containing protein-related
Eucgr.G00483	19.8776	19.1661	-0.0525834	1	no	Eucgr.G00483	Control	Infected	OK	38.0193	16.7828	-1.17975	0.0155272	yes	AT2G23690.1		unknown protein; FUNCTIONS IN: molecular_function unknown; INVOLVED IN: N-terminal protein myristoylation; LOCATED IN: cellular_component unknown; EXPRESSED IN: 7 plant structures; EXPRESSED DURING: petal differentiation and expansion stage; BEST Arabidopsis thaliana protein match is: unknown protein (TAIR:AT4G37240.1); Has 243 Blast hits to 243 proteins in 15 species: Archae - 0; Bacteria - 0; M…
Eucgr.G00485	35.8457	25.4005	-0.496942	0.114202	no	Eucgr.G00485	Control	Infected	OK	40.2506	18.1862	-1.14616	0.00223749	yes	AT2G23690.1		unknown protein; FUNCTIONS IN: molecular_function unknown; INVOLVED IN: N-terminal protein myristoylation; LOCATED IN: cellular_component unknown; EXPRESSED IN: 7 plant structures; EXPRESSED DURING: petal differentiation and expansion stage; BEST Arabidopsis thaliana protein match is: unknown protein (TAIR:AT4G37240.1); Has 243 Blast hits to 243 proteins in 15 species: Archae - 0; Bacteria - 0; M…
Eucgr.G00555	36.7587	41.7872	0.184977	0.550715	no	Eucgr.G00555	Control	Infected	OK	38.6644	61.217	0.662926	0.0304337	yes	AT4G20020.1		unknown protein; BEST Arabidopsis thaliana protein match is: unknown protein (TAIR:AT5G44780.1); Has 28928 Blast hits to 16023 proteins in 1033 species: Archae - 4; Bacteria - 4155; Metazoa - 15463; Fungi - 2938; Plants - 3091; Viruses - 205; Other Eukaryotes - 3072 (source: NCBI BLink).
Eucgr.G00577	72.5304	61.086	-0.247744	0.382155	no	Eucgr.G00577	Control	Infected	OK	87.3105	50.4425	-0.791514	0.00784995	yes	AT5G54390.1	AHL, ATAHL, HL	HAL2-like
Eucgr.G00850	16.4084	24.5188	0.579452	1	no	Eucgr.G00850	Control	Infected	OK	17.9382	48.2701	1.42809	6.12E-06	yes	AT5G64260.1	EXL2	EXORDIUM like 2
Eucgr.G01052	21.5808	10.959	-0.97763	1	no	Eucgr.G01052	Control	Infected	OK	50.3579	20.9777	-1.26336	6.32E-05	yes	AT4G35580.3	NTL9	NAC transcription factor-like 9
Eucgr.G01134	16.9202	23.9689	0.502421	1	no	Eucgr.G01134	Control	Infected	OK	29.8668	71.0572	1.25044	0.000481403	yes	AT2G14580.1	ATPRB1, PRB1	basic pathogenesis-related protein 1
Eucgr.G01137	24.3403	32.224	0.404792	1	no	Eucgr.G01137	Control	Infected	OK	12.4174	48.3332	1.96065	1.29E-07	yes	AT2G14610.1	PR1, PR 1, ATPR1	pathogenesis-related gene 1
Eucgr.G01350	34.9297	41.5022	0.248735	0.404462	no	Eucgr.G01350	Control	Infected	OK	40.4572	64.8772	0.681316	0.0260076	yes	AT3G19450.1	CAD4, ATCAD4, CAD, CAD-C	GroES-like zinc-binding alcohol dehydrogenase family protein
Eucgr.G01415	54.1119	41.8066	-0.372215	0.148741	no	Eucgr.G01415	Control	Infected	OK	44.8052	22.6685	-0.982977	0.00077043	yes	AT2G23360.1		Plant protein of unknown function (DUF869)
Eucgr.G01436	43.7642	32.8433	-0.414153	0.130082	no	Eucgr.G01436	Control	Infected	OK	55.9294	27.0064	-1.0503	0.000676456	yes	AT4G34000.2	ABF3, DPBF5	abscisic acid responsive elements-binding factor 3
Eucgr.G01501	22.1306	16.5495	-0.419254	1	no	Eucgr.G01501	Control	Infected	OK	10.5486	38.1812	1.85581	3.33E-06	yes	AT2G15780.1		Cupredoxin superfamily protein
Eucgr.G01604	76.6253	86.8815	0.18123	0.553792	no	Eucgr.G01604	Control	Infected	OK	80.6945	149.3	0.887674	0.00222623	yes	AT3G25520.2	ATL5	ribosomal protein L5
Eucgr.G01605	49.8852	64.6181	0.373326	0.28174	no	Eucgr.G01605	Control	Infected	OK	56.7233	94.7934	0.740846	0.0376857	yes	AT3G25520.1	ATL5, PGY3, OLI5, RPL5A	ribosomal protein L5
Eucgr.G01623	150.132	180.681	0.267217	0.336243	no	Eucgr.G01623	Control	Infected	OK	116.747	202.145	0.792004	0.00704805	yes	AT2G21580.2		Ribosomal protein S25 family protein
Eucgr.G01703	80.7611	58.1611	-0.473606	0.0536149	no	Eucgr.G01703	Control	Infected	OK	82.503	50.6855	-0.702873	0.0176134	yes	AT4G34610.2	BLH6	BEL1-like homeodomain 6
Eucgr.G01720	91.5536	131.436	0	1	no	Eucgr.G01720	Control	Infected	OK	82.9113	128.475	0.631846	0.0105243	yes
Eucgr.G01722	27.0196	21.4762	-0.331269	1	no	Eucgr.G01722	Control	Infected	OK	55.1265	31.0544	-0.82795	0.0119825	yes	AT5G66320.2	GATA5	GATA transcription factor 5
Eucgr.G01740	50.6537	58.8328	0.215953	0.451397	no	Eucgr.G01740	Control	Infected	OK	46.963	71.6375	0.609192	0.0409982	yes	AT4G38890.1		FMN-linked oxidoreductases superfamily protein
Eucgr.G01772	25.0431	14.951	-0.744173	1	no	Eucgr.G01772	Control	Infected	OK	35.8848	18.4318	-0.961179	0.00319316	yes	AT4G38660.1		Pathogenesis-related thaumatin superfamily protein
Eucgr.G01796	58.2448	47.6601	0	1	no	Eucgr.G01796	Control	Infected	OK	54.1127	38.8613	-0.477634	0.046887	yes
Eucgr.G01876	46.6691	54.7023	0.229135	0.439585	no	Eucgr.G01876	Control	Infected	OK	25.5638	42.7988	0.743467	0.0220566	yes	AT4G38250.1		Transmembrane amino acid transporter family protein
Eucgr.G01905	50.5311	68.6918	0.442968	0.0759826	no	Eucgr.G01905	Control	Infected	OK	40.3036	72.8647	0.854314	0.00284103	yes	AT5G36880.2	ACS	acetyl-CoA synthetase
Eucgr.G01954	6.0853	27.291	2.16503	1	no	Eucgr.G01954	Control	Infected	OK	23.0304	96.9773	2.07411	1.23E-12	yes	AT5G13220.1	JAZ10, TIFY9, JAS1	jasmonate-zim-domain protein 10
Eucgr.G02203	73.1478	46.1913	0	1	no	Eucgr.G02203	Control	Infected	OK	59.1593	39.4477	-0.584665	0.0135248	yes	AT1G71090.1		Auxin efflux carrier family protein
Eucgr.G02417	23.2074	13.1545	-0.819034	1	no	Eucgr.G02417	Control	Infected	OK	64.2772	28.3112	-1.18293	0.00332922	yes	AT1G65910.1	anac028, NAC028	NAC domain containing protein 28
Eucgr.G02505	114.062	147.084	0.366829	0.163101	no	Eucgr.G02505	Control	Infected	OK	112.116	191.406	0.771643	0.00832138	yes	AT1G26880.1		Ribosomal protein L34e superfamily protein
Eucgr.G02578	78.3579	59.1491	-0.405721	0.111617	no	Eucgr.G02578	Control	Infected	OK	102.555	65.8652	-0.638809	0.0348697	yes	AT5G08260.1	scpl35	serine carboxypeptidase-like 35
Eucgr.G02582	66.6901	53.9654	-0.305438	0.251925	no	Eucgr.G02582	Control	Infected	OK	83.519	53.5907	-0.640121	0.0355491	yes
Eucgr.G02690	35.5968	49.4004	0.472774	0.0810694	no	Eucgr.G02690	Control	Infected	OK	26.9124	70.2536	1.3843	2.18E-06	yes	AT2G21580.2		Ribosomal protein S25 family protein
Eucgr.G02703	152.614	210.045	0.460811	0.0624808	no	Eucgr.G02703	Control	Infected	OK	158.442	252.224	0.670745	0.0238948	yes	AT1G66240.1	ATX1, ATATX1	homolog of anti-oxidant 1
Eucgr.G02722	26.0811	30.3172	0.217129	1	no	Eucgr.G02722	Control	Infected	OK	20.0877	37.6195	0.905167	0.000272239	yes	AT5G04520.1		Protein of unknown function DUF455
Eucgr.G02779	100.14	98.2832	-0.0270008	0.811756	no	Eucgr.G02779	Control	Infected	OK	85.8707	104.331	0.280931	0.0170687	yes
Eucgr.G02902	261.982	267.706	0.0311805	0.934997	no	Eucgr.G02902	Control	Infected	OK	59.0825	126.267	1.09567	0.000248036	yes
Eucgr.G02935	109.792	82.1624	-0.418219	0.100158	no	Eucgr.G02935	Control	Infected	OK	141.002	64.6475	-1.12504	8.28E-05	yes	AT5G02290.2	NAK	Protein kinase superfamily protein
Eucgr.G02989	31.9865	37.1675	0.216578	0.515408	no	Eucgr.G02989	Control	Infected	OK	32.6323	73.8658	1.17861	8.47E-05	yes	AT5G05990.1		Mitochondrial glycoprotein family protein
Eucgr.G03030	116.358	89.4938	-0.378712	0.145276	no	Eucgr.G03030	Control	Infected	OK	128.9	83.2041	-0.631528	0.0358563	yes	AT2G39940.1	COI1	RNI-like superfamily protein
Eucgr.G03033	32.2859	45.7649	0.503338	0.0686096	no	Eucgr.G03033	Control	Infected	OK	36.6362	57.208	0.642948	0.0484063	yes	AT2G39960.1		Microsomal signal peptidase 25 kDa subunit (SPC25)
Eucgr.G03042	524.081	570.515	0.122477	0.173276	no	Eucgr.G03042	Control	Infected	OK	571.952	902.74	0.658418	5.72E-08	yes
Eucgr.G03062	35.4166	22.8427	-0.63269	1	no	Eucgr.G03062	Control	Infected	OK	41.6735	14.3603	-1.53705	6.32E-06	yes
Eucgr.G03122	28.1003	23.338	-0.267906	1	no	Eucgr.G03122	Control	Infected	OK	59.1438	27.585	-1.10035	0.000313633	yes	AT2G40480.1		Plant protein of unknown function (DUF827)
Eucgr.G03134	98.0998	102.202	0.0591054	0.867961	no	Eucgr.G03134	Control	Infected	OK	81.2354	151.394	0.898127	0.00172803	yes	AT2G40610.1	ATEXPA8, EXP8, ATEXP8, ATHEXP ALPHA 1.11, EXPA8	expansin A8
Eucgr.G03307	5.30255	29.847	2.49283	1	no	Eucgr.G03307	Control	Infected	OK	4.52028	40.9782	3.18037	0	yes	AT1G12740.1	CYP87A2	cytochrome P450, family 87, subfamily A, polypeptide 2
Eucgr.G03364	96.9579	93.7491	-0.0485531	0.883527	no	Eucgr.G03364	Control	Infected	OK	113.575	71.1481	-0.674746	0.0148902	yes
Eucgr.G03401	128.775	149.431	0.214629	0.452638	no	Eucgr.G03401	Control	Infected	OK	122.696	243.38	0.988117	0.000416101	yes	AT1G74050.1		Ribosomal protein L6 family protein
Eucgr.G03412	48.9612	67.7097	0.467723	0.0596292	no	Eucgr.G03412	Control	Infected	OK	46.6308	78.0152	0.742472	0.0113495	yes	AT2G44350.1	ATCS, CSY4	Citrate synthase family protein
Eucgr.H00057	196.859	235.343	0.2576	0.351858	no	Eucgr.H00057	Control	Infected	OK	186.411	313.496	0.749965	0.0097675	yes	AT4G13170.1		Ribosomal protein L13 family protein
Eucgr.H00134	134.05	167.05	0.317507	0.0925161	no	Eucgr.H00134	Control	Infected	OK	122.155	242.729	0.990631	1.30E-07	yes
Eucgr.H00194	266.918	298.346	0.160591	0.59194	no	Eucgr.H00194	Control	Infected	OK	238.329	400.7	0.749571	0.00962017	yes	AT5G09510.1		Ribosomal protein S19 family protein
Eucgr.H00199	1.26905	0.374208	-1.76184	1	no	Eucgr.H00199	Control	Infected	OK	273.589	47.9636	-2.512	6.11E-09	yes	AT3G01680.1		CONTAINS InterPro DOMAIN/s: Mediator complex subunit Med28 (InterPro:IPR021640); BEST Arabidopsis thaliana protein match is: unknown protein (TAIR:AT3G01670.1); Has 122 Blast hits to 112 proteins in 13 species: Archae - 0; Bacteria - 0; Metazoa - 0; Fungi - 0; Plants - 122; Viruses - 0; Other Eukaryotes - 0 (source: NCBI BLink).
Eucgr.H00201	3.92278	1.43422	-1.45161	1	no	Eucgr.H00201	Control	Infected	OK	140.248	26.2928	-2.41524	2.76E-09	yes	AT3G01680.1		CONTAINS InterPro DOMAIN/s: Mediator complex subunit Med28 (InterPro:IPR021640); BEST Arabidopsis thaliana protein match is: unknown protein (TAIR:AT3G01670.1); Has 122 Blast hits to 112 proteins in 13 species: Archae - 0; Bacteria - 0; Metazoa - 0; Fungi - 0; Plants - 122; Viruses - 0; Other Eukaryotes - 0 (source: NCBI BLink).
Eucgr.H00239	24.4686	18.8068	-0.379675	1	no	Eucgr.H00239	Control	Infected	OK	35.309	19.2497	-0.875202	0.0117135	yes	AT4G02600.2	MLO1, ATMLO1	Seven transmembrane MLO family protein
Eucgr.H00366	31.1919	21.3056	-0.549937	1	no	Eucgr.H00366	Control	Infected	OK	40.1103	11.7783	-1.76784	6.76E-07	yes
Eucgr.H00460	16.2019	19.7253	0.283889	1	no	Eucgr.H00460	Control	Infected	OK	20.2942	41.0557	1.01651	0.00129509	yes
Eucgr.H00615	34.2131	21.2356	-0.688063	1	no	Eucgr.H00615	Control	Infected	OK	49.2363	22.9421	-1.10173	0.000135899	yes	AT1G48410.3	AGO1	Stabilizer of iron transporter SufD / Polynucleotidyl transferase
Eucgr.H00652	29.6403	22.8987	-0.372294	1	no	Eucgr.H00652	Control	Infected	OK	66.2505	37.3077	-0.828457	0.00867512	yes	AT3G17650.1	YSL5, PDE321	YELLOW STRIPE like 5
Eucgr.H00689	34.5686	22.3219	-0.631004	1	no	Eucgr.H00689	Control	Infected	OK	35.3367	18.5571	-0.929194	0.00234255	yes	AT3G25500.1	AFH1, FH1, AHF1, ATFH1	formin homology 1
Eucgr.H00726	32.7198	15.8399	-1.0466	1	no	Eucgr.H00726	Control	Infected	OK	51.8595	27.6237	-0.9087	0.0116277	yes	AT5G48480.1		Lactoylglutathione lyase / glyoxalase I family protein
Eucgr.H00728	40.4459	29.2035	-0.469854	0.101465	no	Eucgr.H00728	Control	Infected	OK	82.2254	33.2334	-1.30695	3.02E-05	yes	AT5G48500.1		unknown protein; BEST Arabidopsis thaliana protein match is: unknown protein (TAIR:AT2G10930.1); Has 30201 Blast hits to 17322 proteins in 780 species: Archae - 12; Bacteria - 1396; Metazoa - 17338; Fungi - 3422; Plants - 5037; Viruses - 0; Other Eukaryotes - 2996 (source: NCBI BLink).
Eucgr.H00743	189.632	260.209	0.456468	0.0647553	no	Eucgr.H00743	Control	Infected	OK	228.074	344.472	0.594886	0.0463531	yes	AT4G18100.1		Ribosomal protein L32e
Eucgr.H00750	112.242	144.81	0.367552	0.155165	no	Eucgr.H00750	Control	Infected	OK	110.586	224.435	1.02113	0.000246882	yes
Eucgr.H00758	12.6602	35.0741	1.4701	1	no	Eucgr.H00758	Control	Infected	OK	11.3551	39.1123	1.78429	3.99E-09	yes	AT3G07270.1		GTP cyclohydrolase I
Eucgr.H00799	138.052	155.164	0.168582	0.571118	no	Eucgr.H00799	Control	Infected	OK	126.203	198.748	0.655198	0.026515	yes
Eucgr.H00906	10.4481	3.63884	-1.52169	1	no	Eucgr.H00906	Control	Infected	OK	44.3807	16.2107	-1.45298	1.27E-05	yes	AT2G47180.1	AtGolS1, GolS1	galactinol synthase 1
Eucgr.H01016	360.213	271.079	-0.410139	0.105314	no	Eucgr.H01016	Control	Infected	OK	276.915	167.255	-0.727393	0.0151535	yes	AT2G47400.1	CP12-1, CP12	CP12 domain-containing protein 1
Eucgr.H01081	35.4468	43.2256	0.28623	0.314323	no	Eucgr.H01081	Control	Infected	OK	29.9324	49.6098	0.728918	0.0176185	yes	AT2G47510.2	FUM1	fumarase 1
Eucgr.H01084	223.866	233.213	0.0590126	0.867961	no	Eucgr.H01084	Control	Infected	OK	190.919	317.055	0.731772	0.0122443	yes	AT1G02780.1	emb2386	Ribosomal protein L19e family protein
Eucgr.H01095	25.9695	12.0602	-1.10656	1	no	Eucgr.H01095	Control	Infected	OK	73.6155	28.5036	-1.36887	2.18E-06	yes	AT4G02290.1	AtGH9B13, GH9B13	glycosyl hydrolase 9B13
Eucgr.H01115	30.2969	41.9104	0.468136	0.149771	no	Eucgr.H01115	Control	Infected	OK	28.6273	49.5664	0.791971	0.0288592	yes	AT3G62810.1		complex 1 family protein / LVR family protein
Eucgr.H01151	102.018	83.4575	-0.289705	0.304322	no	Eucgr.H01151	Control	Infected	OK	105.019	55.7128	-0.914567	0.00338198	yes	AT2G47710.1		Adenine nucleotide alpha hydrolases-like superfamily protein
Eucgr.H01153	26.5811	30.4806	0.197491	1	no	Eucgr.H01153	Control	Infected	OK	29.5407	48.0219	0.700987	0.0444741	yes	AT1G02870.1		FUNCTIONS IN: molecular_function unknown; INVOLVED IN: biological_process unknown; EXPRESSED IN: 23 plant structures; EXPRESSED DURING: 13 growth stages; CONTAINS InterPro DOMAIN/s: Ribosome biogenesis protein Nop16 (InterPro:IPR019002); Has 104 Blast hits to 104 proteins in 57 species: Archae - 0; Bacteria - 0; Metazoa - 0; Fungi - 63; Plants - 35; Viruses - 0; Other Eukaryotes - 6 (source: NCBI…
Eucgr.H01169	89.0885	89.858	0.0124069	0.977857	no	Eucgr.H01169	Control	Infected	OK	137.316	88.3696	-0.635881	0.0366736	yes	AT1G02930.2	GSTF6	glutathione S-transferase 6
Eucgr.H01524	44.7099	55.1478	0.302709	0.271048	no	Eucgr.H01524	Control	Infected	OK	37.9916	68.0879	0.841718	0.0041659	yes	AT4G02930.1		GTP binding Elongation factor Tu family protein
Eucgr.H01998	34.7786	12.1221	-1.52056	1	no	Eucgr.H01998	Control	Infected	OK	56.7461	16.1525	-1.81277	1.57E-09	yes
Eucgr.H02222	24.0827	9.96689	-1.27278	1	no	Eucgr.H02222	Control	Infected	OK	43.1464	22.4049	-0.945425	2.29E-07	yes
Eucgr.H02454	158.12	126.309	-0.324065	0.230941	no	Eucgr.H02454	Control	Infected	OK	153.098	70.6346	-1.116	0.000153973	yes	AT1G24530.1		Transducin/WD40 repeat-like superfamily protein
Eucgr.H02573	1.93995	29.4885	3.92606	1	no	Eucgr.H02573	Control	Infected	OK	2.19186	39.5681	4.17411	0	yes	AT3G09270.1	ATGSTU8, GSTU8	glutathione S-transferase TAU 8
Eucgr.H02588	26.6297	13.5947	-0.969986	1	no	Eucgr.H02588	Control	Infected	OK	46.0783	16.3838	-1.49181	4.97E-06	yes	AT1G60420.1		DC1 domain-containing protein
Eucgr.H02593	38.5783	28.9766	-0.412902	0.128234	no	Eucgr.H02593	Control	Infected	OK	44.6358	23.7249	-0.911801	0.00416568	yes	AT1G60420.1		DC1 domain-containing protein
Eucgr.H02642	54.3631	38.9181	-0.482186	0.0681247	no	Eucgr.H02642	Control	Infected	OK	65.39	39.4261	-0.72992	0.0216462	yes	AT4G15550.1	IAGLU	indole-3-acetate beta-D-glucosyltransferase
Eucgr.H02866	50.327	65.9286	0.389573	0.129663	no	Eucgr.H02866	Control	Infected	OK	46.1369	88.5182	0.940054	0.000932229	yes	AT3G23990.1	HSP60, HSP60-3B	heat shock protein 60
Eucgr.H02871	17.8896	15.412	-0.215061	1	no	Eucgr.H02871	Control	Infected	OK	49.3851	31.8057	-0.634793	6.65E-15	yes
Eucgr.H02913	110.562	129.784	0.231255	0.402674	no	Eucgr.H02913	Control	Infected	OK	102.726	169.016	0.718362	0.0118122	yes
Eucgr.H03028	124.926	150.105	0.264899	0.343453	no	Eucgr.H03028	Control	Infected	OK	132.909	218.648	0.718169	0.0151581	yes	AT4G27090.1		Ribosomal protein L14
Eucgr.H03040	49.0637	42.0454	-0.222708	0.0704304	no	Eucgr.H03040	Control	Infected	OK	50.1871	41.7446	-0.265726	0.020357	yes	AT3G23280.1	XBAT35	XB3 ortholog 5 in Arabidopsis thaliana
Eucgr.H03083	33.4853	3.94665	-3.08483	1	no	Eucgr.H03083	Control	Infected	OK	61.3915	16.0736	-1.93335	5.38E-06	yes
Eucgr.H03155	10.8837	26.402	1.27847	1	no	Eucgr.H03155	Control	Infected	OK	21.8976	38.2402	0.80432	0.0245576	yes
Eucgr.H03267	11.7522	18.3152	0.640112	1	no	Eucgr.H03267	Control	Infected	OK	25.5392	45.1712	0.822689	0.00727358	yes	AT5G27930.2		Protein phosphatase 2C family protein
Eucgr.H03279	130.266	103.557	-0.331035	0.209446	no	Eucgr.H03279	Control	Infected	OK	179.909	111.446	-0.690924	0.0204143	yes
Eucgr.H03383	37.8948	41.0785	0.116383	0.743265	no	Eucgr.H03383	Control	Infected	OK	19.9303	36.2456	0.862842	0.0128819	yes	AT5G21090.1		Leucine-rich repeat (LRR) family protein
Eucgr.H03408	136.966	172.173	0.330042	0.226857	no	Eucgr.H03408	Control	Infected	OK	127.013	266.912	1.07139	0.000221527	yes	AT3G22890.1	APS1	ATP sulfurylase 1
Eucgr.H03423	177.778	213.712	0.265595	0.334351	no	Eucgr.H03423	Control	Infected	OK	155.158	298.58	0.94438	0.000813979	yes	AT4G34670.1		Ribosomal protein S3Ae
Eucgr.H03539	9.29152	36.4066	1.97021	1	no	Eucgr.H03539	Control	Infected	OK	11.1197	45.8671	2.04435	3.55E-11	yes	AT5G26340.1	MSS1, STP13, ATSTP13	Major facilitator superfamily protein
Eucgr.H03554	14.3504	27.1116	0.917817	1	no	Eucgr.H03554	Control	Infected	OK	18.7297	46.4475	1.31027	2.25E-05	yes	AT1G47480.1		alpha/beta-Hydrolases superfamily protein
Eucgr.H03687	19.3201	14.3844	-0.425592	1	no	Eucgr.H03687	Control	Infected	OK	47.439	27.5038	-0.786441	0.0205415	yes	AT1G67630.1	POLA2	DNA polymerase alpha 2
Eucgr.H03763	34.0997	48.6293	0.512066	0.0916117	no	Eucgr.H03763	Control	Infected	OK	39.8721	75.6873	0.924671	0.00467412	yes	AT4G25050.1	ACP4	acyl carrier protein 4
Eucgr.H03938	37.1095	43.7432	0.23727	0.325613	no	Eucgr.H03938	Control	Infected	OK	37.1713	54.8315	0.560817	0.0306684	yes	AT1G04170.1	EIF2 GAMMA	eukaryotic translation initiation factor 2 gamma subunit
Eucgr.H03939	63.3347	72.4236	0.193462	0.470498	no	Eucgr.H03939	Control	Infected	OK	66.9759	100.26	0.582033	0.0256138	yes
Eucgr.H03958	17.0149	12.2601	-0.472834	1	no	Eucgr.H03958	Control	Infected	OK	69.366	34.191	-1.02061	0.00168127	yes	AT4G02340.1		alpha/beta-Hydrolases superfamily protein
Eucgr.H03965	736.749	987.366	0.422411	0.171768	no	Eucgr.H03965	Control	Infected	OK	366.222	864.728	1.23953	4.57E-05	yes	AT3G16770.1	RAP2.3, ATEBP, ERF72, EBP	ethylene-responsive element binding protein
Eucgr.H04038	49.1818	63.4167	0.366736	0.223583	no	Eucgr.H04038	Control	Infected	OK	76.5253	40.622	-0.913676	0.00547242	yes	AT3G62420.1	ATBZIP53, BZIP53	basic region/leucine zipper motif 53
Eucgr.H04069	26.8028	10.4362	-1.36079	1	no	Eucgr.H04069	Control	Infected	OK	95.1752	21.9541	-2.11609	8.13E-10	yes	AT1G47960.1	C/VIF1, ATC/VIF1	cell wall / vacuolar inhibitor of fructosidase 1
Eucgr.H04142	67.0177	56.8569	-0.237207	0.396927	no	Eucgr.H04142	Control	Infected	OK	64.3494	40.5259	-0.667083	0.0262151	yes	AT3G05900.1		neurofilament protein-related
Eucgr.H04171	7.77529	22.0482	1.5037	1	no	Eucgr.H04171	Control	Infected	OK	7.44806	41.9264	2.49292	1.11E-10	yes	AT5G39160.1		RmlC-like cupins superfamily protein
Eucgr.H04176	11.2113	30.2791	1.43337	1	no	Eucgr.H04176	Control	Infected	OK	5.22024	36.7724	2.81644	1.13E-12	yes	AT5G39160.1		RmlC-like cupins superfamily protein
Eucgr.H04195	34.7859	43.1774	0.311773	0.370278	no	Eucgr.H04195	Control	Infected	OK	21.0768	115.391	2.4528	0	yes	AT3G05950.1		RmlC-like cupins superfamily protein
Eucgr.H04468	151.097	165.592	0.132164	0.673931	no	Eucgr.H04468	Control	Infected	OK	107.543	183.722	0.772605	0.00887163	yes	AT1G72210.1		basic helix-loop-helix (bHLH) DNA-binding superfamily protein
Eucgr.H04475	31.214	40.917	0.390506	0.198727	no	Eucgr.H04475	Control	Infected	OK	26.9975	49.6	0.877514	0.00821674	yes	AT5G27430.1		Signal peptidase subunit
Eucgr.H04527	0.154008	0.156098	0.0194508	1	no	Eucgr.H04527	Control	Infected	OK	209.091	125.22	-0.739663	0.0155923	yes	AT1G27970.1	NTF2B	nuclear transport factor 2B
Eucgr.H04549	63.8703	64.5447	0.0151527	0.967	no	Eucgr.H04549	Control	Infected	OK	37.6351	65.9268	0.808785	3.12E-05	yes	AT4G15920.1	SWEET17, AtSWEET17	Nodulin MtN3 family protein
Eucgr.H04606	39.3255	41.9188	0.0921324	0.773744	no	Eucgr.H04606	Control	Infected	OK	24.0636	49.8511	1.05077	1.31E-13	yes
Eucgr.H04904	33.1366	9.5581	-1.79363	1	no	Eucgr.H04904	Control	Infected	OK	43.6172	8.89859	-2.29325	1.09E-09	yes
Eucgr.I00012	26.1043	33.1036	0.342703	1	no	Eucgr.I00012	Control	Infected	OK	19.1528	43.6092	1.18708	0.000108071	yes	AT2G16720.1	MYB7, ATMYB7, ATY49	myb domain protein 7
Eucgr.I00305	60.9429	46.0108	-0.405485	0.128234	no	Eucgr.I00305	Control	Infected	OK	71.3346	41.5823	-0.778633	0.0125405	yes	AT4G39410.1	WRKY13, ATWRKY13	WRKY DNA-binding protein 13
Eucgr.I00424	34.0621	18.5485	-0.876865	1	no	Eucgr.I00424	Control	Infected	OK	54.2128	27.5773	-0.975151	0.00712208	yes	AT2G22170.1		Lipase/lipooxygenase, PLAT/LH2 family protein
Eucgr.I00607	163.644	117.179	-0.481854	0.0588574	no	Eucgr.I00607	Control	Infected	OK	185.376	113.149	-0.712232	0.0229209	yes	AT1G05890.1	ARI5, ATARI5	RING/U-box superfamily protein
Eucgr.I00628	56.7341	60.8229	0.100398	0.758332	no	Eucgr.I00628	Control	Infected	OK	78.4857	138.004	0.814209	0.00493826	yes	AT4G37870.1	PCK1, PEPCK	phosphoenolpyruvate carboxykinase 1
Eucgr.I00649	165.329	225.079	0.445088	0.0726872	no	Eucgr.I00649	Control	Infected	OK	147.889	222.254	0.587691	0.0498292	yes	AT4G37830.1		cytochrome c oxidase-related
Eucgr.I00664	50.6372	53.1167	0.0689687	0.484572	no	Eucgr.I00664	Control	Infected	OK	46.8486	57.9766	0.307465	8.95E-05	yes
Eucgr.I00708	126.234	147.047	0.22017	0.445833	no	Eucgr.I00708	Control	Infected	OK	131.385	199.647	0.603652	0.0444141	yes	AT3G49910.1		Translation protein SH3-like family protein
Eucgr.I00731	42.7741	31.8358	-0.42609	0.158552	no	Eucgr.I00731	Control	Infected	OK	77.1279	44.1133	-0.806037	0.0152506	yes	AT4G37450.1	AGP18, ATAGP18	arabinogalactan protein 18
Eucgr.I00988	17.9608	18.5138	0.0437517	1	no	Eucgr.I00988	Control	Infected	OK	48.4683	22.8503	-1.08483	0.000399582	yes
Eucgr.I01005	1.17333	7.17379	2.61213	1	no	Eucgr.I01005	Control	Infected	OK	4.34196	55.9952	3.68888	0	yes	AT2G23620.1	ATMES1, MES1	methyl esterase 1
Eucgr.I01078	100.748	126.7	0.33066	0.211644	no	Eucgr.I01078	Control	Infected	OK	47.1518	93.9107	0.993977	0.000847514	yes	AT3G43740.1		Leucine-rich repeat (LRR) family protein
Eucgr.I01133	169.452	211.199	0.317733	0.231829	no	Eucgr.I01133	Control	Infected	OK	170.552	291.294	0.772269	0.00739033	yes
Eucgr.I01134	71.4518	98.7312	0.466535	0.0616503	no	Eucgr.I01134	Control	Infected	OK	74.6073	127.133	0.768954	0.00858308	yes	AT4G34050.1	CCoAOMT1	S-adenosyl-L-methionine-dependent methyltransferases superfamily protein
Eucgr.I01148	7.00749	19.9652	1.51052	1	no	Eucgr.I01148	Control	Infected	OK	67.9184	30.9963	-1.13171	0.00012271	yes	AT2G15620.1	NIR1, NIR, ATHNIR	nitrite reductase 1
Eucgr.I01237	18.9602	27.7096	0.547413	1	no	Eucgr.I01237	Control	Infected	OK	62.7756	37.709	-0.735296	0.0278486	yes	AT2G16060.1	GLB1, AHB1, ARATH GLB1, NSHB1, ATGLB1, HB1	hemoglobin 1
Eucgr.I01255	27.5346	17.4015	-0.662035	1	no	Eucgr.I01255	Control	Infected	OK	53.5035	33.2979	-0.684203	0.0297764	yes	AT3G18830.1	ATPLT5, PMT5, ATPMT5	polyol/monosaccharide transporter 5
Eucgr.I01270	17.882	24.321	0.443694	1	no	Eucgr.I01270	Control	Infected	OK	16.5273	36.7716	1.15375	4.26E-08	yes
Eucgr.I01374	86.8223	102.552	0.240225	0.38877	no	Eucgr.I01374	Control	Infected	OK	73.0638	119.597	0.710951	0.0152672	yes	AT2G21170.1	TIM, PDTPI	triosephosphate isomerase
Eucgr.I01376	127.409	161.796	0.344707	0.184997	no	Eucgr.I01376	Control	Infected	OK	125.951	217.564	0.788573	0.00606656	yes	AT2G16595.1		Translocon-associated protein (TRAP), alpha subunit
Eucgr.I01419	11.2057	17.2315	0.620821	1	no	Eucgr.I01419	Control	Infected	OK	18.0748	37.0527	1.0356	0.00157612	yes	AT4G35070.2		SBP (S-ribonuclease binding protein) family protein
Eucgr.I01464	24.6953	19.1763	-0.36491	1	no	Eucgr.I01464	Control	Infected	OK	34.2115	20.1197	-0.765876	0.020085	yes	AT4G38470.1		ACT-like protein tyrosine kinase family protein
Eucgr.I01466	45.765	33.827	-0.436069	0.0897009	no	Eucgr.I01466	Control	Infected	OK	42.2824	25.8949	-0.707391	0.0246634	yes	AT2G17020.1		F-box/RNI-like superfamily protein
Eucgr.I01577	38.0505	50.8829	0.419268	0.195501	no	Eucgr.I01577	Control	Infected	OK	36.252	59.7513	0.720911	0.0444533	yes	AT4G03210.2	XTH9	xyloglucan endotransglucosylase/hydrolase 9
Eucgr.I01626	123.262	154.214	0.323207	0.221071	no	Eucgr.I01626	Control	Infected	OK	132.658	215.044	0.696927	0.0170672	yes	AT3G62870.1		Ribosomal protein L7Ae/L30e/S12e/Gadd45 family protein
Eucgr.I01714	30.1914	14.1041	-1.09803	1	no	Eucgr.I01714	Control	Infected	OK	80.0193	42.3471	-0.918085	0.00205611	yes	AT3G01680.1		CONTAINS InterPro DOMAIN/s: Mediator complex subunit Med28 (InterPro:IPR021640); BEST Arabidopsis thaliana protein match is: unknown protein (TAIR:AT3G01670.1); Has 122 Blast hits to 112 proteins in 13 species: Archae - 0; Bacteria - 0; Metazoa - 0; Fungi - 0; Plants - 122; Viruses - 0; Other Eukaryotes - 0 (source: NCBI BLink).
Eucgr.I01715	24.3653	11.3032	-1.10809	1	no	Eucgr.I01715	Control	Infected	OK	89.5618	39.6452	-1.17574	5.41E-05	yes	AT3G01680.1		CONTAINS InterPro DOMAIN/s: Mediator complex subunit Med28 (InterPro:IPR021640); BEST Arabidopsis thaliana protein match is: unknown protein (TAIR:AT3G01670.1); Has 122 Blast hits to 112 proteins in 13 species: Archae - 0; Bacteria - 0; Metazoa - 0; Fungi - 0; Plants - 122; Viruses - 0; Other Eukaryotes - 0 (source: NCBI BLink).
Eucgr.I01748	46.3391	39.04	0	1	no	Eucgr.I01748	Control	Infected	OK	43.4933	59.0025	0.439983	0.0132229	yes
Eucgr.I01779	1643.4	1317.03	-0.31939	0.139545	no	Eucgr.I01779	Control	Infected	OK	1747.87	1133.3	-0.625069	0.0109669	yes
Eucgr.I01938	114.53	128.235	0.163057	0.57514	no	Eucgr.I01938	Control	Infected	OK	85.8745	159.758	0.895584	0.00161855	yes
Eucgr.I01947	20.6033	19.6314	-0.0697095	1	no	Eucgr.I01947	Control	Infected	OK	42.1807	13.7008	-1.62232	2.68E-07	yes	AT5G39660.2	CDF2	cycling DOF factor 2
Eucgr.I01994	25.3348	34.6781	0.452907	1	no	Eucgr.I01994	Control	Infected	OK	15.6533	36.7107	1.22973	0.000136841	yes	AT3G29200.1	CM1, ATCM1	chorismate mutase 1
Eucgr.I02024	25.7872	32.6288	0.339491	1	no	Eucgr.I02024	Control	Infected	OK	25.9769	63.3335	1.28574	0.000112316	yes	AT5G61170.1		Ribosomal protein S19e family protein
Eucgr.I02094	17.4094	18.9267	0.120557	1	no	Eucgr.I02094	Control	Infected	OK	54.7438	6.92714	-2.98236	1.08E-13	yes	AT3G02380.1	COL2, ATCOL2	CONSTANS-like 2
Eucgr.I02133	27.724	8.78773	-1.65757	1	no	Eucgr.I02133	Control	Infected	OK	39.0734	9.25403	-2.07803	1.50E-05	yes	AT1G54070.1		Dormancy/auxin associated family protein
Eucgr.I02298	27.4875	21.1175	-0.380334	1	no	Eucgr.I02298	Control	Infected	OK	39.6077	25.3771	-0.642253	0.00167282	yes
Eucgr.I02330	28.9107	36.2827	0.327676	1	no	Eucgr.I02330	Control	Infected	OK	24.1426	40.1485	0.733768	0.0450549	yes	AT1G64230.2	UBC28	ubiquitin-conjugating enzyme 28
Eucgr.I02413	19.2279	9.33377	-1.04267	1	no	Eucgr.I02413	Control	Infected	OK	35.2247	15.9313	-1.14472	0.000461269	yes	AT5G66460.1	MAN7, AtMAN7	Glycosyl hydrolase superfamily protein
Eucgr.I02428	35.3543	26.2343	-0.430432	1	no	Eucgr.I02428	Control	Infected	OK	34.7616	22.8915	-0.602684	0.0303718	yes
Eucgr.I02541	44.557	31.877	-0.483136	0.150818	no	Eucgr.I02541	Control	Infected	OK	124.763	73.8429	-0.756656	0.0224629	yes
Eucgr.I02583	70.3974	91.6324	0.380335	0.138346	no	Eucgr.I02583	Control	Infected	OK	61.5783	113.13	0.87749	0.00200278	yes	AT5G09590.1	MTHSC70-2, HSC70-5	mitochondrial HSO70 2
Eucgr.I02710	36.5715	42.9801	0.23295	0.472844	no	Eucgr.I02710	Control	Infected	OK	35.6432	64.0929	0.846536	0.00776206	yes	AT1G25260.1		Ribosomal protein L10 family protein
Eucgr.I02747	36.0531	25.244	-0.514184	0.0555433	no	Eucgr.I02747	Control	Infected	OK	38.4264	23.3956	-0.715863	0.033564	yes	AT4G27760.1	FEY, FEY3	NAD(P)-binding Rossmann-fold superfamily protein
Eucgr.I02767	25.2888	34.9661	0.467459	1	no	Eucgr.I02767	Control	Infected	OK	23.5581	39.9819	0.763123	0.0184546	yes	AT1G61580.1	RPL3B, ARP2	R-protein L3 B
Eucgr.J00012	101.083	90.0022	-0.167511	0.569564	no	Eucgr.J00012	Control	Infected	OK	89.2276	57.5681	-0.632219	0.0380252	yes
Eucgr.J00035	47.195	63.708	0.432842	0.117502	no	Eucgr.J00035	Control	Infected	OK	46.6864	91.5866	0.972135	0.00144488	yes
Eucgr.J00058	16.7891	8.21816	-1.03064	1	no	Eucgr.J00058	Control	Infected	OK	44.7739	16.3947	-1.44943	1.94E-07	yes	AT5G01130.1		Protein of unknown function (DUF674)
Eucgr.J00059	33.5698	13.672	-1.29594	1	no	Eucgr.J00059	Control	Infected	OK	112.122	34.8122	-1.6874	1.34E-09	yes
Eucgr.J00111	26.5095	32.4562	0.291989	1	no	Eucgr.J00111	Control	Infected	OK	26.8681	43.258	0.68707	0.0340827	yes
Eucgr.J00114	36.5772	46.4401	0.344428	0.267153	no	Eucgr.J00114	Control	Infected	OK	89.9168	55.0429	-0.708035	0.0267958	yes	AT3G56360.1		unknown protein; FUNCTIONS IN: molecular_function unknown; INVOLVED IN: biological_process unknown; LOCATED IN: chloroplast; EXPRESSED IN: 24 plant structures; EXPRESSED DURING: 15 growth stages; BEST Arabidopsis thaliana protein match is: unknown protein (TAIR:AT5G05250.1); Has 45 Blast hits to 45 proteins in 13 species: Archae - 0; Bacteria - 0; Metazoa - 0; Fungi - 0; Plants - 45; Viruses - 0;…
Eucgr.J00225	36.6539	31.0021	-0.241602	0.0710782	no	Eucgr.J00225	Control	Infected	OK	38.1257	25.9954	-0.552506	0.000300968	yes	AT2G40110.1		Yippee family putative zinc-binding protein
Eucgr.J00247	162.335	169.88	0.0655401	0.850221	no	Eucgr.J00247	Control	Infected	OK	131.848	235.358	0.835977	0.00367787	yes	AT1G74270.1		Ribosomal protein L35Ae family protein
Eucgr.J00282	31.4972	37.3805	0.247061	0.421658	no	Eucgr.J00282	Control	Infected	OK	33.3764	52.5402	0.654593	0.0389526	yes	AT3G10620.1	ATNUDX26, NUDX26	nudix hydrolase homolog 26
Eucgr.J00292	2233.28	1485.44	-0.588271	0.0695566	no	Eucgr.J00292	Control	Infected	OK	2473.11	1357.63	-0.865242	0.0142513	yes
Eucgr.J00321	169.65	130.653	-0.376826	0.151368	no	Eucgr.J00321	Control	Infected	OK	177.772	95.578	-0.895276	0.00204537	yes
Eucgr.J00343	47.3791	61.8578	0.384704	0.151442	no	Eucgr.J00343	Control	Infected	OK	46.2149	82.6434	0.838542	0.00463521	yes	AT3G20000.1	TOM40	translocase of the outer mitochondrial membrane 40
Eucgr.J00413	20.6357	33.8214	0.712793	1	no	Eucgr.J00413	Control	Infected	OK	26.9539	66.0907	1.29396	6.88E-06	yes	AT1G08200.1	AXS2	UDP-D-apiose/UDP-D-xylose synthase 2
Eucgr.J00421	105.572	113.918	0.109769	0.743265	no	Eucgr.J00421	Control	Infected	OK	85.8909	147.751	0.782593	0.009271	yes	AT3G44750.2	HDA3	histone deacetylase 3
Eucgr.J00522	32.5082	39.3517	0.275624	0.317285	no	Eucgr.J00522	Control	Infected	OK	29.8634	46.6171	0.642479	0.00599714	yes	AT3G44330.1		INVOLVED IN: protein processing; LOCATED IN: mitochondrion, endoplasmic reticulum, plasma membrane, vacuole; EXPRESSED IN: 25 plant structures; EXPRESSED DURING: 13 growth stages; CONTAINS InterPro DOMAIN/s: Nicalin (InterPro:IPR016574), EF-Hand 1, calcium-binding site (InterPro:IPR018247), Nicastrin (InterPro:IPR008710); Has 245 Blast hits to 243 proteins in 99 species: Archae - 6; Bacteria - 10…
Eucgr.J00611	15.7035	8.8686	-0.824305	1	no	Eucgr.J00611	Control	Infected	OK	49.2763	25.3551	-0.95862	0.00439784	yes	AT2G27140.1		HSP20-like chaperones superfamily protein
Eucgr.J00625	171.412	197.099	0.20145	0.485529	no	Eucgr.J00625	Control	Infected	OK	160.511	250.953	0.644745	0.0290512	yes	AT1G36240.1		Ribosomal protein L7Ae/L30e/S12e/Gadd45 family protein
Eucgr.J00634	29.6348	21.9353	-0.434036	1	no	Eucgr.J00634	Control	Infected	OK	35.3058	21.9882	-0.683173	0.00271273	yes
Eucgr.J00754	14.1445	30.5366	1.1103	1	no	Eucgr.J00754	Control	Infected	OK	14.3954	39.4466	1.45429	0	yes	AT5G12470.1		Protein of unknown function (DUF3411)
Eucgr.J00769	18.9645	35.1752	0.89126	1	no	Eucgr.J00769	Control	Infected	OK	15.7655	43.6952	1.4707	5.92E-07	yes	AT5G12860.1	DiT1	dicarboxylate transporter 1
Eucgr.J00871	11.2217	4.96604	-1.17612	1	no	Eucgr.J00871	Control	Infected	OK	33.966	14.7003	-1.20825	0.000266757	yes	AT3G51550.1	FER	Malectin/receptor-like protein kinase family protein
Eucgr.J00895	88.8151	90.39	0.0253578	0.947986	no	Eucgr.J00895	Control	Infected	OK	67.5252	109.133	0.692588	0.0178423	yes	AT5G60790.1	ATGCN1, GCN1	ABC transporter family protein
Eucgr.J00905	57.1318	42.934	-0.412173	0.0930229	no	Eucgr.J00905	Control	Infected	OK	65.1967	40.6327	-0.682156	0.0181037	yes
Eucgr.J00930	516.855	455.132	-0.183475	0.598502	no	Eucgr.J00930	Control	Infected	OK	800.338	441.726	-0.857457	0.0116592	yes	AT5G60660.1	PIP2F, PIP2;4	plasma membrane intrinsic protein 2;4
Eucgr.J00969	24.423	15.0372	-0.699708	1	no	Eucgr.J00969	Control	Infected	OK	34.7294	20.6944	-0.746917	0.0148311	yes
Eucgr.J00985	18.0633	11.8784	-0.604719	1	no	Eucgr.J00985	Control	Infected	OK	47.0191	11.0272	-2.09219	2.61E-10	yes	AT3G54260.1	TBL36	TRICHOME BIREFRINGENCE-LIKE 36
Eucgr.J01028	28.1514	35.7149	0.343322	1	no	Eucgr.J01028	Control	Infected	OK	22.0231	38.053	0.788989	0.010078	yes	AT3G52200.2	LTA3	Dihydrolipoamide acetyltransferase, long form protein
Eucgr.J01051	2.28024	27.7612	3.60582	1	no	Eucgr.J01051	Control	Infected	OK	6.95688	47.0259	2.75694	0	yes	AT5G62180.1	AtCXE20, CXE20	carboxyesterase 20
Eucgr.J01085	45.5648	35.3231	-0.367308	0.190822	no	Eucgr.J01085	Control	Infected	OK	56.7672	32.9015	-0.786906	0.0142513	yes	AT5G13570.1	DCP2, TDT, ATDCP2	decapping 2
Eucgr.J01087	117.593	114.988	-0.0323118	0.926541	no	Eucgr.J01087	Control	Infected	OK	188.567	127.529	-0.564251	0.0310487	yes
Eucgr.J01121	219.617	225.729	0.0396071	0.916866	no	Eucgr.J01121	Control	Infected	OK	186.208	359.287	0.948219	0.00112419	yes	AT5G60390.3		GTP binding Elongation factor Tu family protein
Eucgr.J01143	33.6608	9.56265	-1.81559	1	no	Eucgr.J01143	Control	Infected	OK	39.2788	9.61576	-2.03028	1.94E-08	yes	AT5G07330.1		unknown protein; FUNCTIONS IN: molecular_function unknown; INVOLVED IN: biological_process unknown; LOCATED IN: mitochondrion; BEST Arabidopsis thaliana protein match is: unknown protein (TAIR:AT1G63060.1); Has 1807 Blast hits to 1807 proteins in 277 species: Archae - 0; Bacteria - 0; Metazoa - 736; Fungi - 347; Plants - 385; Viruses - 0; Other Eukaryotes - 339 (source: NCBI BLink).
Eucgr.J01163	216.428	269.381	0.315763	0.233154	no	Eucgr.J01163	Control	Infected	OK	243.114	478.616	0.977236	0.000529616	yes	AT2G39390.1		Ribosomal L29 family protein
Eucgr.J01238	28.1705	8.83554	-1.6728	1	no	Eucgr.J01238	Control	Infected	OK	34.8292	4.04111	-3.10748	1.30E-11	yes	AT5G02220.1		unknown protein; Has 30201 Blast hits to 17322 proteins in 780 species: Archae - 12; Bacteria - 1396; Metazoa - 17338; Fungi - 3422; Plants - 5037; Viruses - 0; Other Eukaryotes - 2996 (source: NCBI BLink).
Eucgr.J01250	63.9192	59.7683	-0.0968706	0.769884	no	Eucgr.J01250	Control	Infected	OK	63.2767	97.171	0.618852	0.0382132	yes	AT3G52150.2		RNA-binding (RRM/RBD/RNP motifs) family protein
Eucgr.J01262	60.1577	68.5339	0.188068	0.550176	no	Eucgr.J01262	Control	Infected	OK	52.1228	83.7955	0.684958	0.0307077	yes	AT3G12650.1		unknown protein; FUNCTIONS IN: molecular_function unknown; INVOLVED IN: biological_process unknown; LOCATED IN: mitochondrion; EXPRESSED IN: 23 plant structures; EXPRESSED DURING: 15 growth stages; Has 31 Blast hits to 31 proteins in 12 species: Archae - 0; Bacteria - 0; Metazoa - 0; Fungi - 0; Plants - 31; Viruses - 0; Other Eukaryotes - 0 (source: NCBI BLink).
Eucgr.J01366	49.9884	44.5458	-0.166305	0.517955	no	Eucgr.J01366	Control	Infected	OK	70.2878	48.3809	-0.538839	0.0249916	yes
Eucgr.J01455	25.0554	30.2864	0.273549	1	no	Eucgr.J01455	Control	Infected	OK	21.855	38.5056	0.817106	0.0091829	yes	AT5G38530.1	TSBtype2	tryptophan synthase beta type 2
Eucgr.J01512	67.3736	53.427	-0.334616	0.207292	no	Eucgr.J01512	Control	Infected	OK	95.0803	61.0648	-0.638804	0.0348492	yes	AT5G38220.3		alpha/beta-Hydrolases superfamily protein
Eucgr.J01599	63.1749	49.1702	-0.361566	0.107072	no	Eucgr.J01599	Control	Infected	OK	71.3574	36.3582	-0.972782	0.000115745	yes	AT1G14900.1	HMGA	high mobility group A
Eucgr.J01620	20.3289	27.9685	0.46027	1	no	Eucgr.J01620	Control	Infected	OK	14.2321	57.1548	2.00573	2.45E-12	yes	AT5G37540.1		Eukaryotic aspartyl protease family protein
Eucgr.J01695	45.6917	58.4362	0.35493	0.180805	no	Eucgr.J01695	Control	Infected	OK	41.276	62.6515	0.602046	0.0491151	yes	AT3G26618.1	ERF1-3	eukaryotic release factor 1-3
Eucgr.J01992	18.8173	17.8801	-0.0737034	1	no	Eucgr.J01992	Control	Infected	OK	101.599	41.4642	-1.29295	0.000386981	yes	AT2G26975.1		Ctr copper transporter family
Eucgr.J01994	15.4907	6.94061	-1.15827	1	no	Eucgr.J01994	Control	Infected	OK	59.9099	30.362	-0.980528	0.0162505	yes	AT5G59030.1	COPT1	copper transporter 1
Eucgr.J02062	36.0199	21.072	-0.773464	0.0557041	no	Eucgr.J02062	Control	Infected	OK	51.219	23.381	-1.13135	0.0147874	yes	AT5G59970.1		Histone superfamily protein
Eucgr.J02080	28.3853	11.566	-1.29525	1	no	Eucgr.J02080	Control	Infected	OK	87.8732	33.2041	-1.40406	5.27E-06	yes	AT2G28680.1		RmlC-like cupins superfamily protein
Eucgr.J02117	15.2607	35.0885	1.20117	1	no	Eucgr.J02117	Control	Infected	OK	43.0784	23.7329	-0.86008	0.0212938	yes	AT2G46150.1		Late embryogenesis abundant (LEA) hydroxyproline-rich glycoprotein family
Eucgr.J02186	29.089	34.6885	0.253983	1	no	Eucgr.J02186	Control	Infected	OK	20.3293	40.3515	0.989061	0.00363762	yes	AT3G01470.1	ATHB-1, ATHB1, HD-ZIP-1, HAT5, HB-1	homeobox 1
Eucgr.J02266	43.7888	40.4769	-0.113464	0.736966	no	Eucgr.J02266	Control	Infected	OK	69.9362	44.0527	-0.66681	0.0363945	yes	AT3G27400.1		Pectin lyase-like superfamily protein
Eucgr.J02295	31.769	24.9469	-0.348761	1	no	Eucgr.J02295	Control	Infected	OK	34.0235	20.8892	-0.703775	0.0245576	yes	AT3G01750.1		Ankyrin repeat family protein
Eucgr.J02320	14.7245	6.065	-1.27964	1	no	Eucgr.J02320	Control	Infected	OK	40.816	18.7017	-1.12597	3.18E-05	yes
Eucgr.J02384	76.3202	62.9941	-0.27685	0.239723	no	Eucgr.J02384	Control	Infected	OK	86.9093	57.3605	-0.599451	0.041089	yes
Eucgr.J02518	21.0892	36.623	0.796246	1	no	Eucgr.J02518	Control	Infected	OK	24.7568	44.6711	0.851516	0.0135823	yes	AT3G12500.1	ATHCHIB, PR3, PR-3, CHI-B, B-CHI, HCHIB	basic chitinase
Eucgr.J02546	30.0992	17.2223	-0.805449	1	no	Eucgr.J02546	Control	Infected	OK	34.2059	15.3204	-1.15879	0.000233702	yes	AT2G17520.1	IRE1A, ATIRE1-2, IRE1-2	Endoribonuclease/protein kinase IRE1-like
Eucgr.J02579	39.5073	33.337	-0.244994	0.471832	no	Eucgr.J02579	Control	Infected	OK	67.3951	38.4549	-0.809478	0.0165945	yes	AT1G14130.1		2-oxoglutarate (2OG) and Fe(II)-dependent oxygenase superfamily protein
Eucgr.J02605	181.371	198.206	0	1	no	Eucgr.J02605	Control	Infected	OK	170.231	301.543	0.82487	0.00344626	yes	AT1G72370.2	P40, AP40, RP40, RPSAA	40s ribosomal protein SA
Eucgr.J02686	34.3157	40.1189	0.225414	0.383438	no	Eucgr.J02686	Control	Infected	OK	27.6152	52.0084	0.913284	2.76E-05	yes	AT2G44860.2		Ribosomal protein L24e family protein
Eucgr.J02810	59.1636	39.6262	-0.578257	0.0631864	no	Eucgr.J02810	Control	Infected	OK	148.701	71.1034	-1.06442	0.00105286	yes	AT1G25500.1		Plasma-membrane choline transporter family protein
Eucgr.J02866	27.8035	19.0017	-0.549142	1	no	Eucgr.J02866	Control	Infected	OK	34.8256	22.8137	-0.610248	0.0166514	yes
Eucgr.J02888	145.685	184.151	0.338034	0.101223	no	Eucgr.J02888	Control	Infected	OK	142.681	255.085	0.838178	0.00090283	yes	AT4G29410.2		Ribosomal L28e protein family
Eucgr.J03016	34.9827	33.5134	-0.0619016	1	no	Eucgr.J03016	Control	Infected	OK	56.9675	34.8118	-0.710563	0.0324128	yes	AT3G04730.1	IAA16	indoleacetic acid-induced protein 16
Eucgr.J03031	22.46	36.0141	0.681203	1	no	Eucgr.J03031	Control	Infected	OK	20.1199	56.8515	1.49858	1.86E-12	yes
Eucgr.J03165	26.0657	30.047	0.205071	1	no	Eucgr.J03165	Control	Infected	OK	29.5471	48.6974	0.72083	0.0273876	yes	AT3G13580.1		Ribosomal protein L30/L7 family protein
Eucgr.K00006	53.4545	73.4712	0.458868	0.121557	no	Eucgr.K00006	Control	Infected	OK	54.9198	108.891	0.987491	0.00185462	yes	AT3G59540.1		Ribosomal L38e protein family
Eucgr.K00039	11.9591	29.7562	1.31508	1	no	Eucgr.K00039	Control	Infected	OK	25.7369	54.4478	1.08104	0.000643055	yes	AT5G24530.1	DMR6	2-oxoglutarate (2OG) and Fe(II)-dependent oxygenase superfamily protein
Eucgr.K00044	35.3276	30.2292	-0.224855	1	no	Eucgr.K00044	Control	Infected	OK	43.8651	27.0885	-0.695394	0.0208158	yes	AT3G49490.1		unknown protein; Has 722 Blast hits to 186 proteins in 64 species: Archae - 0; Bacteria - 30; Metazoa - 72; Fungi - 48; Plants - 38; Viruses - 0; Other Eukaryotes - 534 (source: NCBI BLink).
Eucgr.K00048	160.193	156.411	-0.0344622	0.927922	no	Eucgr.K00048	Control	Infected	OK	135.023	212.7	0.65562	0.0261487	yes	AT4G10450.1		Ribosomal protein L6 family
Eucgr.K00087	12.3854	31.7072	1.35618	1	no	Eucgr.K00087	Control	Infected	OK	10.405	61.0098	2.55177	0	yes
Eucgr.K00167	31.9083	21.6724	-0.558076	1	no	Eucgr.K00167	Control	Infected	OK	38.5266	19.2995	-0.997291	0.000783204	yes	AT5G61480.1	PXY	Leucine-rich repeat protein kinase family protein
Eucgr.K00211	46.2762	56.2907	0.282627	0.39749	no	Eucgr.K00211	Control	Infected	OK	43.8092	87.7131	1.00156	0.00196	yes	AT4G25433.1		peptidoglycan-binding LysM domain-containing protein
Eucgr.K00212	53.1349	40.6655	-0.385853	0.164509	no	Eucgr.K00212	Control	Infected	OK	61.1975	31.451	-0.960369	0.00290003	yes	AT5G51970.2		GroES-like zinc-binding alcohol dehydrogenase family protein
Eucgr.K00288	167.182	185.071	0.146658	0.630512	no	Eucgr.K00288	Control	Infected	OK	159.914	244.024	0.609725	0.04061	yes	AT4G25630.1	FIB2, ATFIB2	fibrillarin 2
Eucgr.K00397	66.6077	55.0355	-0.275326	0.46493	no	Eucgr.K00397	Control	Infected	OK	24.8056	102.675	2.04934	1.00E-08	yes	AT5G53486.4		unknown protein; LOCATED IN: endomembrane system; Has 30201 Blast hits to 17322 proteins in 780 species: Archae - 12; Bacteria - 1396; Metazoa - 17338; Fungi - 3422; Plants - 5037; Viruses - 0; Other Eukaryotes - 2996 (source: NCBI BLink).
Eucgr.K00408	39.8265	44.1423	0.148436	0.653439	no	Eucgr.K00408	Control	Infected	OK	58.2297	39.3105	-0.566839	0.0298444	yes	AT4G27745.1		Yippee family putative zinc-binding protein
Eucgr.K00420	11.3376	34.9483	1.62411	1	no	Eucgr.K00420	Control	Infected	OK	21.4263	42.93	1.0026	0.00567954	yes
Eucgr.K00447	12.1542	30.5602	1.3302	1	no	Eucgr.K00447	Control	Infected	OK	26.1269	56.3014	1.10764	0.000480456	yes	AT5G24530.1	DMR6	2-oxoglutarate (2OG) and Fe(II)-dependent oxygenase superfamily protein
Eucgr.K00455	50.7334	57.5736	0.182472	0.595315	no	Eucgr.K00455	Control	Infected	OK	42.1919	68.9414	0.708404	0.0380221	yes	AT1G33140.1	PGY2	Ribosomal protein L6 family
Eucgr.K00563	40.0362	48.9885	0.291139	0.257577	no	Eucgr.K00563	Control	Infected	OK	34.4937	59.8911	0.796009	0.00231331	yes
Eucgr.K00727	34.8187	42.7955	0.2976	0.30545	no	Eucgr.K00727	Control	Infected	OK	35.8524	59.6557	0.734591	0.0162795	yes	AT5G63570.1	GSA1	glutamate-1-semialdehyde-2,1-aminomutase
Eucgr.K00729	113.325	83.4005	-0.442342	0.0783849	no	Eucgr.K00729	Control	Infected	OK	124.578	82.197	-0.599887	0.0487502	yes	AT2G04550.1	IBR5, DSPTP1E	indole-3-butyric acid response 5
Eucgr.K00747	7.96849	32.9626	2.04845	1	no	Eucgr.K00747	Control	Infected	OK	11.2521	42.2969	1.91035	1.92E-09	yes	AT1G05010.1	EFE, ACO4, EAT1	ethylene-forming enzyme
Eucgr.K00749	6.22655	26.9939	2.11613	1	no	Eucgr.K00749	Control	Infected	OK	9.67106	38.2978	1.98551	1.06E-09	yes	AT1G05010.1	EFE, ACO4, EAT1	ethylene-forming enzyme
Eucgr.K00930	63.9677	81.1946	0.344039	0.253284	no	Eucgr.K00930	Control	Infected	OK	74.0231	121.691	0.717178	0.0253746	yes	AT2G20820.1		unknown protein; Has 44 Blast hits to 44 proteins in 13 species: Archae - 0; Bacteria - 0; Metazoa - 0; Fungi - 0; Plants - 44; Viruses - 0; Other Eukaryotes - 0 (source: NCBI BLink).
Eucgr.K01049	26.8978	29.1443	0.115724	1	no	Eucgr.K01049	Control	Infected	OK	26.0554	43.5127	0.739854	1.93E-14	yes
Eucgr.K01060	25.0048	32.4636	0.376615	1	no	Eucgr.K01060	Control	Infected	OK	18.523	36.5138	0.97912	0.000749381	yes
Eucgr.K01165	6.0112	2.76773	-1.11895	1	no	Eucgr.K01165	Control	Infected	OK	35.3486	11.1528	-1.66424	2.29E-07	yes	AT4G08850.1		Leucine-rich repeat receptor-like protein kinase family protein
Eucgr.K01191	70.99	59.1882	-0.262307	0.344547	no	Eucgr.K01191	Control	Infected	OK	65.2552	40.4056	-0.691539	0.0241697	yes
Eucgr.K01212	28.6997	26.4766	-0.11632	1	no	Eucgr.K01212	Control	Infected	OK	25.4689	39.9515	0.649513	0.0430439	yes	AT3G58660.1		Ribosomal protein L1p/L10e family
Eucgr.K01298	40.009	53.9027	0.430034	0.100998	no	Eucgr.K01298	Control	Infected	OK	43.5881	69.4877	0.672824	0.0265884	yes	AT3G08640.1		Protein of unknown function (DUF3411)
Eucgr.K01327	35.171	35.6615	0.0199818	1	no	Eucgr.K01327	Control	Infected	OK	21.6866	42.6058	0.974243	0.00118098	yes	AT3G22330.1	PMH2, ATRH53	putative mitochondrial RNA helicase 2
Eucgr.K01430	52.4831	62.446	0.250757	0.475345	no	Eucgr.K01430	Control	Infected	OK	56.822	100.187	0.818167	0.0155272	yes	AT5G43970.1	TOM22-V, TOM9-2, ATTOM22-V	translocase of outer membrane 22-V
Eucgr.K01513	1.51336	3.33415	1.13957	1	no	Eucgr.K01513	Control	Infected	OK	20.0879	49.1723	1.29152	2.76E-05	yes	AT5G17920.2	ATCIMS	Cobalamin-independent synthase family protein
Eucgr.K01538	49.7146	58.244	0.228442	0.478466	no	Eucgr.K01538	Control	Infected	OK	33.8692	59.6819	0.817318	0.0151581	yes	AT1G74458.1		unknown protein; LOCATED IN: endomembrane system; Has 9 Blast hits to 9 proteins in 4 species: Archae - 0; Bacteria - 0; Metazoa - 0; Fungi - 0; Plants - 9; Viruses - 0; Other Eukaryotes - 0 (source: NCBI BLink).
Eucgr.K01540	29.1051	40.8625	0.489505	0.113471	no	Eucgr.K01540	Control	Infected	OK	26.2841	57.2395	1.12282	0.000683912	yes	AT3G47510.1		unknown protein; FUNCTIONS IN: molecular_function unknown; INVOLVED IN: biological_process unknown; LOCATED IN: endomembrane system; EXPRESSED IN: 19 plant structures; EXPRESSED DURING: 11 growth stages; Has 15 Blast hits to 15 proteins in 7 species: Archae - 0; Bacteria - 0; Metazoa - 0; Fungi - 0; Plants - 15; Viruses - 0; Other Eukaryotes - 0 (source: NCBI BLink).
Eucgr.K01658	17.6126	33.9999	0.948925	1	no	Eucgr.K01658	Control	Infected	OK	21.4842	36.9854	0.78368	0.0279373	yes	AT3G09270.1	ATGSTU8, GSTU8	glutathione S-transferase TAU 8
Eucgr.K01813	729.635	509.74	-0.517412	0.0697526	no	Eucgr.K01813	Control	Infected	OK	609.898	389.562	-0.646715	0.0443017	yes
Eucgr.K02073	244.316	315.087	0.367004	0.171423	no	Eucgr.K02073	Control	Infected	OK	253.358	386.089	0.607754	0.0490099	yes	AT2G36460.1		Aldolase superfamily protein
Eucgr.K02074	132.718	179.935	0.439106	0.0842632	no	Eucgr.K02074	Control	Infected	OK	122.092	190.485	0.641706	0.0311977	yes
Eucgr.K02107	45.2093	32.343	-0.483168	0.0627552	no	Eucgr.K02107	Control	Infected	OK	57.4489	31.4356	-0.869879	0.00479144	yes	AT3G07360.1	PUB9, ATPUB9	plant U-box 9
Eucgr.K02185	66.946	84.1046	0.329188	0.210014	no	Eucgr.K02185	Control	Infected	OK	56.0524	93.2399	0.734172	0.0113313	yes
Eucgr.K02261	98.3039	107.438	0.12818	0.684541	no	Eucgr.K02261	Control	Infected	OK	85.0507	140.587	0.725065	0.0128135	yes	AT1G48630.1	RACK1B_AT	receptor for activated C kinase 1B
Eucgr.K02322	14.3903	31.6478	1.13701	1	no	Eucgr.K02322	Control	Infected	OK	28.9815	54.5474	0.912378	0.00370366	yes	AT5G08350.1		GRAM domain-containing protein / ABA-responsive protein-related
Eucgr.K02323	14.3227	34.9684	1.28774	1	no	Eucgr.K02323	Control	Infected	OK	15.1782	37.4772	1.30402	0.00195085	yes	AT1G17860.1		Kunitz family trypsin and protease inhibitor protein
Eucgr.K02468	126.688	114.994	-0.13972	0.652213	no	Eucgr.K02468	Control	Infected	OK	92.8238	145.292	0.646387	0.0298444	yes	AT1G18800.1	NRP2	NAP1-related protein 2
Eucgr.K02475	55.755	71.9046	0.366984	0.157259	no	Eucgr.K02475	Control	Infected	OK	45.2454	79.6717	0.816296	0.0047587	yes
Eucgr.K02508	186.979	237.974	0.347925	0.181683	no	Eucgr.K02508	Control	Infected	OK	185.79	334.139	0.846772	0.00296102	yes
Eucgr.K02620	22.8676	25.4087	0.152017	1	no	Eucgr.K02620	Control	Infected	OK	21.6299	38.6106	0.83597	0.014707	yes	AT5G06360.1		Ribosomal protein S8e family protein
Eucgr.K02626	5.67649	33.2112	2.5486	1	no	Eucgr.K02626	Control	Infected	OK	3.58092	37.4344	3.38596	0	yes
Eucgr.K02637	32.0084	36.4239	0.186432	1	no	Eucgr.K02637	Control	Infected	OK	40.8555	67.9696	0.73436	0.0270089	yes	AT5G08180.2		Ribosomal protein L7Ae/L30e/S12e/Gadd45 family protein
Eucgr.K02653	51.716	41.1092	-0.331149	0.206169	no	Eucgr.K02653	Control	Infected	OK	59.6671	38.3117	-0.639149	0.033219	yes	AT1G73960.1	TAF2	TBP-associated factor 2
Eucgr.K02720	28.901	39.5371	0.452088	0.0819257	no	Eucgr.K02720	Control	Infected	OK	24.1758	45.1106	0.899904	0.00247293	yes	AT3G48560.1	CSR1, ALS, AHAS, TZP5, IMR1	chlorsulfuron/imidazolinone resistant 1
Eucgr.K02727	56.1465	41.6142	-0.432122	0.112219	no	Eucgr.K02727	Control	Infected	OK	64.7771	36.5083	-0.827261	0.0097696	yes	AT5G50410.1		unknown protein; Has 1807 Blast hits to 1807 proteins in 277 species: Archae - 0; Bacteria - 0; Metazoa - 736; Fungi - 347; Plants - 385; Viruses - 0; Other Eukaryotes - 339 (source: NCBI BLink).
Eucgr.K02734	121.633	88.1563	-0.464397	0.0607127	no	Eucgr.K02734	Control	Infected	OK	127.339	71.6889	-0.828854	0.00482037	yes	AT3G48530.1	KING1	SNF1-related protein kinase regulatory subunit gamma 1
Eucgr.K02739	157.669	159.683	0.0183104	0.964233	no	Eucgr.K02739	Control	Infected	OK	128.529	195.823	0.607465	0.0435429	yes	AT1G56110.1	NOP56	homolog of nucleolar protein NOP56
Eucgr.K02778	36.0055	35.6659	-0.0136718	0.977839	no	Eucgr.K02778	Control	Infected	OK	28.756	46.4836	0.692859	0.0363428	yes	AT4G24770.1	RBP31, ATRBP31, CP31, ATRBP33	31-kDa RNA binding protein
Eucgr.K02789	31.1993	5.54621	-2.49194	1	no	Eucgr.K02789	Control	Infected	OK	51.7774	26.2542	-0.979777	0.0298444	yes	AT3G44290.1	anac060, NAC060	NAC domain containing protein 60
Eucgr.K02943	33.43	25.4541	-0.393247	1	no	Eucgr.K02943	Control	Infected	OK	49.9256	31.5683	-0.661301	0.0362659	yes	AT3G51670.1		SEC14 cytosolic factor family protein / phosphoglyceride transfer family protein
Eucgr.K02962	216.574	269.401	0.314899	0.238898	no	Eucgr.K02962	Control	Infected	OK	218.484	370.77	0.762998	0.00885473	yes	AT5G58420.1		Ribosomal protein S4 (RPS4A) family protein
Eucgr.K02993	18.8411	21.7411	0.206541	1	no	Eucgr.K02993	Control	Infected	OK	14.5018	40.0217	1.46455	3.33E-05	yes	AT4G00430.1	TMP-C, PIP1;4, PIP1E	plasma membrane intrinsic protein 1;4
Eucgr.K03013	15.9315	32.4445	1.02609	1	no	Eucgr.K03013	Control	Infected	OK	35.7077	63.1798	0.823225	0.00617483	yes	AT2G37940.1	AtIPCS2	Arabidopsis Inositol phosphorylceramide synthase 2
Eucgr.K03041	140.777	140.58	-0.00202299	0.995963	no	Eucgr.K03041	Control	Infected	OK	38.6886	162.374	2.06934	6.91E-12	yes	AT5G05960.1		Bifunctional inhibitor/lipid-transfer protein/seed storage 2S albumin superfamily protein
Eucgr.K03045	35.2639	38.818	0.138536	0.663622	no	Eucgr.K03045	Control	Infected	OK	37.2403	96.2708	1.37024	6.17E-07	yes	AT2G37900.1		Major facilitator superfamily protein
Eucgr.K03160	142.109	111.428	-0.350885	0.18169	no	Eucgr.K03160	Control	Infected	OK	165.558	101.602	-0.704401	0.0209925	yes	AT5G02560.1	HTA12	histone H2A 12
Eucgr.K03162	41.8179	35.49	-0.236706	0.517444	no	Eucgr.K03162	Control	Infected	OK	74.6477	40.9614	-0.865833	0.0149024	yes	AT3G53620.1	AtPPa4, PPa4	pyrophosphorylase 4
Eucgr.K03200	130.869	180.037	0.460177	0.0639524	no	Eucgr.K03200	Control	Infected	OK	109.238	214.78	0.975381	0.000645416	yes	AT5G02960.1		Ribosomal protein S12/S23 family protein
Eucgr.K03205	197.304	193.974	-0.0245623	0.951015	no	Eucgr.K03205	Control	Infected	OK	159.475	314.334	0.978974	0.000600216	yes	AT3G09630.1		Ribosomal protein L4/L1 family
Eucgr.K03211	208.068	240.447	0.208667	0.466252	no	Eucgr.K03211	Control	Infected	OK	192.612	294.582	0.612971	0.0393378	yes	AT5G02960.1		Ribosomal protein S12/S23 family protein
Eucgr.K03247	247.252	245.559	-0.00991244	0.982865	no	Eucgr.K03247	Control	Infected	OK	219.707	366.738	0.739168	0.0109669	yes	AT2G37190.1		Ribosomal protein L11 family protein
Eucgr.K03281	291.71	334.519	0.197552	0.498106	no	Eucgr.K03281	Control	Infected	OK	239.696	425.608	0.828318	0.00381616	yes	AT3G47370.3		Ribosomal protein S10p/S20e family protein
Eucgr.K03381	12.6783	31.0619	1.29278	1	no	Eucgr.K03381	Control	Infected	OK	9.49306	35.9047	1.91923	2.85E-08	yes	AT1G03220.1		Eukaryotic aspartyl protease family protein
Eucgr.K03494	25.1684	32.388	0.363847	1	no	Eucgr.K03494	Control	Infected	OK	31.9893	52.9944	0.72825	0.00906069	yes	AT4G02340.1		alpha/beta-Hydrolases superfamily protein
Eucgr.K03607	38.2477	36.1545	-0.0811941	0.813544	no	Eucgr.K03607	Control	Infected	OK	29.2937	47.3365	0.692363	0.023005	yes	AT3G07050.1		GTP-binding family protein
Eucgr.L00023	105.077	122.565	0.222099	0.43059	no	Eucgr.L00023	Control	Infected	OK	108.816	193.839	0.832969	0.00353935	yes	AT3G25520.1	ATL5, PGY3, OLI5, RPL5A	ribosomal protein L5
Eucgr.L00052	27.5655	32.505	0.2378	1	no	Eucgr.L00052	Control	Infected	OK	25.1295	43.4128	0.788741	0.0035839	yes	AT2G31810.1		ACT domain-containing small subunit of acetolactate synthase protein
Eucgr.L00151	26.9399	25.0678	-0.103907	1	no	Eucgr.L00151	Control	Infected	OK	34.1589	25.2801	-0.434261	2.76E-06	yes	AT5G47710.2		Calcium-dependent lipid-binding (CaLB domain) family protein
Eucgr.L00349	26.0415	37.6798	0.532979	0.139847	no	Eucgr.L00349	Control	Infected	OK	23.8306	56.1545	1.23659	0.00087315	yes	AT1G61570.1	TIM13	translocase of the inner mitochondrial membrane 13
Eucgr.L00369	12.8534	10.4146	-0.303546	1	no	Eucgr.L00369	Control	Infected	OK	37.0274	23.058	-0.683324	0.0382044	yes	AT3G24800.1	PRT1	proteolysis 1
Eucgr.L00543	68.7255	70.4577	0.0359122	0.919793	no	Eucgr.L00543	Control	Infected	OK	54.6192	85.6086	0.648347	0.0184243	yes
Eucgr.L00752	104.432	123.627	0	1	no	Eucgr.L00752	Control	Infected	OK	88.8459	155.054	0.803395	0.0018437	yes	AT3G13580.1		Ribosomal protein L30/L7 family protein
Eucgr.L00756	15.7423	17.923	0.187166	1	no	Eucgr.L00756	Control	Infected	OK	30.9458	50.528	0.70734	0.0499104	yes	AT3G13580.1		Ribosomal protein L30/L7 family protein
Eucgr.L00852	1.17905	0.376175	-1.64815	1	no	Eucgr.L00852	Control	Infected	OK	51.8944	10.5829	-2.29384	4.37E-08	yes	AT3G01680.1		CONTAINS InterPro DOMAIN/s: Mediator complex subunit Med28 (InterPro:IPR021640); BEST Arabidopsis thaliana protein match is: unknown protein (TAIR:AT3G01670.1); Has 122 Blast hits to 112 proteins in 13 species: Archae - 0; Bacteria - 0; Metazoa - 0; Fungi - 0; Plants - 122; Viruses - 0; Other Eukaryotes - 0 (source: NCBI BLink).
Eucgr.L00891	33.1516	34.1104	0.0411323	1	no	Eucgr.L00891	Control	Infected	OK	21.3375	52.9107	1.31017	0.000152016	yes	AT2G47110.2	UBQ6	ubiquitin 6
Eucgr.L00916	5.30886	0.734143	-2.85427	1	no	Eucgr.L00916	Control	Infected	OK	84.4965	24.139	-1.80752	8.93E-07	yes	AT5G45890.1	SAG12	senescence-associated gene 12
Eucgr.L00918	32.4594	3.35855	-3.27273	1	no	Eucgr.L00918	Control	Infected	OK	268.102	68.995	-1.95822	2.70E-09	yes	AT2G22160.1		Cysteine proteinases superfamily protein
Eucgr.L01306	5.96953	28.7104	2.26589	1	no	Eucgr.L01306	Control	Infected	OK	5.95006	37.9589	2.67346	4.98E-14	yes	AT1G45063.2		copper ion binding;electron carriers
Eucgr.L01343	105.709	138.098	0.385594	0.136347	no	Eucgr.L01343	Control	Infected	OK	34.8184	180.222	2.37185	0	yes	AT5G09360.1	LAC14	laccase 14
Eucgr.L01508	13.2633	1.17396	-3.49799	1	no	Eucgr.L01508	Control	Infected	OK	141.739	50.4232	-1.49108	0.000290608	yes	AT4G24960.3	HVA22D	HVA22 homologue D
Eucgr.L01707	32.0871	45.8344	0.514439	0.112377	no	Eucgr.L01707	Control	Infected	OK	23.7131	90.1196	1.92616	4.62E-09	yes	AT2G14610.1	PR1, PR 1, ATPR1	pathogenesis-related gene 1
Eucgr.L01912	85.3673	115.212	0.432538	0.104395	no	Eucgr.L01912	Control	Infected	OK	82.0048	139.173	0.7631	0.0127639	yes	AT3G60245.1		Zinc-binding ribosomal protein family protein
Eucgr.L02310	40.301	39.0629	-0.0450151	0.909726	no	Eucgr.L02310	Control	Infected	OK	22.5708	87.7005	1.95813	4.37E-11	yes	AT5G09360.1	LAC14	laccase 14
Eucgr.L02463	30.4608	21.1873	-0.523756	1	no	Eucgr.L02463	Control	Infected	OK	13.2591	53.826	2.02132	3.34E-08	yes	AT2G15780.1		Cupredoxin superfamily protein
Eucgr.L02505	20.7574	28.0099	0.432312	1	no	Eucgr.L02505	Control	Infected	OK	13.0607	50.2976	1.94525	7.63E-07	yes	AT2G14610.1	PR1, PR 1, ATPR1	pathogenesis-related gene 1
Eucgr.L02630	3.43215	29.0875	3.08322	1	no	Eucgr.L02630	Control	Infected	OK	3.72482	75.0954	4.33348	0	yes	AT4G09770.2		TRAF-like family protein
Eucgr.L02847	12.6807	26.5835	1.06789	1	no	Eucgr.L02847	Control	Infected	OK	35.4882	17.401	-1.02817	0.010429	yes	AT2G46150.1		Late embryogenesis abundant (LEA) hydroxyproline-rich glycoprotein family
Eucgr.L02937	32.8797	40.2837	0.292998	0.313787	no	Eucgr.L02937	Control	Infected	OK	32.0361	53.908	0.750802	0.0149136	yes	AT5G17770.1	ATCBR, CBR1, CBR	NADH:cytochrome B5 reductase 1
Eucgr.L02999	91.7817	111.112	0.275731	0.336445	no	Eucgr.L02999	Control	Infected	OK	97.3076	152.771	0.650748	0.0331878	yes	AT5G35530.1		Ribosomal protein S3 family protein
Eucgr.L03068	32.6906	17.4267	-0.907575	1	no	Eucgr.L03068	Control	Infected	OK	62.2774	34.3636	-0.857828	0.00599714	yes	AT2G45400.1	BEN1	NAD(P)-binding Rossmann-fold superfamily protein
Eucgr.L03529	19.3207	1.88211	-3.35972	1	no	Eucgr.L03529	Control	Infected	OK	92.4696	21.1923	-2.12544	5.63E-08	yes
Eucgr.A00019	91.655	64.1209	-0.515418	0.0325117	yes	Eucgr.A00019	Control	Infected	OK	72.7482	49.2031	-0.564161	0.069429	no	AT3G59630.1		diphthamide synthesis DPH2 family protein
Eucgr.A00216	36.6933	54.3056	0.565584	0.0259957	yes	Eucgr.A00216	Control	Infected	OK	44.3389	66.934	0.594164	0.0592534	no	AT2G43120.1		RmlC-like cupins superfamily protein
Eucgr.A00626	25.5575	49.1237	0.942673	0.000135007	yes	Eucgr.A00626	Control	Infected	NOTEST	26.1675	27.3755	0.0651091	1	no	AT5G01710.1		methyltransferases
Eucgr.A00782	29.2437	46.0616	0.65544	0.00531868	yes	Eucgr.A00782	Control	Infected	OK	40.2178	41.8056	0.0558624	0.896052	no	AT3G51550.1	FER	Malectin/receptor-like protein kinase family protein
Eucgr.A00994	14.9141	39.5558	1.40721	1.05E-08	yes	Eucgr.A00994	Control	Infected	NOTEST	12.3238	31.7597	1.36575	1	no	AT2G46930.1		Pectinacetylesterase family protein
Eucgr.A01087	27.5444	48.7154	0.822616	0.00284601	yes	Eucgr.A01087	Control	Infected	OK	51.2117	48.1529	-0.0888504	0.844941	no
Eucgr.A01135	55.9052	81.4829	0.543516	0.0244368	yes	Eucgr.A01135	Control	Infected	OK	58.6937	79.8974	0.444943	0.160884	no	AT5G03290.1	IDH-V	isocitrate dehydrogenase V
Eucgr.A01142	57.8721	81.1354	0.487464	0.000776422	yes	Eucgr.A01142	Control	Infected	FAIL	85.3314	91.3413	0	1	no
Eucgr.A01153	40.5156	21.0661	-0.943553	0.000203206	yes	Eucgr.A01153	Control	Infected	OK	72.3518	47.7155	-0.600569	0.0562896	no
Eucgr.A01180	55.8253	14.5718	-1.93774	1.15E-14	yes	Eucgr.A01180	Control	Infected	NOTEST	13.4013	5.77452	-1.21461	1	no	AT3G09640.2	APX2, APX1B	ascorbate peroxidase 2
Eucgr.A01271	27.1874	41.4726	0.609217	0.0221411	yes	Eucgr.A01271	Control	Infected	OK	25.332	36.956	0.544848	0.118331	no	AT2G29050.1	ATRBL1, RBL1	RHOMBOID-like 1
Eucgr.A01377	45.658	17.8852	-1.3521	2.07E-08	yes	Eucgr.A01377	Control	Infected	NOTEST	4.17462	4.11715	-0.0199994	1	no	AT2G04160.1	AIR3	Subtilisin-like serine endopeptidase family protein
Eucgr.A01533	90.003	61.0002	-0.56116	0.018316	yes	Eucgr.A01533	Control	Infected	OK	37.5104	29.6097	-0.341217	0.315182	no	AT5G03650.1	SBE2.2	starch branching enzyme 2.2
Eucgr.A01572	34.2832	68.0302	0.988672	2.13E-05	yes	Eucgr.A01572	Control	Infected	NOTEST	8.95915	25.5124	1.50977	1	no	AT3G10040.1		sequence-specific DNA binding transcription factors
Eucgr.A01598	18.2778	37.6485	1.0425	0.00018886	yes	Eucgr.A01598	Control	Infected	NOTEST	6.15283	10.3358	0.748322	1	no	AT2G36690.1		2-oxoglutarate (2OG) and Fe(II)-dependent oxygenase superfamily protein
Eucgr.A01716	33.146	52.9092	0.674686	0.0101759	yes	Eucgr.A01716	Control	Infected	OK	48.3767	73.0242	0.594062	0.0667665	no	AT3G21710.2		unknown protein; Has 35333 Blast hits to 34131 proteins in 2444 species: Archae - 798; Bacteria - 22429; Metazoa - 974; Fungi - 991; Plants - 531; Viruses - 0; Other Eukaryotes - 9610 (source: NCBI BLink).
Eucgr.A01812	219.804	122.047	-0.848783	0.00025405	yes	Eucgr.A01812	Control	Infected	OK	141.567	147.959	0.0637095	0.882564	no	AT4G03510.2	RMA1, ATRMA1	RING membrane-anchor 1
Eucgr.A01900	22.2993	47.6523	1.09555	5.31E-06	yes	Eucgr.A01900	Control	Infected	NOTEST	22.481	27.9092	0.312034	1	no
Eucgr.A01915	77.5094	43.2156	-0.842818	1.75E-08	yes	Eucgr.A01915	Control	Infected	FAIL	69.519	43.9699	0	1	no
Eucgr.A01916	139.637	86.5201	-0.690573	0.00347602	yes	Eucgr.A01916	Control	Infected	OK	63.3602	39.6949	-0.674624	0.0507827	no	AT2G42610.2	LSH10	Protein of unknown function (DUF640)
Eucgr.A01933	41.7008	27.9079	-0.579401	0.0179314	yes	Eucgr.A01933	Control	Infected	NOTEST	33.221	21.4958	-0.628041	1	no	AT2G30950.1	VAR2, FTSH2	FtsH extracellular protease family
Eucgr.A01942	95.3355	68.8021	-0.470562	0.0394874	yes	Eucgr.A01942	Control	Infected	NOTEST	27.6236	25.613	-0.109025	1	no	AT1G77290.2		Glutathione S-transferase family protein
Eucgr.A01948	18.7629	42.225	1.17022	1.34E-06	yes	Eucgr.A01948	Control	Infected	OK	30.1727	42.9789	0.510381	0.115349	no	AT5G45710.1	AT-HSFA4C, RHA1, HSFA4C	winged-helix DNA-binding transcription factor family protein
Eucgr.A01955	48.5857	68.1061	0.487254	0.0410896	yes	Eucgr.A01955	Control	Infected	OK	68.4222	94.0449	0.458885	0.136259	no
Eucgr.A01968	23.3834	68.5646	1.55198	1.53E-09	yes	Eucgr.A01968	Control	Infected	OK	51.9721	51.4791	-0.013751	0.977382	no	AT4G14130.1	XTR7, XTH15	xyloglucan endotransglucosylase/hydrolase 15
Eucgr.A02022	59.5349	40.4264	-0.558439	0.0284231	yes	Eucgr.A02022	Control	Infected	OK	68.4463	46.5929	-0.554863	0.0895063	no	AT1G06570.1	PDS1, HPD	phytoene desaturation 1
Eucgr.A02065	110.027	85.5486	-0.363043	0.0414663	yes	Eucgr.A02065	Control	Infected	OK	110.757	107.978	-0.036659	0.895016	no
Eucgr.A02072	148.034	96.9511	-0.610597	0.00917483	yes	Eucgr.A02072	Control	Infected	OK	119.103	97.9952	-0.281432	0.409827	no
Eucgr.A02098	24.0725	48.6572	1.01527	0.000132051	yes	Eucgr.A02098	Control	Infected	OK	26.9827	41.6181	0.625178	0.0794737	no	AT5G18150.1		Methyltransferase-related protein
Eucgr.A02118	71.2666	104.929	0.55811	0.021826	yes	Eucgr.A02118	Control	Infected	OK	71.9595	104.538	0.538775	0.081116	no	AT5G20950.2		Glycosyl hydrolase family protein
Eucgr.A02155	37.5977	50.6288	0.429314	0.021826	yes	Eucgr.A02155	Control	Infected	OK	33.076	44.8246	0.438506	0.113851	no
Eucgr.A02291	217.628	354.519	0.704	0.00250712	yes	Eucgr.A02291	Control	Infected	OK	434.982	475.981	0.129948	0.735436	no	AT2G41430.5	ERD15	dehydration-induced protein (ERD15)
Eucgr.A02351	119.053	194.101	0.705205	0.00479264	yes	Eucgr.A02351	Control	Infected	OK	111.731	73.2531	-0.609074	0.0712069	no	AT3G57450.1		unknown protein; Has 65 Blast hits to 65 proteins in 11 species: Archae - 0; Bacteria - 0; Metazoa - 0; Fungi - 0; Plants - 65; Viruses - 0; Other Eukaryotes - 0 (source: NCBI BLink).
Eucgr.A02353	135.8	267.703	0.979151	3.66E-05	yes	Eucgr.A02353	Control	Infected	OK	100.288	95.4315	-0.0716093	0.875291	no	AT3G57450.1		unknown protein; Has 65 Blast hits to 65 proteins in 11 species: Archae - 0; Bacteria - 0; Metazoa - 0; Fungi - 0; Plants - 65; Viruses - 0; Other Eukaryotes - 0 (source: NCBI BLink).
Eucgr.A02355	45.7961	24.0312	-0.930318	1.48E-07	yes	Eucgr.A02355	Control	Infected	NOTEST	26.85	18.9719	-0.501056	1	no
Eucgr.A02437	66.6954	47.304	-0.495625	0.0416862	yes	Eucgr.A02437	Control	Infected	OK	55.4192	45.1673	-0.295105	0.38346	no	AT3G57880.1		Calcium-dependent lipid-binding (CaLB domain) plant phosphoribosyltransferase family protein
Eucgr.A02447	46.6877	29.0007	-0.686952	0.00541168	yes	Eucgr.A02447	Control	Infected	OK	49.7392	32.5326	-0.612499	0.0604114	no	AT3G57990.1		unknown protein; Has 1497 Blast hits to 1323 proteins in 52 species: Archae - 0; Bacteria - 4; Metazoa - 23; Fungi - 34; Plants - 61; Viruses - 0; Other Eukaryotes - 1375 (source: NCBI BLink).
Eucgr.A02582	46.1368	94.5757	1.03555	3.80E-05	yes	Eucgr.A02582	Control	Infected	OK	51.6848	42.35	-0.287379	0.437768	no	AT3G52450.1	PUB22	plant U-box 22
Eucgr.A02614	37.8825	24.7893	-0.611812	0.0188187	yes	Eucgr.A02614	Control	Infected	NOTEST	31.7085	21.1936	-0.581239	1	no
Eucgr.A02630	93.214	61.772	-0.593593	0.00755222	yes	Eucgr.A02630	Control	Infected	OK	88.0629	64.0249	-0.4599	0.145262	no
Eucgr.A02786	77.0875	144.788	0.909371	0.000124289	yes	Eucgr.A02786	Control	Infected	OK	180.321	127.897	-0.495584	0.122079	no	AT5G23760.1		Copper transport protein family
Eucgr.A02790	39.477	10.8229	-1.86693	1.03E-13	yes	Eucgr.A02790	Control	Infected	NOTEST	24.6724	4.32601	-2.51179	1	no	AT5G52300.2	RD29B, LTI65	CAP160 protein
Eucgr.A02804	118.237	61.2844	-0.948093	2.98E-05	yes	Eucgr.A02804	Control	Infected	OK	90.8383	70.8224	-0.359095	0.288712	no	AT5G62020.1	AT-HSFB2A, HSFB2A	heat shock transcription factor B2A
Eucgr.A02818	14.8636	66.7619	2.16724	3.26E-13	yes	Eucgr.A02818	Control	Infected	OK	64.7097	66.0563	0.0297159	0.945505	no	AT5G51990.1	CBF4, DREB1D	C-repeat-binding factor 4
Eucgr.A02891	85.8809	60.3546	-0.508874	0.000600451	yes	Eucgr.A02891	Control	Infected	FAIL	90.4025	66.1015	0	1	no
Eucgr.A02956	201.467	128.875	-0.644572	0.0143818	yes	Eucgr.A02956	Control	Infected	OK	128.733	111.156	-0.21179	0.62403	no	AT3G03150.1		unknown protein; FUNCTIONS IN: molecular_function unknown; INVOLVED IN: biological_process unknown; LOCATED IN: mitochondrion; EXPRESSED IN: 22 plant structures; EXPRESSED DURING: 13 growth stages; BEST Arabidopsis thaliana protein match is: unknown protein (TAIR:AT5G17165.1); Has 39 Blast hits to 39 proteins in 11 species: Archae - 0; Bacteria - 0; Metazoa - 0; Fungi - 0; Plants - 39; Viruses - …
Eucgr.B00244	27.07	39.6935	0.55221	0.0302499	yes	Eucgr.B00244	Control	Infected	OK	35.8452	42.5827	0.248489	0.49219	no	AT5G50150.1		Protein of Unknown Function (DUF239)
Eucgr.B00246	36.9009	12.6055	-1.5496	4.63E-08	yes	Eucgr.B00246	Control	Infected	NOTEST	32.7279	15.1253	-1.11355	1	no	AT1G17100.1		SOUL heme-binding family protein
Eucgr.B00317	147.761	103.207	-0.517727	0.0321254	yes	Eucgr.B00317	Control	Infected	OK	152.56	105.896	-0.526737	0.0862615	no	AT5G62810.1	PEX14, ATPEX14, PED2	peroxin 14
Eucgr.B00377	142.012	94.5843	-0.586344	0.0150358	yes	Eucgr.B00377	Control	Infected	OK	96.6532	78.4876	-0.300353	0.372202	no	AT1G19000.2		Homeodomain-like superfamily protein
Eucgr.B00512	37.7967	17.3246	-1.12544	1.21E-05	yes	Eucgr.B00512	Control	Infected	NOTEST	33.489	16.5997	-1.01253	1	no	AT1G74470.1		Pyridine nucleotide-disulphide oxidoreductase family protein
Eucgr.B01088	143.013	66.465	-1.10548	7.10E-07	yes	Eucgr.B01088	Control	Infected	OK	95.9472	68.2421	-0.491579	0.12899	no	AT1G03130.1	PSAD-2	photosystem I subunit D-2
Eucgr.B01229	41.5007	30.9053	-0.425279	0.002445	yes	Eucgr.B01229	Control	Infected	FAIL	52.6404	40.8274	0	1	no
Eucgr.B01270	80.5974	139.134	0.78767	0.000291591	yes	Eucgr.B01270	Control	Infected	OK	95.678	117.817	0.300283	0.35776	no
Eucgr.B01304	39.3326	18.5438	-1.08479	0.000665721	yes	Eucgr.B01304	Control	Infected	NOTEST	16.2505	17.6894	0.122401	1	no	AT5G24860.1	FPF1, ATFPF1	flowering promoting factor 1
Eucgr.B01307	75.0524	28.4757	-1.39817	4.36E-07	yes	Eucgr.B01307	Control	Infected	OK	36.2239	26.2295	-0.465748	0.321025	no	AT5G24860.1	FPF1, ATFPF1	flowering promoting factor 1
Eucgr.B01420	24.7821	41.0605	0.728451	0.00236104	yes	Eucgr.B01420	Control	Infected	NOTEST	18.3093	31.2874	0.773009	1	no	AT3G02750.2		Protein phosphatase 2C family protein
Eucgr.B01429	65.6754	41.379	-0.666454	0.0024402	yes	Eucgr.B01429	Control	Infected	OK	112.274	116.493	0.0532231	0.895106	no
Eucgr.B01501	11.8568	53.3154	2.16884	1.12E-13	yes	Eucgr.B01501	Control	Infected	NOTEST	3.14866	29.0443	3.20545	1	no	AT2G37770.2		NAD(P)-linked oxidoreductase superfamily protein
Eucgr.B01733	27.4699	48.4533	0.818744	0.00504797	yes	Eucgr.B01733	Control	Infected	NOTEST	8.22157	25.822	1.65111	1	no	AT1G78380.1	ATGSTU19, GST8, GSTU19	glutathione S-transferase TAU 19
Eucgr.B02081	75.3572	59.4771	-0.341412	0.0205303	yes	Eucgr.B02081	Control	Infected	OK	63.2857	60.1132	-0.0741984	0.747663	no	AT1G56300.1		Chaperone DnaJ-domain superfamily protein
Eucgr.B02133	36.9859	25.0944	-0.559611	0.0453041	yes	Eucgr.B02133	Control	Infected	NOTEST	31.4548	24.1751	-0.379755	1	no	AT3G04590.2		AT hook motif DNA-binding family protein
Eucgr.B02162	56.8419	21.8348	-1.38033	1.16E-07	yes	Eucgr.B02162	Control	Infected	OK	34.8982	21.7121	-0.684652	0.0821315	no	AT4G28750.1	PSAE-1	Photosystem I reaction centre subunit IV / PsaE protein
Eucgr.B02272	65.6993	43.2042	-0.604707	0.012709	yes	Eucgr.B02272	Control	Infected	OK	61.5017	54.6484	-0.170447	0.657264	no	AT1G07310.1		Calcium-dependent lipid-binding (CaLB domain) family protein
Eucgr.B02375	109.306	165.918	0.602096	0.0130969	yes	Eucgr.B02375	Control	Infected	OK	103.661	134.885	0.379857	0.245008	no	AT2G28840.1	XBAT31	XB3 ortholog 1 in Arabidopsis thaliana
Eucgr.B02389	190.607	130.648	-0.544921	0.000177942	yes	Eucgr.B02389	Control	Infected	FAIL	187.34	110.12	0	1	no
Eucgr.B02411	43.7555	75.9436	0.795465	0.00129185	yes	Eucgr.B02411	Control	Infected	OK	37.3061	30.0389	-0.312581	0.399095	no	AT5G59730.1	ATEXO70H7, EXO70H7	exocyst subunit exo70 family protein H7
Eucgr.B02462	270.025	124.303	-1.11924	4.44E-07	yes	Eucgr.B02462	Control	Infected	OK	177.414	118.088	-0.587261	0.0541498	no	AT3G45600.1	TET3	tetraspanin3
Eucgr.B02482	33.7748	48.5798	0.524407	0.0337894	yes	Eucgr.B02482	Control	Infected	OK	51.0524	58.2047	0.189157	0.604944	no	AT1G61560.1	MLO6, ATMLO6	Seven transmembrane MLO family protein
Eucgr.B02486	53.7414	127.921	1.25115	4.65E-08	yes	Eucgr.B02486	Control	Infected	OK	112.352	128	0.188117	0.640701	no	AT5G60490.1	FLA12	FASCICLIN-like arabinogalactan-protein 12
Eucgr.B02489	20.7451	41.2408	0.991299	0.000161411	yes	Eucgr.B02489	Control	Infected	NOTEST	16.2814	33.8234	1.05479	1	no	AT5G60540.1	EMB2407, ATPDX2, PDX2	pyridoxine biosynthesis 2
Eucgr.B02562	41.8633	86.0299	1.03915	1.41E-05	yes	Eucgr.B02562	Control	Infected	OK	55.6038	69.4249	0.320272	0.344053	no	AT1G70170.1	MMP	matrix metalloproteinase
Eucgr.B02682	47.1307	68.8959	0.547751	0.0289081	yes	Eucgr.B02682	Control	Infected	OK	61.0068	70.5103	0.208866	0.579545	no	AT1G68040.1		S-adenosyl-L-methionine-dependent methyltransferases superfamily protein
Eucgr.B02761	38.7456	19.4126	-0.99704	3.79E-05	yes	Eucgr.B02761	Control	Infected	NOTEST	33.5018	17.8829	-0.905658	1	no	AT2G38000.1		chaperone protein dnaJ-related
Eucgr.B02851	81.2653	53.6981	-0.597767	0.0156584	yes	Eucgr.B02851	Control	Infected	OK	95.4496	63.5578	-0.586669	0.0660622	no	AT1G68220.1		Protein of unknown function (DUF1218)
Eucgr.B03041	43.3331	25.0749	-0.789224	0.00454226	yes	Eucgr.B03041	Control	Infected	NOTEST	16.3544	14.671	-0.156716	1	no	AT1G25530.1		Transmembrane amino acid transporter family protein
Eucgr.B03068	2124.7	854.744	-1.3137	2.67E-08	yes	Eucgr.B03068	Control	Infected	OK	1062.71	739.145	-0.523817	0.0875432	no	AT4G39420.2		unknown protein; INVOLVED IN: biological_process unknown; LOCATED IN: cellular_component unknown; EXPRESSED IN: leaf; EXPRESSED DURING: LP.04 four leaves visible, LP.02 two leaves visible; Has 20 Blast hits to 19 proteins in 8 species: Archae - 0; Bacteria - 0; Metazoa - 0; Fungi - 0; Plants - 20; Viruses - 0; Other Eukaryotes - 0 (source: NCBI BLink).
Eucgr.B03116	57.4468	44.3707	-0.372618	0.0474303	yes	Eucgr.B03116	Control	Infected	OK	48.6414	43.252	-0.169419	0.572183	no
Eucgr.B03231	37.746	23.7695	-0.667211	0.00501841	yes	Eucgr.B03231	Control	Infected	NOTEST	33.2216	21.3049	-0.640935	1	no	AT1G67720.1		Leucine-rich repeat protein kinase family protein
Eucgr.B03306	36.935	27.04	-0.449891	0	yes	Eucgr.B03306	Control	Infected	FAIL	44.0533	25.3304	0	1	no
Eucgr.B03318	149.179	248.932	0.738702	0.00229762	yes	Eucgr.B03318	Control	Infected	OK	135.436	128.948	-0.0708234	0.866315	no	AT1G23710.1		Protein of unknown function (DUF1645)
Eucgr.B03328	1234.12	479.862	-1.36279	7.59E-08	yes	Eucgr.B03328	Control	Infected	NOTEST	1.30116	19.6374	3.91574	1	no	AT1G23760.1	JP630, PG3	BURP domain-containing protein
Eucgr.B03333	86.388	34.6057	-1.31982	2.17E-07	yes	Eucgr.B03333	Control	Infected	OK	114.221	117.089	0.0357811	0.936176	no	AT1G23760.1	JP630, PG3	BURP domain-containing protein
Eucgr.B03334	84.7394	31.6685	-1.41999	1.13E-08	yes	Eucgr.B03334	Control	Infected	NOTEST	4.53983	4.72097	0.0564463	1	no	AT1G70370.2	PG2	polygalacturonase 2
Eucgr.B03340	463.869	175.769	-1.40004	9.34E-09	yes	Eucgr.B03340	Control	Infected	OK	41.3728	45.7887	0.146307	0.729536	no	AT1G70370.2	PG2	polygalacturonase 2
Eucgr.B03341	234.143	81.9003	-1.51545	1.92E-11	yes	Eucgr.B03341	Control	Infected	NOTEST	22.2366	25.0673	0.172873	1	no	AT1G70370.2	PG2	polygalacturonase 2
Eucgr.B03399	46.9087	28.795	-0.704036	0.00238047	yes	Eucgr.B03399	Control	Infected	OK	41.7409	28.3746	-0.55686	0.0795232	no
Eucgr.B03425	128.679	75.7157	-0.765107	0.0010794	yes	Eucgr.B03425	Control	Infected	OK	134.472	113.225	-0.248104	0.488796	no	AT1G26920.1		unknown protein; BEST Arabidopsis thaliana protein match is: unknown protein (TAIR:AT1G69760.1); Has 47 Blast hits to 47 proteins in 13 species: Archae - 0; Bacteria - 0; Metazoa - 0; Fungi - 7; Plants - 34; Viruses - 0; Other Eukaryotes - 6 (source: NCBI BLink).
Eucgr.B03443	43.8512	27.0233	-0.698409	0.00128946	yes	Eucgr.B03443	Control	Infected	OK	34.6106	27.6038	-0.326345	0.288712	no
Eucgr.B03472	38.6239	25.8141	-0.581333	0.0295557	yes	Eucgr.B03472	Control	Infected	NOTEST	27.7653	18.9865	-0.548306	1	no	AT3G01860.1		unknown protein; FUNCTIONS IN: molecular_function unknown; INVOLVED IN: response to cadmium ion; LOCATED IN: chloroplast; EXPRESSED IN: 24 plant structures; EXPRESSED DURING: 13 growth stages; BEST Arabidopsis thaliana protein match is: unknown protein (TAIR:AT3G27210.1); Has 66 Blast hits to 66 proteins in 13 species: Archae - 0; Bacteria - 0; Metazoa - 5; Fungi - 0; Plants - 61; Viruses - 0; Ot…
Eucgr.B03551	163.291	114.333	-0.514199	0.021826	yes	Eucgr.B03551	Control	Infected	OK	142.168	108.455	-0.3905	0.184692	no
Eucgr.B03606	49.1403	28.3619	-0.792953	0.000904836	yes	Eucgr.B03606	Control	Infected	OK	47.8124	31.8135	-0.587747	0.0706828	no	AT3G13540.1	ATMYB5, MYB5	myb domain protein 5
Eucgr.B03625	53.0883	31.3371	-0.760522	0.00302228	yes	Eucgr.B03625	Control	Infected	OK	37.0818	25.45	-0.543042	0.143716	no	AT3G32930.1		unknown protein; FUNCTIONS IN: molecular_function unknown; INVOLVED IN: biological_process unknown; LOCATED IN: chloroplast envelope; EXPRESSED IN: 22 plant structures; EXPRESSED DURING: 13 growth stages; Has 57 Blast hits to 57 proteins in 11 species: Archae - 0; Bacteria - 0; Metazoa - 0; Fungi - 0; Plants - 57; Viruses - 0; Other Eukaryotes - 0 (source: NCBI BLink).
Eucgr.B03635	8.91999	41.4346	2.21572	2.63E-08	yes	Eucgr.B03635	Control	Infected	OK	36.4786	52.6831	0.530289	0.257841	no	AT1G05575.1		unknown protein; FUNCTIONS IN: molecular_function unknown; INVOLVED IN: anaerobic respiration; LOCATED IN: endomembrane system; EXPRESSED IN: 17 plant structures; EXPRESSED DURING: 9 growth stages; BEST Arabidopsis thaliana protein match is: unknown protein (TAIR:AT2G31945.1); Has 63 Blast hits to 63 proteins in 10 species: Archae - 0; Bacteria - 0; Metazoa - 0; Fungi - 0; Plants - 63; Viruses - …
Eucgr.B03756	131.729	83.1922	-0.663053	0.00639643	yes	Eucgr.B03756	Control	Infected	OK	56.3316	54.1096	-0.0580592	0.892525	no	AT3G22980.1		Ribosomal protein S5/Elongation factor G/III/V family protein
Eucgr.B03765	37.3994	25.1638	-0.571661	1.15E-14	yes	Eucgr.B03765	Control	Infected	FAIL	36.3729	24.6741	0	1	no
Eucgr.B03782	50.6658	113.815	1.1676	1.34E-06	yes	Eucgr.B03782	Control	Infected	OK	59.7764	75.2401	0.331926	0.344644	no	AT2G27080.2		Late embryogenesis abundant (LEA) hydroxyproline-rich glycoprotein family
Eucgr.B03816	199.314	128.109	-0.637672	0.0123049	yes	Eucgr.B03816	Control	Infected	OK	199.253	141.497	-0.493829	0.14497	no	AT2G27230.2	LHW	transcription factor-related
Eucgr.B03914	22.0178	38.4168	0.803069	0.000132293	yes	Eucgr.B03914	Control	Infected	NOTEST	19.359	32.1843	0.733352	1	no	AT2G27920.1	SCPL51	serine carboxypeptidase-like 51
Eucgr.B03925	75.3354	50.8867	-0.566041	0.0343097	yes	Eucgr.B03925	Control	Infected	OK	84.0499	59.322	-0.502679	0.150464	no	AT1G07790.1	HTB1	Histone superfamily protein
Eucgr.B03930	102.693	73.1978	-0.488467	9.39E-09	yes	Eucgr.B03930	Control	Infected	FAIL	58.4927	74.7782	0	1	no
Eucgr.B04034	44.8567	31.4259	-0.513368	0.0430669	yes	Eucgr.B04034	Control	Infected	NOTEST	33.4159	32.3356	-0.0474102	1	no
Eucgr.C00140	95.8137	147.068	0.618179	0.0111772	yes	Eucgr.C00140	Control	Infected	OK	89.8239	134.811	0.585767	0.0554436	no	AT5G21930.3	PAA2	P-type ATPase of Arabidopsis 2
Eucgr.C00176	10.4992	54.5528	2.37737	0	yes	Eucgr.C00176	Control	Infected	NOTEST	29.845	30.6959	0.0405543	1	no	AT4G25810.1	XTR6, XTH23	xyloglucan endotransglycosylase 6
Eucgr.C00177	18.2236	67.9315	1.89827	6.15E-15	yes	Eucgr.C00177	Control	Infected	NOTEST	31.7023	35.2855	0.154487	1	no	AT4G25810.1	XTR6, XTH23	xyloglucan endotransglycosylase 6
Eucgr.C00178	11.9792	38.4627	1.68294	1.12E-08	yes	Eucgr.C00178	Control	Infected	NOTEST	30.4249	33.3059	0.130524	1	no	AT4G25810.1	XTR6, XTH23	xyloglucan endotransglycosylase 6
Eucgr.C00180	21.2645	65.156	1.61545	3.11E-11	yes	Eucgr.C00180	Control	Infected	OK	30.6155	38.7491	0.3399	0.359129	no	AT4G25810.1	XTR6, XTH23	xyloglucan endotransglycosylase 6
Eucgr.C00181	18.6506	55.6904	1.5782	2.86E-09	yes	Eucgr.C00181	Control	Infected	NOTEST	25.5368	32.3383	0.340666	1	no	AT4G25810.1	XTR6, XTH23	xyloglucan endotransglycosylase 6
Eucgr.C00201	30.2799	68.8225	1.18452	2.82E-07	yes	Eucgr.C00201	Control	Infected	OK	42.8566	63.4266	0.565569	0.0636304	no	AT2G18700.1	ATTPS11, TPS11, ATTPSB	trehalose phosphatase/synthase 11
Eucgr.C00249	48.1999	19.2679	-1.32283	1.78E-07	yes	Eucgr.C00249	Control	Infected	OK	36.1343	29.4785	-0.293704	0.448877	no	AT3G45430.1		Concanavalin A-like lectin protein kinase family protein
Eucgr.C00308	45.2737	17.1733	-1.39851	0.000466239	yes	Eucgr.C00308	Control	Infected	NOTEST	0.365127	6.72238	4.2025	1	no	AT3G63520.1	CCD1, ATCCD1, ATNCED1, NCED1	carotenoid cleavage dioxygenase 1
Eucgr.C00339	38.3407	63.2801	0.722874	0.00465108	yes	Eucgr.C00339	Control	Infected	OK	172.677	170.493	-0.01836	0.965376	no
Eucgr.C00348	57.9633	40.3357	-0.523083	0.0310679	yes	Eucgr.C00348	Control	Infected	OK	51.3157	43.6184	-0.234464	0.509165	no
Eucgr.C00353	95.0097	67.1806	-0.500029	0.0415722	yes	Eucgr.C00353	Control	Infected	OK	74.722	66.2279	-0.174094	0.635656	no	AT5G57990.1	UBP23	ubiquitin-specific protease 23
Eucgr.C00420	15.6902	44.9448	1.51829	3.05E-09	yes	Eucgr.C00420	Control	Infected	OK	30.7487	39.0276	0.343972	0.344926	no	AT3G50170.1		Plant protein of unknown function (DUF247)
Eucgr.C00426	28.0785	41.661	0.569228	0.0397174	yes	Eucgr.C00426	Control	Infected	NOTEST	28.5145	35.4195	0.312849	1	no	AT2G12940.1	UNE4	Basic-leucine zipper (bZIP) transcription factor family protein
Eucgr.C00435	32.9574	81.787	1.31127	1.25E-06	yes	Eucgr.C00435	Control	Infected	OK	39.0908	40.9381	0.0666151	0.898793	no	AT3G48020.1		unknown protein; FUNCTIONS IN: molecular_function unknown; INVOLVED IN: biological_process unknown; LOCATED IN: chloroplast; EXPRESSED IN: 11 plant structures; EXPRESSED DURING: LP.04 four leaves visible, 4 anthesis; BEST Arabidopsis thaliana protein match is: unknown protein (TAIR:AT5G62865.1); Has 82 Blast hits to 82 proteins in 12 species: Archae - 0; Bacteria - 0; Metazoa - 0; Fungi - 0; Plan…
Eucgr.C00451	140.532	92.4955	-0.603445	0.00987745	yes	Eucgr.C00451	Control	Infected	OK	60.4063	68.9624	0.19111	0.615589	no	AT2G12400.1		unknown protein; FUNCTIONS IN: molecular_function unknown; INVOLVED IN: biological_process unknown; LOCATED IN: endomembrane system; EXPRESSED IN: 25 plant structures; EXPRESSED DURING: 13 growth stages; BEST Arabidopsis thaliana protein match is: unknown protein (TAIR:AT2G25270.1); Has 177 Blast hits to 172 proteins in 23 species: Archae - 0; Bacteria - 2; Metazoa - 3; Fungi - 0; Plants - 164; V…
Eucgr.C00453	114.439	60.7235	-0.914246	0.000111569	yes	Eucgr.C00453	Control	Infected	OK	58.6463	39.2429	-0.579606	0.111698	no	AT5G25280.2		serine-rich protein-related
Eucgr.C00617	20.6245	38.3406	0.894514	0.000282733	yes	Eucgr.C00617	Control	Infected	NOTEST	19.2413	27.4795	0.514151	1	no	AT4G26270.1	PFK3	phosphofructokinase 3
Eucgr.C00678	36.2046	4.86505	-2.89565	0	yes	Eucgr.C00678	Control	Infected	NOTEST	6.78802	3.79289	-0.839694	1	no	AT5G12020.1	HSP17.6II	17.6 kDa class II heat shock protein
Eucgr.C00706	56.3344	37.9363	-0.57044	0.0207305	yes	Eucgr.C00706	Control	Infected	NOTEST	27.156	23.9247	-0.182769	1	no	AT5G12040.1		Nitrilase/cyanide hydratase and apolipoprotein N-acyltransferase family protein
Eucgr.C00760	73.9076	25.6035	-1.52938	9.23E-12	yes	Eucgr.C00760	Control	Infected	NOTEST	13.493	7.30375	-0.885501	1	no	AT5G20860.1		Plant invertase/pectin methylesterase inhibitor superfamily
Eucgr.C00833	40.0746	23.3206	-0.781085	0.00236614	yes	Eucgr.C00833	Control	Infected	NOTEST	0.0738931	4.39822	5.89534	1	no	AT5G17050.1	UGT78D2	UDP-glucosyl transferase 78D2
Eucgr.C00837	52.055	78.891	0.599825	0.0156151	yes	Eucgr.C00837	Control	Infected	OK	63.8959	69.1326	0.113644	0.783273	no	AT2G06530.1	VPS2.1	SNF7 family protein
Eucgr.C00842	103.73	51.0182	-1.02374	3.48E-06	yes	Eucgr.C00842	Control	Infected	OK	77.0694	64.5157	-0.256509	0.460051	no	AT1G72830.1	HAP2C, ATHAP2C, NF-YA3	nuclear factor Y, subunit A3
Eucgr.C00920	67.6352	96.3685	0.510787	0.0425827	yes	Eucgr.C00920	Control	Infected	OK	76.9904	114.01	0.566413	0.0686931	no	AT4G26210.2		Mitochondrial ATP synthase subunit G protein
Eucgr.C01055	39.0874	25.952	-0.590857	0.0175947	yes	Eucgr.C01055	Control	Infected	OK	34.4851	30.686	-0.168393	0.671873	no	AT4G14900.1		FRIGIDA-like protein
Eucgr.C01334	20.3503	44.657	1.13383	3.60E-06	yes	Eucgr.C01334	Control	Infected	NOTEST	6.34037	17.6793	1.47942	1	no	AT5G25350.1	EBF2	EIN3-binding F box protein 2
Eucgr.C01368	80.1136	69.1235	-0.212872	0.0483824	yes	Eucgr.C01368	Control	Infected	OK	66.5561	58.5226	-0.185577	0.486386	no
Eucgr.C01524	17.7082	38.1754	1.10822	4.20E-06	yes	Eucgr.C01524	Control	Infected	NOTEST	6.01408	15.928	1.40514	1	no	AT2G25490.1	EBF1, FBL6	EIN3-binding F box protein 1
Eucgr.C01737	35.9488	11.0666	-1.69974	2.79E-10	yes	Eucgr.C01737	Control	Infected	NOTEST	31.2008	13.3908	-1.22034	1	no	AT4G10720.1		Ankyrin repeat family protein
Eucgr.C02013	61.9038	43.1614	-0.520286	0.0343293	yes	Eucgr.C02013	Control	Infected	OK	50.1249	37.4636	-0.420038	0.209209	no
Eucgr.C02125	19.646	45.9576	1.22607	0	yes	Eucgr.C02125	Control	Infected	FAIL	4.89855	19.1003	0	1	no
Eucgr.C02215	42.9149	29.7052	-0.530763	0.0267028	yes	Eucgr.C02215	Control	Infected	NOTEST	29.2373	22.8103	-0.358121	1	no
Eucgr.C02238	53.6657	74.2592	0.46857	0.0214476	yes	Eucgr.C02238	Control	Infected	OK	61.3235	77.1893	0.331961	0.309768	no
Eucgr.C02284	162.237	316.398	0.96364	4.67E-07	yes	Eucgr.C02284	Control	Infected	FAIL	160.784	436.591	0	1	no	AT1G51680.1	4CL1, 4CL.1, AT4CL1	4-coumarate:CoA ligase 1
Eucgr.C02344	68.5219	24.5803	-1.47906	7.87E-07	yes	Eucgr.C02344	Control	Infected	NOTEST	14.6768	7.55875	-0.957321	1	no	AT4G26965.1		NADH:ubiquinone oxidoreductase, 17.2kDa subunit
Eucgr.C02604	116.93	168.994	0.531319	0.0302555	yes	Eucgr.C02604	Control	Infected	OK	120.024	158.923	0.405004	0.207828	no	AT5G10840.1		Endomembrane protein 70 protein family
Eucgr.C02719	29.533	60.3494	1.03101	4.62E-05	yes	Eucgr.C02719	Control	Infected	NOTEST	21.3599	31.586	0.564382	1	no	AT5G25190.1		Integrase-type DNA-binding superfamily protein
Eucgr.C02736	25.5675	38.3898	0.586411	0.0159729	yes	Eucgr.C02736	Control	Infected	NOTEST	24.6665	33.8109	0.454936	1	no	AT2G25290.3	Phox1	Octicosapeptide/Phox/Bem1p (PB1) domain-containing protein / tetratricopeptide repeat (TPR)-containing protein
Eucgr.C02775	38.9259	21.3269	-0.868056	0.00179138	yes	Eucgr.C02775	Control	Infected	NOTEST	16.1016	10.0387	-0.681627	1	no	AT1G80130.1		Tetratricopeptide repeat (TPR)-like superfamily protein
Eucgr.C02778	46.4788	27.267	-0.769418	0.0010467	yes	Eucgr.C02778	Control	Infected	OK	64.7768	43.3148	-0.580616	0.0582155	no	AT2G25490.1	EBF1, FBL6	EIN3-binding F box protein 1
Eucgr.C02874	260.734	152.648	-0.772372	0.000654244	yes	Eucgr.C02874	Control	Infected	OK	223.272	159.917	-0.481476	0.123599	no	AT5G25560.2		CHY-type/CTCHY-type/RING-type Zinc finger protein
Eucgr.C03003	44.626	25.8975	-0.785072	0.0009427	yes	Eucgr.C03003	Control	Infected	OK	39.2775	28.4961	-0.46294	0.17096	no	AT1G55340.2		Protein of unknown function (DUF1639)
Eucgr.C03005	71.9605	45.5736	-0.659006	0.00678989	yes	Eucgr.C03005	Control	Infected	OK	64.3065	50.7122	-0.342631	0.32647	no	AT4G32960.1		unknown protein; BEST Arabidopsis thaliana protein match is: unknown protein (TAIR:AT4G32970.1); Has 106 Blast hits to 106 proteins in 39 species: Archae - 0; Bacteria - 0; Metazoa - 62; Fungi - 0; Plants - 37; Viruses - 0; Other Eukaryotes - 7 (source: NCBI BLink).
Eucgr.C03046	35.8931	16.2446	-1.14375	0	yes	Eucgr.C03046	Control	Infected	NOTEST	25.3493	17.1161	-0.56659	1	no	AT5G11840.1		Protein of unknown function (DUF1230)
Eucgr.C03297	24.2129	43.695	0.85169	0.00337368	yes	Eucgr.C03297	Control	Infected	OK	45.5389	36.4508	-0.321149	0.428908	no	AT1G19210.1		Integrase-type DNA-binding superfamily protein
Eucgr.C03298	59.8263	36.5221	-0.712011	0.00277765	yes	Eucgr.C03298	Control	Infected	OK	36.5912	46.1347	0.334354	0.345871	no	AT5G20700.1		Protein of unknown function (DUF581)
Eucgr.C03417	47.3648	30.7558	-0.622955	0.0246199	yes	Eucgr.C03417	Control	Infected	OK	41.4117	26.3976	-0.649632	0.0818213	no	AT2G19430.1	DWA1, THO6, AtTHO6	DWD (DDB1-binding WD40 protein) hypersensitive to ABA 1
Eucgr.C03424	49.9436	26.2098	-0.93019	0.000174945	yes	Eucgr.C03424	Control	Infected	NOTEST	24.1847	14.9229	-0.696563	1	no	AT2G26150.1	ATHSFA2, HSFA2	heat shock transcription factor A2
Eucgr.C03562	41.1892	15.5593	-1.40449	2.01E-06	yes	Eucgr.C03562	Control	Infected	NOTEST	31.0846	15.4196	-1.01143	1	no	AT2G41140.1	CRK1, ATCRK1, ATCBK3	CDPK-related kinase 1
Eucgr.C03705	356.837	173.801	-1.03783	3.15E-11	yes	Eucgr.C03705	Control	Infected	FAIL	307.094	140.471	0	1	no
Eucgr.C03715	37.4518	21.784	-0.781768	0.00628793	yes	Eucgr.C03715	Control	Infected	NOTEST	28.2844	15.2803	-0.888333	1	no	AT5G56550.1	OXS3, ATOXS3	oxidative stress 3
Eucgr.C03791	55.4048	38.4112	-0.528485	0.0366515	yes	Eucgr.C03791	Control	Infected	OK	55.5232	40.1349	-0.468234	0.161335	no	AT1G67280.1		Glyoxalase/Bleomycin resistance protein/Dioxygenase superfamily protein
Eucgr.C03812	462.513	327.747	-0.496911	0.0467044	yes	Eucgr.C03812	Control	Infected	OK	447.296	402.654	-0.151692	0.69206	no	AT1G65980.1	TPX1	thioredoxin-dependent peroxidase 1
Eucgr.C03863	12.8967	49.9059	1.95221	1.15E-14	yes	Eucgr.C03863	Control	Infected	OK	37.8212	54.6216	0.530277	0.111599	no	AT5G19600.1	SULTR3;5	sulfate transporter 3;5
Eucgr.C03887	36.799	21.1795	-0.797	0.00236325	yes	Eucgr.C03887	Control	Infected	NOTEST	33.4137	16.7384	-0.997273	1	no
Eucgr.C04037	199.151	136.719	-0.542653	0.0257352	yes	Eucgr.C04037	Control	Infected	OK	137.415	132.055	-0.0573958	0.897569	no	AT2G24940.1	AtMAPR2, MAPR2	membrane-associated progesterone binding protein 2
Eucgr.C04089	65.7554	51.4868	-0.352905	0.0195765	yes	Eucgr.C04089	Control	Infected	OK	68.348	51.7599	-0.401065	0.0591082	no
Eucgr.C04105	121.597	83.8404	-0.536394	0.00130405	yes	Eucgr.C04105	Control	Infected	FAIL	121.402	77.8249	0	1	no
Eucgr.C04159	32.2155	125.694	1.96409	0	yes	Eucgr.C04159	Control	Infected	OK	68.8039	86.8007	0.335215	0.308206	no	AT1G25450.1	KCS5, CER60	3-ketoacyl-CoA synthase 5
Eucgr.C04235	48.8278	27.8477	-0.810145	0.000503245	yes	Eucgr.C04235	Control	Infected	OK	41.5776	27.2608	-0.608978	0.0581134	no	AT4G02530.1		chloroplast thylakoid lumen protein
Eucgr.C04383	267.503	168.436	-0.667359	0.00884856	yes	Eucgr.C04383	Control	Infected	OK	230.93	168.741	-0.452648	0.174441	no	AT1G15690.1	AVP1, ATAVP3, AVP-3, AtVHP1;1	Inorganic H pyrophosphatase family protein
Eucgr.D00017	18.1024	38.9941	1.10707	3.76E-10	yes	Eucgr.D00017	Control	Infected	NOTEST	12.4274	27.542	1.14811	1	no
Eucgr.D00024	7.5693	51.9166	2.77796	0	yes	Eucgr.D00024	Control	Infected	NOTEST	2.4733	27.795	3.49031	1	no	AT2G29420.1	ATGSTU7, GST25, GSTU7	glutathione S-transferase tau 7
Eucgr.D00025	11.1389	48.8691	2.13332	1.76E-13	yes	Eucgr.D00025	Control	Infected	NOTEST	7.0989	28.5038	2.00549	1	no	AT2G29420.1	ATGSTU7, GST25, GSTU7	glutathione S-transferase tau 7
Eucgr.D00078	30.019	53.9593	0.845995	0.00057444	yes	Eucgr.D00078	Control	Infected	NOTEST	16.233	32.8031	1.0149	1	no	AT4G20840.1		FAD-binding Berberine family protein
Eucgr.D00234	36.1549	12.8871	-1.48826	9.76E-12	yes	Eucgr.D00234	Control	Infected	NOTEST	24.5801	9.93884	-1.30634	1	no	AT1G30380.1	PSAK	photosystem I subunit K
Eucgr.D00321	121.492	34.4587	-1.81792	6.15E-15	yes	Eucgr.D00321	Control	Infected	OK	45.8976	28.9813	-0.663298	0.0667494	no	AT2G34430.1	LHB1B1, LHCB1.4	light-harvesting chlorophyll-protein complex II subunit B1
Eucgr.D00322	158.082	53.5337	-1.56215	8.74E-13	yes	Eucgr.D00322	Control	Infected	NOTEST	17.9184	14.3593	-0.319455	1	no	AT2G34430.1	LHB1B1, LHCB1.4	light-harvesting chlorophyll-protein complex II subunit B1
Eucgr.D00471	11.2936	68.8842	2.60866	0	yes	Eucgr.D00471	Control	Infected	NOTEST	1.65858	33.888	4.35276	1	no	AT1G72680.1	ATCAD1, CAD1	cinnamyl-alcohol dehydrogenase
Eucgr.D00588	58.2819	40.9371	-0.509638	0.0325559	yes	Eucgr.D00588	Control	Infected	OK	62.0448	41.2984	-0.587226	0.0544795	no
Eucgr.D00613	438.878	232.893	-0.914155	4.20E-05	yes	Eucgr.D00613	Control	Infected	OK	656.602	473.751	-0.470889	0.137182	no	AT2G34700.1		Pollen Ole e 1 allergen and extensin family protein
Eucgr.D00626	90.4449	49.1829	-0.878882	6.10E-06	yes	Eucgr.D00626	Control	Infected	OK	69.1398	50.8308	-0.443815	0.113584	no
Eucgr.D00720	43.6851	29.0535	-0.588425	0.0168074	yes	Eucgr.D00720	Control	Infected	OK	57.751	38.6745	-0.578462	0.078458	no	AT1G11260.1	STP1, ATSTP1	sugar transporter 1
Eucgr.D00723	80.1013	20.5185	-1.9649	5.05E-14	yes	Eucgr.D00723	Control	Infected	NOTEST	14.1453	6.81674	-1.05317	1	no
Eucgr.D00972	69.8322	50.5651	-0.465751	0.00280691	yes	Eucgr.D00972	Control	Infected	OK	59.5323	43.1357	-0.464789	0.0660622	no
Eucgr.D01087	8.11746	38.3425	2.23984	6.24E-10	yes	Eucgr.D01087	Control	Infected	NOTEST	0.115346	23.9888	7.70025	1	no	AT4G37990.1	ELI3-2, ELI3, ATCAD8, CAD-B2	elicitor-activated gene 3-2
Eucgr.D01166	35.5246	60.3915	0.765528	0.00678989	yes	Eucgr.D01166	Control	Infected	OK	37.2867	57.8889	0.634626	0.0800282	no	AT5G26667.1	PYR6	P-loop containing nucleoside triphosphate hydrolases superfamily protein
Eucgr.D01232	10.6914	45.0212	2.07415	0	yes	Eucgr.D01232	Control	Infected	NOTEST	2.31979	15.7482	2.76312	1	no	AT4G03500.1		Ankyrin repeat family protein
Eucgr.D01286	78.0541	33.6299	-1.21473	2.91E-07	yes	Eucgr.D01286	Control	Infected	NOTEST	0.852676	7.68427	3.17184	1	no	AT2G33850.1		unknown protein; FUNCTIONS IN: molecular_function unknown; INVOLVED IN: biological_process unknown; LOCATED IN: endomembrane system; EXPRESSED IN: 17 plant structures; EXPRESSED DURING: 9 growth stages; BEST Arabidopsis thaliana protein match is: unknown protein (TAIR:AT1G28400.1); Has 3053 Blast hits to 2119 proteins in 133 species: Archae - 6; Bacteria - 52; Metazoa - 135; Fungi - 96; Plants - …
Eucgr.D01358	48.254	39.1582	-0.301332	0.0467041	yes	Eucgr.D01358	Control	Infected	FAIL	67.9225	71.5825	0	1	no	AT4G04340.1		ERD (early-responsive to dehydration stress) family protein
Eucgr.D01360	51.798	38.3137	-0.435037	0.0244648	yes	Eucgr.D01360	Control	Infected	OK	57.2981	41.6145	-0.461399	0.0515209	no
Eucgr.D01428	36.5195	23.5512	-0.632867	0.012014	yes	Eucgr.D01428	Control	Infected	NOTEST	32.6156	23.1375	-0.495328	1	no	AT4G16490.1		ARM repeat superfamily protein
Eucgr.D01435	64.5233	110.69	0.778635	0.000868926	yes	Eucgr.D01435	Control	Infected	OK	85.3859	59.0606	-0.531801	0.0796869	no
Eucgr.D01642	38.0789	25.3703	-0.585854	0.0189018	yes	Eucgr.D01642	Control	Infected	NOTEST	28.2923	20.5859	-0.458751	1	no	AT2G46800.2	ZAT, ATMTP1, MTP1, ZAT1, ATCDF1	zinc transporter of Arabidopsis thaliana
Eucgr.D01694	38.9112	16.3125	-1.2542	4.00E-07	yes	Eucgr.D01694	Control	Infected	NOTEST	18.598	10.1095	-0.879439	1	no	AT5G63830.1		HIT-type Zinc finger family protein
Eucgr.D01705	84.6279	54.6804	-0.630109	0.0242009	yes	Eucgr.D01705	Control	Infected	NOTEST	15.9895	24.8292	0.634915	1	no	AT5G53486.2		unknown protein; LOCATED IN: endomembrane system; Has 30201 Blast hits to 17322 proteins in 780 species: Archae - 12; Bacteria - 1396; Metazoa - 17338; Fungi - 3422; Plants - 5037; Viruses - 0; Other Eukaryotes - 2996 (source: NCBI BLink).
Eucgr.D01734	77.3768	104.879	0.438753	0.00589361	yes	Eucgr.D01734	Control	Infected	FAIL	87.2262	96.7559	0	1	no
Eucgr.D01764	39.4924	24.7045	-0.6768	0.00433834	yes	Eucgr.D01764	Control	Infected	NOTEST	26.737	23.0072	-0.216752	1	no	AT4G23980.2	ARF9	auxin response factor 9
Eucgr.D01804	16.0101	38.8091	1.27741	3.90E-05	yes	Eucgr.D01804	Control	Infected	OK	34.3374	34.0724	-0.0111755	0.98333	no	AT2G46150.1		Late embryogenesis abundant (LEA) hydroxyproline-rich glycoprotein family
Eucgr.D01833	219.034	151.105	-0.535604	0.0366794	yes	Eucgr.D01833	Control	Infected	OK	160.021	141.877	-0.173623	0.646034	no	AT1G63770.3		Peptidase M1 family protein
Eucgr.D01952	9.40383	47.0686	2.32345	0	yes	Eucgr.D01952	Control	Infected	NOTEST	3.47694	30.0473	3.11134	1	no	AT3G61040.1	CYP76C7	cytochrome P450, family 76, subfamily C, polypeptide 7
Eucgr.D02140	43.3799	26.8434	-0.69246	0.00162087	yes	Eucgr.D02140	Control	Infected	OK	57.3973	41.6431	-0.462905	0.0900733	no	AT4G17080.1		Histone H3 K4-specific methyltransferase SET7/9 family protein
Eucgr.D02229	13.2875	41.6833	1.6494	8.67E-10	yes	Eucgr.D02229	Control	Infected	NOTEST	9.074	33.5161	1.88504	1	no	AT1G32170.1	XTR4, XTH30	xyloglucan endotransglucosylase/hydrolase 30
Eucgr.D02320	38.0713	26.3526	-0.530759	0.0462707	yes	Eucgr.D02320	Control	Infected	NOTEST	30.8455	23.1953	-0.411231	1	no	AT4G01280.2		Homeodomain-like superfamily protein
Eucgr.D02331	31.4936	45.4359	0.528773	0.0419044	yes	Eucgr.D02331	Control	Infected	OK	48.6044	54.2244	0.157855	0.689835	no	AT2G46210.1		Fatty acid/sphingolipid desaturase
Eucgr.D02339	58.5748	21.8522	-1.4225	6.85E-09	yes	Eucgr.D02339	Control	Infected	NOTEST	32.8822	25.0893	-0.390235	1	no
Eucgr.D02359	75.309	208.885	1.47181	0	yes	Eucgr.D02359	Control	Infected	OK	205.069	157.074	-0.384661	0.203982	no
Eucgr.D02393	64.4164	38.0405	-0.75989	0.000738788	yes	Eucgr.D02393	Control	Infected	OK	41.6164	28.1126	-0.565935	0.0861177	no	AT2G45690.1	SSE1, SSE, PEX16, ATPEX16	shrunken seed protein (SSE1)
Eucgr.D02484	4.69704	40.9806	3.12512	0	yes	Eucgr.D02484	Control	Infected	NOTEST	0.203512	17.7393	6.44569	1	no	AT1G62620.1		Flavin-binding monooxygenase family protein
Eucgr.D02549	41.3353	24.1464	-0.77557	0.0492443	yes	Eucgr.D02549	Control	Infected	OK	36.2921	32.538	-0.157532	0.799669	no	AT1G70280.1		NHL domain-containing protein
Eucgr.D02551	89.5442	55.46	-0.691153	0.00731389	yes	Eucgr.D02551	Control	Infected	OK	86.979	67.6252	-0.363104	0.319311	no	AT4G19160.2		unknown protein; Has 35333 Blast hits to 34131 proteins in 2444 species: Archae - 798; Bacteria - 22429; Metazoa - 974; Fungi - 991; Plants - 531; Viruses - 0; Other Eukaryotes - 9610 (source: NCBI BLink).
Eucgr.D02562	63.0907	100.279	0.668521	2.73E-06	yes	Eucgr.D02562	Control	Infected	OK	105.615	111.818	0.0823325	0.811848	no
Eucgr.D02589	45.8259	35.4746	-0.369378	0.0238038	yes	Eucgr.D02589	Control	Infected	FAIL	38.5337	29.7226	0	1	no	AT1G31830.1		Amino acid permease family protein
Eucgr.D02594	56.6791	37.143	-0.609725	0.0182366	yes	Eucgr.D02594	Control	Infected	NOTEST	24.4283	25.5703	0.0659141	1	no	AT5G45410.3		unknown protein; FUNCTIONS IN: molecular_function unknown; INVOLVED IN: biological_process unknown; LOCATED IN: cellular_component unknown; EXPRESSED IN: 24 plant structures; EXPRESSED DURING: 15 growth stages; BEST Arabidopsis thaliana protein match is: unknown protein (TAIR:AT4G25030.2); Has 124 Blast hits to 124 proteins in 34 species: Archae - 2; Bacteria - 31; Metazoa - 0; Fungi - 0; Plants …
Eucgr.D02595	32.1102	46.2796	0.527346	0.0346299	yes	Eucgr.D02595	Control	Infected	NOTEST	32.6527	31.1608	-0.0674678	1	no	AT4G19120.2	ERD3	S-adenosyl-L-methionine-dependent methyltransferases superfamily protein
Eucgr.D02600	46.3947	26.2224	-0.823157	0.0011761	yes	Eucgr.D02600	Control	Infected	NOTEST	32.5463	23.1489	-0.49155	1	no	AT4G19100.1	PAM68	Protein of unknown function (DUF3464)
Eucgr.D02641	42.13	76.9885	0.869795	0.00020087	yes	Eucgr.D02641	Control	Infected	OK	44.8976	58.2657	0.376007	0.255514	no	AT2G46620.1		P-loop containing nucleoside triphosphate hydrolases superfamily protein
Eucgr.D02645	44.5662	68.3228	0.616415	0.0132481	yes	Eucgr.D02645	Control	Infected	OK	63.159	91.306	0.53172	0.0898898	no	AT2G46680.1	ATHB-7, ATHB7, HB-7	homeobox 7
Eucgr.E00047	36.1873	71.0903	0.974169	1.53E-05	yes	Eucgr.E00047	Control	Infected	OK	43.8242	63.2815	0.530057	0.0826605	no	AT1G01260.3		basic helix-loop-helix (bHLH) DNA-binding superfamily protein
Eucgr.E00068	36.2532	21.4954	-0.754076	0.00232893	yes	Eucgr.E00068	Control	Infected	NOTEST	27.3984	17.6123	-0.637503	1	no	AT4G01050.1	TROL	thylakoid rhodanese-like
Eucgr.E00110	49.2927	81.9466	0.73331	0.0109518	yes	Eucgr.E00110	Control	Infected	OK	44.8878	52.4275	0.224	0.624927	no
Eucgr.E00206	19.0168	49.4788	1.37953	1.05E-06	yes	Eucgr.E00206	Control	Infected	OK	39.6785	32.7792	-0.275578	0.50665	no	AT2G45760.1	BAP2, BAL	BON association protein 2
Eucgr.E00267	19.2047	39.212	1.02983	7.26E-05	yes	Eucgr.E00267	Control	Infected	FAIL	5.70706	7.13508	0	1	no	AT4G17940.1		Tetratricopeptide repeat (TPR)-like superfamily protein
Eucgr.E00343	55.8866	39.1121	-0.514889	0.0445272	yes	Eucgr.E00343	Control	Infected	OK	38.1657	26.6404	-0.518661	0.14389	no	AT4G39230.1		NmrA-like negative transcriptional regulator family protein
Eucgr.E00378	24.5423	45.4817	0.890012	0.000712747	yes	Eucgr.E00378	Control	Infected	NOTEST	18.6871	19.9614	0.095168	1	no	AT5G51190.1		Integrase-type DNA-binding superfamily protein
Eucgr.E00478	39.9182	21.7073	-0.87887	0.000899429	yes	Eucgr.E00478	Control	Infected	NOTEST	31.7165	17.6321	-0.847028	1	no	AT4G12110.1	SMO1-1, ATSMO1, ATSMO1-1	sterol-4alpha-methyl oxidase 1-1
Eucgr.E00540	26.5945	38.0739	0.517673	2.19E-14	yes	Eucgr.E00540	Control	Infected	OK	53.8437	54.1766	0.00889128	0.907475	no
Eucgr.E00653	45.9392	21.0326	-1.1271	8.46E-07	yes	Eucgr.E00653	Control	Infected	NOTEST	16.6084	12.0268	-0.465665	1	no	AT5G52640.1	HSP81-1, ATHS83, HSP81.1, HSP83, ATHSP90.1, AtHsp90-1, HSP90.1	heat shock protein 90.1
Eucgr.E00657	22.9709	63.8053	1.47387	1.22E-06	yes	Eucgr.E00657	Control	Infected	OK	55.0253	53.2773	-0.0465729	0.924949	no	AT1G01490.2		Heavy metal transport/detoxification superfamily protein
Eucgr.E00658	51.2536	157.949	1.62373	8.26E-08	yes	Eucgr.E00658	Control	Infected	OK	248.403	187.324	-0.407151	0.266641	no	AT1G01490.2		Heavy metal transport/detoxification superfamily protein
Eucgr.E00660	24.2257	72.3928	1.57931	1.00E-08	yes	Eucgr.E00660	Control	Infected	OK	109.251	85.0178	-0.361811	0.297362	no	AT1G01490.2		Heavy metal transport/detoxification superfamily protein
Eucgr.E00787	190.021	311.883	0.714844	0.0024226	yes	Eucgr.E00787	Control	Infected	OK	301.808	363.568	0.268595	0.448942	no	AT2G46150.1		Late embryogenesis abundant (LEA) hydroxyproline-rich glycoprotein family
Eucgr.E00791	76.5336	109.213	0.512981	0.0367362	yes	Eucgr.E00791	Control	Infected	OK	117.415	101.439	-0.211002	0.564908	no	AT1G64065.1		Late embryogenesis abundant (LEA) hydroxyproline-rich glycoprotein family
Eucgr.E00803	19.8867	51.6655	1.3774	5.20E-07	yes	Eucgr.E00803	Control	Infected	OK	48.143	49.2341	0.0323331	0.944636	no	AT2G46150.1		Late embryogenesis abundant (LEA) hydroxyproline-rich glycoprotein family
Eucgr.E00850	25.2473	69.6067	1.46309	2.56E-10	yes	Eucgr.E00850	Control	Infected	OK	123.608	119.569	-0.0479335	0.91108	no	AT4G23810.1	WRKY53, ATWRKY53	WRKY family transcription factor
Eucgr.E01060	1385.13	784.375	-0.820408	0.00280691	yes	Eucgr.E01060	Control	Infected	OK	854.309	1018.18	0.253167	0.511102	no	AT3G19040.1	TAF1, TAF1B, HAF2	histone acetyltransferase of the TAFII250 family 2
Eucgr.E01107	42.6833	18.3664	-1.2166	2.25E-06	yes	Eucgr.E01107	Control	Infected	NOTEST	28.333	12.1035	-1.22706	1	no	AT1G72680.1	ATCAD1, CAD1	cinnamyl-alcohol dehydrogenase
Eucgr.E01149	15.6037	40.587	1.37913	4.33E-08	yes	Eucgr.E01149	Control	Infected	NOTEST	14.1935	22.3227	0.653276	1	no	AT4G19230.1	CYP707A1	cytochrome P450, family 707, subfamily A, polypeptide 1
Eucgr.E01213	10.7195	41.3489	1.94761	2.19E-14	yes	Eucgr.E01213	Control	Infected	NOTEST	5.57869	25.3118	2.18181	1	no	AT3G22370.1	AOX1A, ATAOX1A	alternative oxidase 1A
Eucgr.E01244	143.853	74.4658	-0.94994	2.12E-05	yes	Eucgr.E01244	Control	Infected	OK	114.615	89.6739	-0.354033	0.281014	no	AT2G36780.1		UDP-Glycosyltransferase superfamily protein
Eucgr.E01312	20.5469	40.0228	0.961904	6.27E-05	yes	Eucgr.E01312	Control	Infected	NOTEST	15.2052	35.6354	1.22874	1	no
Eucgr.E01337	49.4516	35.4564	-0.479971	0.0265717	yes	Eucgr.E01337	Control	Infected	OK	53.202	41.4897	-0.358727	0.0861532	no
Eucgr.E01385	10.9789	42.816	1.96342	2.69E-10	yes	Eucgr.E01385	Control	Infected	NOTEST	2.1249	28.8335	3.76228	1	no	AT1G20030.2		Pathogenesis-related thaumatin superfamily protein
Eucgr.E01445	42.3009	31.5201	-0.424417	0.0465746	yes	Eucgr.E01445	Control	Infected	OK	38.2609	28.554	-0.422179	0.180983	no	AT4G08900.1		arginase
Eucgr.E01896	51.3739	34.0688	-0.592586	0.0210087	yes	Eucgr.E01896	Control	Infected	NOTEST	31.0053	31.2305	0.010443	1	no	AT5G45100.1		SBP (S-ribonuclease binding protein) family protein
Eucgr.E02102	40.3001	21.3166	-0.918806	0.00991178	yes	Eucgr.E02102	Control	Infected	NOTEST	14.3217	9.6406	-0.571006	1	no	AT1G48175.1	emb2191	Cytidine/deoxycytidylate deaminase family protein
Eucgr.E02103	64.153	40.3465	-0.669076	0.00415745	yes	Eucgr.E02103	Control	Infected	NOTEST	21.9406	16.3965	-0.42022	1	no	AT5G17680.1		disease resistance protein (TIR-NBS-LRR class), putative
Eucgr.E02785	39.7038	24.6229	-0.689278	0.00231746	yes	Eucgr.E02785	Control	Infected	NOTEST	19.6778	13.7109	-0.521251	1	no
Eucgr.E02995	52.9676	20.8899	-1.3423	4.21E-08	yes	Eucgr.E02995	Control	Infected	NOTEST	12.717	10.3609	-0.295611	1	no	AT3G04480.1		endoribonucleases
Eucgr.E03158	73.9544	52.0883	-0.505676	0.0442275	yes	Eucgr.E03158	Control	Infected	NOTEST	22.621	21.4688	-0.0754247	1	no	AT2G38570.1		CONTAINS InterPro DOMAIN/s: PRC-barrel-like (InterPro:IPR011033); Has 300 Blast hits to 300 proteins in 81 species: Archae - 0; Bacteria - 135; Metazoa - 0; Fungi - 0; Plants - 37; Viruses - 0; Other Eukaryotes - 128 (source: NCBI BLink).
Eucgr.E03246	144.715	278.249	0.943156	3.37E-05	yes	Eucgr.E03246	Control	Infected	OK	179.985	247.745	0.460978	0.151119	no	AT1G28400.1		unknown protein; FUNCTIONS IN: molecular_function unknown; INVOLVED IN: biological_process unknown; LOCATED IN: endomembrane system; EXPRESSED IN: 22 plant structures; EXPRESSED DURING: 13 growth stages; BEST Arabidopsis thaliana protein match is: unknown protein (TAIR:AT2G33850.1); Has 45374 Blast hits to 18870 proteins in 668 species: Archae - 72; Bacteria - 1460; Metazoa - 1191; Fungi - 1038; …
Eucgr.E03315	41.0613	26.0651	-0.655661	0.0224351	yes	Eucgr.E03315	Control	Infected	OK	55.4262	49.5438	-0.161863	0.706512	no	AT4G03510.2	RMA1, ATRMA1	RING membrane-anchor 1
Eucgr.E03410	262.266	194.56	-0.430817	0.0166203	yes	Eucgr.E03410	Control	Infected	OK	77.0126	60.2201	-0.35485	0.150383	no
Eucgr.E03425	22.4707	37.7175	0.747185	0.00561869	yes	Eucgr.E03425	Control	Infected	OK	32.7422	48.5511	0.568353	0.0881313	no	AT5G54310.1	NEV, AGD5	ARF-GAP domain 5
Eucgr.E03916	40.9789	67.5496	0.721068	0.00223287	yes	Eucgr.E03916	Control	Infected	OK	50.6379	64.6578	0.352609	0.291734	no	AT5G47530.1		Auxin-responsive family protein
Eucgr.E04232	55.7997	38.4037	-0.539013	0.0310483	yes	Eucgr.E04232	Control	Infected	OK	42.9343	30.9667	-0.471414	0.166002	no
Eucgr.E04235	226.629	151.053	-0.585271	0.0142013	yes	Eucgr.E04235	Control	Infected	OK	256.514	172.131	-0.575532	0.0631193	no	AT3G08690.2	UBC11	ubiquitin-conjugating enzyme 11
Eucgr.F00028	18.1409	37.0711	1.03105	2.38E-05	yes	Eucgr.F00028	Control	Infected	NOTEST	13.0025	20.6971	0.670636	1	no	AT5G36210.1		alpha/beta-Hydrolases superfamily protein
Eucgr.F00094	94.0451	59.0497	-0.671423	0.00678829	yes	Eucgr.F00094	Control	Infected	OK	97.9671	64.4577	-0.603944	0.0669517	no	AT4G10810.1		unknown protein; FUNCTIONS IN: molecular_function unknown; INVOLVED IN: biological_process unknown; LOCATED IN: chloroplast; EXPRESSED IN: 23 plant structures; EXPRESSED DURING: 15 growth stages; BEST Arabidopsis thaliana protein match is: unknown protein (TAIR:AT4G24026.1); Has 1807 Blast hits to 1807 proteins in 277 species: Archae - 0; Bacteria - 0; Metazoa - 736; Fungi - 347; Plants - 385; Vi…
Eucgr.F00123	19.3813	42.2626	1.12471	2.07E-06	yes	Eucgr.F00123	Control	Infected	NOTEST	25.6544	35.471	0.467432	1	no
Eucgr.F00159	64.2084	39.5912	-0.69758	0.0111772	yes	Eucgr.F00159	Control	Infected	OK	78.6914	54.6986	-0.524703	0.150995	no	AT5G43070.1	WPP1	WPP domain protein 1
Eucgr.F00215	46.3907	30.4921	-0.605402	0.0184794	yes	Eucgr.F00215	Control	Infected	OK	46.7345	32.8573	-0.508274	0.141216	no	AT1G46264.1	AT-HSFB4, HSFB4, SCZ	heat shock transcription factor B4
Eucgr.F00358	42.1958	92.0849	1.12586	4.03E-06	yes	Eucgr.F00358	Control	Infected	OK	68.7191	55.2352	-0.315123	0.399353	no	AT4G08950.1	EXO	Phosphate-responsive 1 family protein
Eucgr.F00359	23.5288	47.0918	1.00105	0.000136765	yes	Eucgr.F00359	Control	Infected	NOTEST	25.4674	18.9048	-0.4299	1	no	AT4G08950.1	EXO	Phosphate-responsive 1 family protein
Eucgr.F00361	18.4996	46.0321	1.31515	7.23E-07	yes	Eucgr.F00361	Control	Infected	OK	37.0788	28.8361	-0.362719	0.350666	no	AT4G08950.1	EXO	Phosphate-responsive 1 family protein
Eucgr.F00365	57.8538	111.862	0.951243	4.22E-05	yes	Eucgr.F00365	Control	Infected	OK	90.8499	124.439	0.453884	0.164317	no	AT5G64260.1	EXL2	EXORDIUM like 2
Eucgr.F00378	36.5961	25.9708	-0.494797	0.00384113	yes	Eucgr.F00378	Control	Infected	NOTEST	16.6543	14.0999	-0.240209	1	no	AT4G40060.1	ATHB16, ATHB-16, HB16	homeobox protein 16
Eucgr.F00406	28.9538	59.4611	1.03819	2.07E-05	yes	Eucgr.F00406	Control	Infected	OK	46.1833	41.8459	-0.142284	0.733516	no	AT5G50010.1		sequence-specific DNA binding transcription factors;transcription regulators
Eucgr.F00409	117.267	199.121	0.763854	0.00164392	yes	Eucgr.F00409	Control	Infected	OK	133.986	174.555	0.381598	0.243513	no	AT5G05670.1		signal recognition particle binding
Eucgr.F00419	42.5023	27.9872	-0.602775	0.0215743	yes	Eucgr.F00419	Control	Infected	OK	34.667	27.7982	-0.318571	0.409827	no	AT2G01710.1		Chaperone DnaJ-domain superfamily protein
Eucgr.F00477	36.9645	48.404	0.388984	0.0447179	yes	Eucgr.F00477	Control	Infected	FAIL	58.888	70.5121	0	1	no
Eucgr.F00590	223.359	124.156	-0.847213	0.000511937	yes	Eucgr.F00590	Control	Infected	NOTEST	30.8423	28.8926	-0.0942136	1	no	AT1G75750.1	GASA1	GAST1 protein homolog 1
Eucgr.F00636	63.4338	43.7521	-0.535902	0.0284129	yes	Eucgr.F00636	Control	Infected	OK	53.9817	41.7242	-0.371587	0.283057	no
Eucgr.F00639	40.2814	14.3114	-1.49295	1.21E-05	yes	Eucgr.F00639	Control	Infected	NOTEST	18.0621	11.8221	-0.611472	1	no
Eucgr.F01003	49.6512	30.4767	-0.704122	0.0030242	yes	Eucgr.F01003	Control	Infected	NOTEST	30.1758	17.8048	-0.761125	1	no	AT5G48150.2	PAT1	GRAS family transcription factor
Eucgr.F01098	106.606	41.3276	-1.36712	6.41E-10	yes	Eucgr.F01098	Control	Infected	OK	47.5895	41.6754	-0.191448	0.622726	no	AT5G54190.1	PORA	protochlorophyllide oxidoreductase A
Eucgr.F01179	41.1945	21.1186	-0.963937	2.56E-05	yes	Eucgr.F01179	Control	Infected	NOTEST	23.2302	15.2253	-0.609532	1	no	AT3G15095.1		unknown protein; FUNCTIONS IN: molecular_function unknown; INVOLVED IN: biological_process unknown; LOCATED IN: chloroplast; EXPRESSED IN: 22 plant structures; EXPRESSED DURING: 13 growth stages; Has 9762 Blast hits to 6439 proteins in 764 species: Archae - 77; Bacteria - 1339; Metazoa - 3211; Fungi - 718; Plants - 437; Viruses - 131; Other Eukaryotes - 3849 (source: NCBI BLink).
Eucgr.F01218	17.5635	59.5436	1.76137	9.17E-08	yes	Eucgr.F01218	Control	Infected	NOTEST	1.10601	15.306	3.79066	1	no	AT5G42740.1		Sugar isomerase (SIS) family protein
Eucgr.F01238	205.364	150.295	-0.450388	0.0397845	yes	Eucgr.F01238	Control	Infected	OK	266.657	240.426	-0.149391	0.657394	no	AT2G42610.2	LSH10	Protein of unknown function (DUF640)
Eucgr.F01362	12.0866	59.3587	2.29605	0	yes	Eucgr.F01362	Control	Infected	NOTEST	5.08804	20.1478	1.98544	1	no	AT3G14840.2		Leucine-rich repeat transmembrane protein kinase
Eucgr.F01458	44.8218	27.3277	-0.71384	0.00413214	yes	Eucgr.F01458	Control	Infected	NOTEST	31.2692	30.1698	-0.051639	1	no	AT4G19700.1	RING	SBP (S-ribonuclease binding protein) family protein
Eucgr.F01541	83.8815	53.9156	-0.637651	0.00646368	yes	Eucgr.F01541	Control	Infected	OK	64.2923	67.109	0.0618595	0.883257	no	AT1G75080.2	BZR1	Brassinosteroid signalling positive regulator (BZR1) family protein
Eucgr.F01598	129.4	90.4476	-0.516685	0.0317869	yes	Eucgr.F01598	Control	Infected	OK	129.09	90.4641	-0.512961	0.0961982	no	AT1G10210.2	ATMPK1, MPK1	mitogen-activated protein kinase 1
Eucgr.F01599	40.0263	78.2808	0.967711	9.46E-05	yes	Eucgr.F01599	Control	Infected	OK	70.6786	103.026	0.543656	0.0904142	no	AT4G34590.1	ATB2, GBF6, AtbZIP11, BZIP11	G-box binding factor 6
Eucgr.F01611	694.337	303.296	-1.19491	1.35E-06	yes	Eucgr.F01611	Control	Infected	OK	563.33	397.729	-0.502195	0.142503	no
Eucgr.F01672	162.436	117.909	-0.462197	0.0494777	yes	Eucgr.F01672	Control	Infected	OK	150.399	130.359	-0.206304	0.549546	no
Eucgr.F01777	133.094	85.6509	-0.6359	0.00678829	yes	Eucgr.F01777	Control	Infected	OK	95.846	98.6669	0.0418491	0.920416	no	AT4G35090.1	CAT2	catalase 2
Eucgr.F01818	24.1799	38.4776	0.670211	0.00632591	yes	Eucgr.F01818	Control	Infected	OK	36.7537	49.5966	0.432351	0.181162	no	AT1G76490.1	HMG1, HMGR1, AtHMGR1	hydroxy methylglutaryl CoA reductase 1
Eucgr.F01994	22.5848	49.2537	1.12488	1.47E-05	yes	Eucgr.F01994	Control	Infected	OK	31.6976	44.5065	0.489643	0.167341	no	AT5G56170.1	LLG1	LORELEI-LIKE-GPI-ANCHORED PROTEIN 1
Eucgr.F02072	11.6055	46.7508	2.01018	0	yes	Eucgr.F02072	Control	Infected	NOTEST	6.12678	25.5769	2.06164	1	no	AT3G26310.1	CYP71B35	cytochrome P450, family 71, subfamily B, polypeptide 35
Eucgr.F02073	17.9583	37.5452	1.06397	1.86E-06	yes	Eucgr.F02073	Control	Infected	NOTEST	15.2926	33.6753	1.13886	1	no	AT3G13080.1	ATMRP3, MRP3, ABCC3	multidrug resistance-associated protein 3
Eucgr.F02090	62.0667	100.846	0.700259	0.00372371	yes	Eucgr.F02090	Control	Infected	OK	76.2789	107.547	0.495616	0.120037	no	AT1G19850.1	MP, ARF5, IAA24	Transcriptional factor B3 family protein / auxin-responsive factor AUX/IAA-related
Eucgr.F02230	43.9844	35.4101	-0.312833	0.0276783	yes	Eucgr.F02230	Control	Infected	OK	39.8623	35.6646	-0.160532	0.41933	no
Eucgr.F02256	25.2905	44.846	0.826381	0.000685526	yes	Eucgr.F02256	Control	Infected	OK	28.5998	41.1419	0.524603	0.111698	no	AT1G27760.3	SAT32, ATSAT32	interferon-related developmental regulator family protein / IFRD protein family
Eucgr.F02268	51.6542	73.4336	0.507554	0.0360964	yes	Eucgr.F02268	Control	Infected	OK	50.8607	73.2696	0.526665	0.0842226	no	AT3G19540.1		Protein of unknown function (DUF620)
Eucgr.F02310	156.393	280.445	0.842539	0.000321353	yes	Eucgr.F02310	Control	Infected	OK	167.857	214.029	0.350573	0.288682	no	AT1G47128.1	RD21, RD21A	Granulin repeat cysteine protease family protein
Eucgr.F02346	121.579	86.7325	-0.487254	0.0464224	yes	Eucgr.F02346	Control	Infected	OK	92.7548	72.0317	-0.364789	0.274515	no	AT5G42890.1	ATSCP2, SCP2	sterol carrier protein 2
Eucgr.F02372	16.9973	41.3358	1.28209	1.23E-05	yes	Eucgr.F02372	Control	Infected	NOTEST	18.8011	14.442	-0.380548	1	no	AT3G50060.1	MYB77	myb domain protein 77
Eucgr.F02383	269.903	177.663	-0.603299	0.0237285	yes	Eucgr.F02383	Control	Infected	OK	178.996	142.262	-0.331375	0.34151	no	AT4G33300.2	ADR1-L1	ADR1-like 1
Eucgr.F02493	79.5968	124.851	0.649429	0.00297911	yes	Eucgr.F02493	Control	Infected	OK	85.7744	104.803	0.289065	0.359062	no	AT5G16110.1		unknown protein; FUNCTIONS IN: molecular_function unknown; INVOLVED IN: biological_process unknown; LOCATED IN: chloroplast; EXPRESSED IN: 24 plant structures; EXPRESSED DURING: 15 growth stages; BEST Arabidopsis thaliana protein match is: unknown protein (TAIR:AT3G02555.1); Has 133 Blast hits to 133 proteins in 18 species: Archae - 0; Bacteria - 0; Metazoa - 0; Fungi - 0; Plants - 133; Viruses -…
Eucgr.F02558	31.4926	44.7565	0.507083	0.0453973	yes	Eucgr.F02558	Control	Infected	OK	27.2664	37.8319	0.472479	0.156121	no	AT1G80300.1	NTT1, ATNTT1	nucleotide transporter 1
Eucgr.F02584	44.7216	34.6285	-0.369013	0.0469038	yes	Eucgr.F02584	Control	Infected	OK	44.7716	34.8832	-0.360054	0.135119	no
Eucgr.F02587	38.4766	24.4786	-0.652459	0.00834609	yes	Eucgr.F02587	Control	Infected	OK	41.4624	27.8076	-0.576326	0.0817578	no	AT1G72010.1		TCP family transcription factor
Eucgr.F02588	53.6862	78.5225	0.548554	0.0223544	yes	Eucgr.F02588	Control	Infected	OK	50.6422	69.1672	0.449749	0.157078	no	AT4G09510.1	CINV2	cytosolic invertase 2
Eucgr.F02649	14.0666	46.8306	1.73518	4.65E-13	yes	Eucgr.F02649	Control	Infected	NOTEST	11.3321	28.1057	1.31044	1	no	AT5G09360.1	LAC14	laccase 14
Eucgr.F02714	56.8069	37.2744	-0.607882	0.0244106	yes	Eucgr.F02714	Control	Infected	NOTEST	33.5169	15.2588	-1.13525	1	no	AT3G43630.1		Vacuolar iron transporter (VIT) family protein
Eucgr.F02715	139.548	88.552	-0.656161	0.00486278	yes	Eucgr.F02715	Control	Infected	OK	132.545	98.7249	-0.424992	0.181125	no	AT1G43700.1	VIP1, SUE3	VIRE2-interacting protein 1
Eucgr.F02730	58.2765	20.238	-1.52585	1.63E-09	yes	Eucgr.F02730	Control	Infected	NOTEST	24.7741	7.9642	-1.63723	1	no	AT1G21360.1	GLTP2	glycolipid transfer protein 2
Eucgr.F02789	120.854	73.7907	-0.711753	0.00392074	yes	Eucgr.F02789	Control	Infected	OK	283.696	282.441	-0.00639442	0.987369	no	AT3G18280.1		Bifunctional inhibitor/lipid-transfer protein/seed storage 2S albumin superfamily protein
Eucgr.F02829	35.8748	24.1013	-0.57386	0.0306528	yes	Eucgr.F02829	Control	Infected	NOTEST	29.9307	25.3769	-0.238106	1	no	AT3G03440.1		ARM repeat superfamily protein
Eucgr.F02840	44.6644	95.8643	1.10187	2.29E-06	yes	Eucgr.F02840	Control	Infected	OK	61.1447	55.196	-0.147665	0.703543	no	AT1G66400.1	CML23	calmodulin like 23
Eucgr.F02851	104.24	177.271	0.766051	0.00138005	yes	Eucgr.F02851	Control	Infected	OK	166.849	180.54	0.113777	0.781508	no	AT3G02885.1	GASA5	GAST1 protein homolog 5
Eucgr.F02888	23.425	68.7985	1.55433	1.37E-09	yes	Eucgr.F02888	Control	Infected	OK	34.2384	28.6572	-0.256717	0.520369	no	AT5G37490.1		ARM repeat superfamily protein
Eucgr.F03003	164.131	346.969	1.07996	1.43E-06	yes	Eucgr.F03003	Control	Infected	OK	172.951	256.059	0.566112	0.0665788	no	AT1G72060.1		serine-type endopeptidase inhibitors
Eucgr.F03038	72.2291	29.7834	-1.27807	3.28E-07	yes	Eucgr.F03038	Control	Infected	OK	45.9113	32.2737	-0.508488	0.187661	no	AT3G16140.1	PSAH-1	photosystem I subunit H-1
Eucgr.F03064	20.4798	38.2533	0.901379	0.00187385	yes	Eucgr.F03064	Control	Infected	NOTEST	8.08285	34.1329	2.07823	1	no	AT3G16300.1		Uncharacterised protein family (UPF0497)
Eucgr.F03178	56.687	36.9709	-0.616626	0.00934929	yes	Eucgr.F03178	Control	Infected	NOTEST	31.3555	24.9201	-0.331408	1	no	AT1G79110.2		zinc ion binding
Eucgr.F03231	29.4278	45.5716	0.630954	0.00326216	yes	Eucgr.F03231	Control	Infected	OK	35.4965	48.1131	0.438751	0.144062	no	AT1G78570.1	RHM1, ROL1, ATRHM1	rhamnose biosynthesis 1
Eucgr.F03300	20.7953	37.7107	0.858714	0.000992412	yes	Eucgr.F03300	Control	Infected	NOTEST	14.4557	24.4135	0.756044	1	no	AT5G53900.2		Serine/threonine-protein kinase WNK (With No Lysine)-related
Eucgr.F03319	78.6942	51.6108	-0.608586	0.0139012	yes	Eucgr.F03319	Control	Infected	OK	74.1219	50.6041	-0.550645	0.0918677	no	AT3G15360.1	ATHM4, TRX-M4, ATM4	thioredoxin M-type 4
Eucgr.F03338	36.6877	55.0831	0.586313	0.0254963	yes	Eucgr.F03338	Control	Infected	OK	52.0058	68.5701	0.398907	0.273129	no	AT4G27435.1		Protein of unknown function (DUF1218)
Eucgr.F03361	26.5185	41.7224	0.653821	0.0404114	yes	Eucgr.F03361	Control	Infected	NOTEST	8.57846	18.8185	1.13336	1	no	AT4G10265.1		Wound-responsive family protein
Eucgr.F03390	56.6921	36.8959	-0.619688	0.0106681	yes	Eucgr.F03390	Control	Infected	OK	45.7175	32.991	-0.470673	0.161998	no	AT5G54540.1		Uncharacterised conserved protein (UCP012943)
Eucgr.F03416	44.1613	29.8883	-0.5632	0.0373379	yes	Eucgr.F03416	Control	Infected	OK	43.3966	34.2391	-0.341935	0.381267	no
Eucgr.F03529	47.2823	32.1554	-0.556241	0.035556	yes	Eucgr.F03529	Control	Infected	OK	39.1813	28.0665	-0.481317	0.184003	no	AT1G76130.1	ATAMY2, AMY2	alpha-amylase-like 2
Eucgr.F03531	26.7569	39.4908	0.561607	0.022329	yes	Eucgr.F03531	Control	Infected	OK	40.6672	58.4439	0.523185	0.0898898	no
Eucgr.F03612	57.3259	104.036	0.859825	0.000220371	yes	Eucgr.F03612	Control	Infected	OK	79.5725	78.1983	-0.0251337	0.953126	no	AT1G42990.1	ATBZIP60, BZIP60	basic region/leucine zipper motif 60
Eucgr.F03632	41.2767	88.5516	1.10119	3.20E-05	yes	Eucgr.F03632	Control	Infected	OK	77.342	65.6279	-0.236944	0.536548	no	AT5G42380.1	CML39, CML37	calmodulin like 37
Eucgr.F03635	39.7857	30.2878	-0.393514	0.0189936	yes	Eucgr.F03635	Control	Infected	FAIL	35.134	23.1424	0	1	no
Eucgr.F03719	50.438	75.9944	0.591381	0.0179314	yes	Eucgr.F03719	Control	Infected	OK	71.8276	107.429	0.580777	0.0590991	no	AT1G20225.1		Thioredoxin superfamily protein
Eucgr.F03866	60.5157	20.0084	-1.59671	1.14E-10	yes	Eucgr.F03866	Control	Infected	NOTEST	29.3531	8.47519	-1.79219	1	no	AT1G52560.1		HSP20-like chaperones superfamily protein
Eucgr.F03869	45.9205	29.6812	-0.629591	0.00678829	yes	Eucgr.F03869	Control	Infected	NOTEST	27.4517	18.6328	-0.559056	1	no
Eucgr.F03955	111.124	213.813	0.944176	1.89E-05	yes	Eucgr.F03955	Control	Infected	OK	159.402	206.88	0.376126	0.236942	no	AT1G80840.1	WRKY40, ATWRKY40	WRKY DNA-binding protein 40
Eucgr.F04009	109.758	155.839	0.505734	0.0440226	yes	Eucgr.F04009	Control	Infected	OK	139.704	207.624	0.571599	0.0623828	no	AT1G51650.1		ATP synthase epsilon chain, mitochondrial
Eucgr.F04069	15.9114	49.6275	1.64108	6.55E-10	yes	Eucgr.F04069	Control	Infected	OK	41.6584	32.746	-0.347289	0.319193	no	AT5G47850.1	CCR4	CRINKLY4 related 4
Eucgr.F04116	67.3236	46.5579	-0.532086	0.0274715	yes	Eucgr.F04116	Control	Infected	OK	47.4282	35.2815	-0.426835	0.181979	no	AT1G22610.1		C2 calcium/lipid-binding plant phosphoribosyltransferase family protein
Eucgr.F04183	28.0459	45.1071	0.685565	0.0183349	yes	Eucgr.F04183	Control	Infected	OK	28.9651	42.7078	0.560185	0.135214	no	AT2G30942.1		Protein of unknown function (DUF3317)
Eucgr.F04201	25.3829	43.2857	0.770029	0.00268646	yes	Eucgr.F04201	Control	Infected	OK	37.6594	29.9222	-0.331796	0.364623	no	AT5G42440.1		Protein kinase superfamily protein
Eucgr.F04344	36.1999	85.8617	1.24603	0	yes	Eucgr.F04344	Control	Infected	FAIL	51.6721	113.23	0	1	no
Eucgr.F04374	63.1934	21.9653	-1.52455	6.73E-08	yes	Eucgr.F04374	Control	Infected	NOTEST	28.1288	19.6605	-0.516745	1	no	AT1G24620.1		EF hand calcium-binding protein family
Eucgr.F04475	43.1359	23.6369	-0.867852	3.26E-05	yes	Eucgr.F04475	Control	Infected	NOTEST	33.4724	25.7503	-0.37838	1	no
Eucgr.G00052	55.9494	20.4189	-1.45422	1.69E-09	yes	Eucgr.G00052	Control	Infected	NOTEST	17.0413	18.1454	0.0905753	1	no	AT2G02400.1		NAD(P)-binding Rossmann-fold superfamily protein
Eucgr.G00343	39.5459	24.4616	-0.693011	0.0197918	yes	Eucgr.G00343	Control	Infected	OK	37.0041	22.7574	-0.701352	0.078488	no	AT4G11175.1		Nucleic acid-binding, OB-fold-like protein
Eucgr.G00362	39.7588	18.7533	-1.08413	2.20E-05	yes	Eucgr.G00362	Control	Infected	NOTEST	3.15565	4.28877	0.442625	1	no	AT1G27170.2		transmembrane receptors;ATP binding
Eucgr.G00507	4.27116	37.8985	3.14944	0	yes	Eucgr.G00507	Control	Infected	NOTEST	1.13026	28.1227	4.63701	1	no	AT5G42650.1	AOS, CYP74A, DDE2	allene oxide synthase
Eucgr.G00762	74.2659	30.5866	-1.2798	9.69E-06	yes	Eucgr.G00762	Control	Infected	NOTEST	24.1178	12.296	-0.971914	1	no	AT4G29190.1		Zinc finger C-x8-C-x5-C-x3-H type family protein
Eucgr.G00777	38.767	18.8474	-1.04046	8.77E-05	yes	Eucgr.G00777	Control	Infected	NOTEST	23.9942	9.98466	-1.2649	1	no	AT1G15820.1	LHCB6, CP24	light harvesting complex photosystem II subunit 6
Eucgr.G00799	47.2023	28.947	-0.705442	0.00733696	yes	Eucgr.G00799	Control	Infected	OK	39.5669	25.313	-0.644418	0.0751708	no	AT1G61190.1		LRR and NB-ARC domains-containing disease resistance protein
Eucgr.G00898	76.8018	48.8026	-0.654182	0.00678989	yes	Eucgr.G00898	Control	Infected	NOTEST	12.9151	19.2799	0.578044	1	no	AT4G23460.1		Adaptin family protein
Eucgr.G00953	38.2805	18.3764	-1.05876	3.43E-05	yes	Eucgr.G00953	Control	Infected	NOTEST	26.6148	12.4679	-1.09401	1	no	AT2G36690.1		2-oxoglutarate (2OG) and Fe(II)-dependent oxygenase superfamily protein
Eucgr.G01048	59.9985	29.0116	-1.0483	8.63E-06	yes	Eucgr.G01048	Control	Infected	NOTEST	33.5866	19.1168	-0.813046	1	no	AT1G17580.1	MYA1, ATMYA1, XI-1	myosin 1
Eucgr.G01341	63.336	23.8267	-1.41045	1.57E-07	yes	Eucgr.G01341	Control	Infected	NOTEST	15.5362	35.1609	1.17834	1	no	AT2G15220.1		Plant basic secretory protein (BSP) family protein
Eucgr.G01496	42.3881	29.8298	-0.506903	0.0400098	yes	Eucgr.G01496	Control	Infected	NOTEST	25.5585	29.9423	0.228382	1	no	AT3G50530.1	CRK	CDPK-related kinase
Eucgr.G01780	61.314	38.3209	-0.678086	0.0035235	yes	Eucgr.G01780	Control	Infected	OK	48.436	43.7124	-0.148038	0.720172	no	AT1G64230.2	UBC28	ubiquitin-conjugating enzyme 28
Eucgr.G01934	105.157	12.493	-3.07336	0	yes	Eucgr.G01934	Control	Infected	NOTEST	15.0837	5.78992	-1.38137	1	no	AT3G26740.1	CCL	CCR-like
Eucgr.G02071	39.4575	26.188	-0.591394	0.0135376	yes	Eucgr.G02071	Control	Infected	NOTEST	30.9594	22.8884	-0.435762	1	no	AT1G14690.2	MAP65-7	microtubule-associated protein 65-7
Eucgr.G02098	82.2554	39.3728	-1.06291	1.54E-06	yes	Eucgr.G02098	Control	Infected	OK	39.0386	25.4792	-0.615584	0.0569697	no	AT1G68050.1	ADO3, FKF1	flavin-binding, kelch repeat, f box 1
Eucgr.G02163	101.629	63.5538	-0.677255	0.00371026	yes	Eucgr.G02163	Control	Infected	OK	97.1581	70.4288	-0.464168	0.141422	no	AT2G01570.1	RGA1, RGA	GRAS family transcription factor family protein
Eucgr.G02302	9.53231	39.1648	2.03866	4.11E-14	yes	Eucgr.G02302	Control	Infected	NOTEST	13.9391	34.8042	1.32012	1	no	AT1G68390.1		Core-2/I-branching beta-1,6-N-acetylglucosaminyltransferase family protein
Eucgr.G02318	73.8643	58.1734	-0.344518	0.0388714	yes	Eucgr.G02318	Control	Infected	OK	55.2822	47.7978	-0.209873	0.493622	no
Eucgr.G02345	64.1438	40.4387	-0.665573	0.0426994	yes	Eucgr.G02345	Control	Infected	NOTEST	28.5289	23.0032	-0.310588	1	no	AT1G25560.1	TEM1, EDF1	AP2/B3 transcription factor family protein
Eucgr.G02448	22.0105	46.9903	1.09417	1.57E-08	yes	Eucgr.G02448	Control	Infected	FAIL	15.5187	34.9588	0	1	no
Eucgr.G02473	63.4232	41.2225	-0.62158	0.0135376	yes	Eucgr.G02473	Control	Infected	OK	52.1804	35.3659	-0.561152	0.102457	no	AT3G11810.1		unknown protein; BEST Arabidopsis thaliana protein match is: unknown protein (TAIR:AT2G03330.1); Has 141 Blast hits to 141 proteins in 21 species: Archae - 0; Bacteria - 9; Metazoa - 0; Fungi - 0; Plants - 131; Viruses - 0; Other Eukaryotes - 1 (source: NCBI BLink).
Eucgr.G02494	47.4353	20.2502	-1.22802	0	yes	Eucgr.G02494	Control	Infected	FAIL	70.5123	20.9863	0	1	no
Eucgr.G02539	42.8747	31.609	-0.439794	8.90E-14	yes	Eucgr.G02539	Control	Infected	FAIL	34.5024	46.1278	0	1	no	AT1G14410.1	ATWHY1, PTAC1, WHY1	ssDNA-binding transcriptional regulator
Eucgr.G02581	42.7574	14.6743	-1.54288	0	yes	Eucgr.G02581	Control	Infected	NOTEST	19.1692	10.4271	-0.878454	1	no	AT5G23240.1		DNAJ heat shock N-terminal domain-containing protein
Eucgr.G02748	29.7641	48.1895	0.695146	0.000235494	yes	Eucgr.G02748	Control	Infected	NOTEST	18.8475	30.3238	0.686078	1	no
Eucgr.G02840	25.0767	38.4088	0.61509	0.0293613	yes	Eucgr.G02840	Control	Infected	NOTEST	27.7748	35.6981	0.362069	1	no	AT3G54810.1	BME3-ZF, BME3, GATA8	Plant-specific GATA-type zinc finger transcription factor family protein
Eucgr.G02844	77.2415	86.4467	0.162436	2.38E-05	yes	Eucgr.G02844	Control	Infected	FAIL	85.2908	120.86	0	1	no
Eucgr.G02875	51.6757	13.7027	-1.91503	0	yes	Eucgr.G02875	Control	Infected	NOTEST	17.6362	11.4246	-0.626398	1	no	AT2G36840.1		ACT-like superfamily protein
Eucgr.G02960	59.9669	36.287	-0.724714	0.000116744	yes	Eucgr.G02960	Control	Infected	OK	80.4604	61.8697	-0.379045	0.165405	no
Eucgr.G02988	80.6603	100.594	0.318608	0.0497712	yes	Eucgr.G02988	Control	Infected	OK	90.3681	98.7739	0.128316	0.621693	no
Eucgr.G03040	58.9356	109.582	0.894793	0.000277342	yes	Eucgr.G03040	Control	Infected	OK	62.0521	47.2801	-0.392249	0.254293	no	AT2G40000.1	HSPRO2, ATHSPRO2	ortholog of sugar beet HS1 PRO-1 2
Eucgr.G03060	38.4312	8.38651	-2.19614	0	yes	Eucgr.G03060	Control	Infected	NOTEST	12.8744	5.12199	-1.32973	1	no	AT2G40100.1	LHCB4.3	light harvesting complex photosystem II
Eucgr.G03067	178.441	393.757	1.14186	2.17E-05	yes	Eucgr.G03067	Control	Infected	OK	312.762	257.322	-0.28149	0.444209	no	AT2G40140.2	CZF1, ZFAR1, SZF2, ATSZF2	zinc finger (CCCH-type) family protein
Eucgr.G03202	25.6622	44.5964	0.797285	0.00233243	yes	Eucgr.G03202	Control	Infected	OK	44.6495	63.982	0.519023	0.113287	no	AT1G68620.1		alpha/beta-Hydrolases superfamily protein
Eucgr.G03227	55.6308	30.1024	-0.886006	0.000218085	yes	Eucgr.G03227	Control	Infected	NOTEST	24.8906	21.104	-0.238081	1	no	AT5G07030.1		Eukaryotic aspartyl protease family protein
Eucgr.G03285	76.9409	211.634	1.45975	9.68E-10	yes	Eucgr.G03285	Control	Infected	OK	91.3355	79.014	-0.209066	0.579583	no	AT2G46080.1		CONTAINS InterPro DOMAIN/s: Protein BYPASS related (InterPro:IPR008511); BEST Arabidopsis thaliana protein match is: Protein of unknown function (DUF793) (TAIR:AT1G01550.2); Has 153 Blast hits to 139 proteins in 20 species: Archae - 0; Bacteria - 2; Metazoa - 1; Fungi - 0; Plants - 150; Viruses - 0; Other Eukaryotes - 0 (source: NCBI BLink).
Eucgr.G03396	39.7985	24.2516	-0.714636	0.00486278	yes	Eucgr.G03396	Control	Infected	NOTEST	13.7233	12.9305	-0.0858445	1	no	AT2G42280.1		basic helix-loop-helix (bHLH) DNA-binding superfamily protein
Eucgr.G03408	39.399	26.8323	-0.554187	0.0276783	yes	Eucgr.G03408	Control	Infected	NOTEST	29.6922	24.3704	-0.284954	1	no	AT2G44430.1		DNA-binding bromodomain-containing protein
Eucgr.H00223	19.539	37.3243	0.933757	0.000284059	yes	Eucgr.H00223	Control	Infected	NOTEST	25.0593	33.748	0.429457	1	no	AT3G23000.1	CIPK7, SnRK3.10, PKS7, ATSRPK1, ATSR2	CBL-interacting protein kinase 7
Eucgr.H00325	16.3446	37.5924	1.20162	1.79E-05	yes	Eucgr.H00325	Control	Infected	NOTEST	15.0746	28.3807	0.912789	1	no	AT3G54420.1	ATEP3, ATCHITIV, CHIV, EP3	homolog of carrot EP3-3 chitinase
Eucgr.H00454	33.3939	54.7675	0.713733	0.00589361	yes	Eucgr.H00454	Control	Infected	OK	30.0139	47.1424	0.651393	0.0557092	no	AT3G02750.2		Protein phosphatase 2C family protein
Eucgr.H00466	22.6647	53.5513	1.24048	3.04E-07	yes	Eucgr.H00466	Control	Infected	NOTEST	12.8579	35.591	1.46886	1	no	AT1G60710.1	ATB2	NAD(P)-linked oxidoreductase superfamily protein
Eucgr.H00470	29.7314	53.8991	0.858272	3.20E-09	yes	Eucgr.H00470	Control	Infected	NOTEST	16.4263	29.0231	0.82119	1	no
Eucgr.H00487	10.5591	38.9884	1.88456	2.07E-11	yes	Eucgr.H00487	Control	Infected	NOTEST	2.48712	15.437	2.63384	1	no	AT1G60710.1	ATB2	NAD(P)-linked oxidoreductase superfamily protein
Eucgr.H00554	96.059	53.1007	-0.85519	0.000217267	yes	Eucgr.H00554	Control	Infected	OK	71.8387	66.2414	-0.117028	0.779953	no	AT1G73500.1	ATMKK9, MKK9	MAP kinase kinase 9
Eucgr.H00578	7.72126	52.4815	2.7649	0	yes	Eucgr.H00578	Control	Infected	NOTEST	0.94157	30.0409	4.99571	1	no	AT1G59960.1		NAD(P)-linked oxidoreductase superfamily protein
Eucgr.H00802	37.4919	24.7829	-0.597236	8.21E-06	yes	Eucgr.H00802	Control	Infected	FAIL	28.419	21.5725	0	1	no	AT4G13200.1		unknown protein; FUNCTIONS IN: molecular_function unknown; INVOLVED IN: biological_process unknown; LOCATED IN: thylakoid, chloroplast thylakoid membrane, chloroplast, plastoglobule; EXPRESSED IN: 22 plant structures; EXPRESSED DURING: 13 growth stages; Has 97 Blast hits to 97 proteins in 46 species: Archae - 0; Bacteria - 65; Metazoa - 2; Fungi - 0; Plants - 28; Viruses - 0; Other Eukaryotes - 2…
Eucgr.H00925	10.3062	50.2776	2.2864	1.96E-11	yes	Eucgr.H00925	Control	Infected	NOTEST	8.06429	22.0836	1.45336	1	no	AT4G08555.1		unknown protein; FUNCTIONS IN: molecular_function unknown; INVOLVED IN: biological_process unknown; LOCATED IN: cellular_component unknown; EXPRESSED IN: cultured cell; Has 4 Blast hits to 4 proteins in 2 species: Archae - 0; Bacteria - 0; Metazoa - 0; Fungi - 0; Plants - 4; Viruses - 0; Other Eukaryotes - 0 (source: NCBI BLink).
Eucgr.H01103	73.8386	156.687	1.08544	7.58E-06	yes	Eucgr.H01103	Control	Infected	OK	152.771	165.351	0.114168	0.776848	no	AT4G02380.1	SAG21, AtLEA5	senescence-associated gene 21
Eucgr.H01104	83.8822	212.931	1.34395	1.96E-08	yes	Eucgr.H01104	Control	Infected	OK	336.341	277.812	-0.275815	0.421054	no	AT4G02380.1	SAG21, AtLEA5	senescence-associated gene 21
Eucgr.H01352	63.0912	39.8811	-0.661731	0.00429477	yes	Eucgr.H01352	Control	Infected	OK	46.0192	45.4047	-0.0193925	0.961704	no
Eucgr.H01589	35.8622	22.8119	-0.652675	0.0131722	yes	Eucgr.H01589	Control	Infected	NOTEST	10.0675	7.56882	-0.411567	1	no	AT5G38280.1	PR5K	PR5-like receptor kinase
Eucgr.H01662	82.5616	52.972	-0.640241	0.00776791	yes	Eucgr.H01662	Control	Infected	OK	76.146	52.8346	-0.527285	0.107908	no	AT4G33985.1		Protein of unknown function (DUF1685)
Eucgr.H01993	48.0085	25.7362	-0.899491	0.000277342	yes	Eucgr.H01993	Control	Infected	OK	47.5142	40.1448	-0.243144	0.519866	no	AT4G37180.1		Homeodomain-like superfamily protein
Eucgr.H02194	113.82	82.1763	-0.469955	0.00547629	yes	Eucgr.H02194	Control	Infected	OK	37.6447	34.6676	-0.11886	0.726823	no
Eucgr.H02226	122.007	84.9952	-0.521509	0.0302577	yes	Eucgr.H02226	Control	Infected	OK	133.224	111.523	-0.256513	0.456408	no	AT4G37260.1	MYB73, ATMYB73	myb domain protein 73
Eucgr.H02351	38.4437	54.1499	0.494209	0.0433848	yes	Eucgr.H02351	Control	Infected	NOTEST	20.9878	31.874	0.602829	1	no	AT5G65710.1	HSL2	HAESA-like 2
Eucgr.H02353	24.5086	42.8863	0.807228	0.000141396	yes	Eucgr.H02353	Control	Infected	OK	39.3114	49.6348	0.336402	0.273182	no
Eucgr.H02492	36.4469	57.8416	0.66631	0.005833	yes	Eucgr.H02492	Control	Infected	OK	39.1935	37.2452	-0.0735583	0.865087	no	AT1G12990.1		beta-1,4-N-acetylglucosaminyltransferase family protein
Eucgr.H02547	41.8745	26.4819	-0.661068	0.00538726	yes	Eucgr.H02547	Control	Infected	NOTEST	31.8723	16.1984	-0.976456	1	no	AT1G60800.1	NIK3	NSP-interacting kinase 3
Eucgr.H02561	124.439	89.7943	-0.470749	6.87E-05	yes	Eucgr.H02561	Control	Infected	OK	46.3029	38.0778	-0.282152	0.175796	no
Eucgr.H02576	13.6022	37.5632	1.46548	1.64E-07	yes	Eucgr.H02576	Control	Infected	NOTEST	6.10814	15.16	1.31146	1	no	AT2G29420.1	ATGSTU7, GST25, GSTU7	glutathione S-transferase tau 7
Eucgr.H02660	20.1608	43.5308	1.11048	0.000378521	yes	Eucgr.H02660	Control	Infected	NOTEST	23.5405	22.062	-0.0935818	1	no
Eucgr.H02860	36.5547	53.7406	0.555956	0.0175821	yes	Eucgr.H02860	Control	Infected	OK	66.5904	53.3151	-0.320771	0.347341	no	AT1G04680.1		Pectin lyase-like superfamily protein
Eucgr.H02886	42.4162	59.813	0.495841	0.0492176	yes	Eucgr.H02886	Control	Infected	OK	55.7034	83.2095	0.578982	0.0607173	no	AT4G13510.1	AMT1;1, ATAMT1, ATAMT1;1	ammonium transporter 1;1
Eucgr.H02910	146.688	10.1556	-3.85241	0	yes	Eucgr.H02910	Control	Infected	NOTEST	14.2016	6.15743	-1.20565	1	no	AT4G13440.1		Calcium-binding EF-hand family protein
Eucgr.H03069	147.706	238.397	0.690633	9.89E-08	yes	Eucgr.H03069	Control	Infected	FAIL	203.774	209.856	0	1	no
Eucgr.H03074	97.5	55.7924	-0.805335	0.000637224	yes	Eucgr.H03074	Control	Infected	NOTEST	15.5583	17.3431	0.156675	1	no
Eucgr.H03075	65.4183	40.7625	-0.682453	0.00640625	yes	Eucgr.H03075	Control	Infected	NOTEST	18.2051	15.2359	-0.256861	1	no
Eucgr.H03076	672.248	151.566	-2.14905	0	yes	Eucgr.H03076	Control	Infected	OK	506.524	421.082	-0.266532	0.48882	no
Eucgr.H03077	623.542	177.654	-1.81142	1.59E-13	yes	Eucgr.H03077	Control	Infected	OK	343.586	420.717	0.292179	0.403346	no
Eucgr.H03078	207.622	46.2883	-2.16524	0	yes	Eucgr.H03078	Control	Infected	OK	176.577	159.735	-0.144624	0.711999	no
Eucgr.H03079	36.2844	8.94887	-2.01957	0	yes	Eucgr.H03079	Control	Infected	OK	48.0146	44.362	-0.114147	0.782973	no
Eucgr.H03081	182.425	39.027	-2.22476	0	yes	Eucgr.H03081	Control	Infected	OK	82.2897	72.0026	-0.192663	0.597522	no
Eucgr.H03082	350.837	66.7632	-2.39368	0	yes	Eucgr.H03082	Control	Infected	OK	147.957	100.673	-0.555492	0.0749162	no
Eucgr.H03109	58.4509	36.9856	-0.660263	0.00763161	yes	Eucgr.H03109	Control	Infected	NOTEST	23.6317	13.8844	-0.767257	1	no	AT1G06650.2		2-oxoglutarate (2OG) and Fe(II)-dependent oxygenase superfamily protein
Eucgr.H03171	21.2837	44.4492	1.06241	3.38E-05	yes	Eucgr.H03171	Control	Infected	OK	24.0353	36.1283	0.587977	0.0910082	no	AT1G04240.1	SHY2, IAA3	AUX/IAA transcriptional regulator family protein
Eucgr.H03269	42.1454	58.9992	0.485321	0.0204036	yes	Eucgr.H03269	Control	Infected	OK	37.591	51.506	0.454353	0.0898745	no
Eucgr.H03278	26.8512	37.5008	0.481936	0.02194	yes	Eucgr.H03278	Control	Infected	NOTEST	21.8653	28.113	0.362595	1	no
Eucgr.H03362	42.6859	67.3097	0.657055	0.0103869	yes	Eucgr.H03362	Control	Infected	OK	98.4131	93.993	-0.0662962	0.876456	no	AT5G13180.1	ANAC083, VNI2, NAC083	NAC domain containing protein 83
Eucgr.H03387	33.9647	49.4691	0.542493	0.0368405	yes	Eucgr.H03387	Control	Infected	OK	53.968	58.8335	0.124532	0.757807	no	AT5G13180.1	ANAC083, VNI2, NAC083	NAC domain containing protein 83
Eucgr.H03414	36.9978	24.1052	-0.618093	0.0166082	yes	Eucgr.H03414	Control	Infected	NOTEST	28.9284	22.1511	-0.385107	1	no	AT4G14720.1	PPD2, TIFY4B	TIFY domain/Divergent CCT motif family protein
Eucgr.H03577	148.876	106.651	-0.481203	0.0499729	yes	Eucgr.H03577	Control	Infected	OK	139.06	93.7365	-0.569023	0.0662917	no
Eucgr.H03646	55.6974	14.4834	-1.94321	1.57E-10	yes	Eucgr.H03646	Control	Infected	OK	28.5434	36.9952	0.374184	0.401794	no	AT3G21550.1	DMP2, AtDMP2	DUF679 domain membrane protein 2
Eucgr.H03650	99.3802	199.162	1.00291	3.37E-05	yes	Eucgr.H03650	Control	Infected	OK	150.17	100.668	-0.576989	0.0630887	no	AT3G21570.1		unknown protein; Has 43 Blast hits to 43 proteins in 13 species: Archae - 0; Bacteria - 0; Metazoa - 0; Fungi - 0; Plants - 43; Viruses - 0; Other Eukaryotes - 0 (source: NCBI BLink).
Eucgr.H03663	58.696	79.0497	0.4295	4.67E-06	yes	Eucgr.H03663	Control	Infected	FAIL	63.7246	89.0026	0	1	no	AT5G18800.2		Cox19-like CHCH family protein
Eucgr.H03918	41.6351	49.7213	0.256064	0.0142372	yes	Eucgr.H03918	Control	Infected	OK	45.2813	47.0365	0.0548661	0.712761	no
Eucgr.H03960	57.0743	103.886	0.864083	0.000387055	yes	Eucgr.H03960	Control	Infected	OK	90.3586	73.4902	-0.298109	0.384554	no	AT3G16720.1	ATL2, TL2	TOXICOS EN LEVADURA 2
Eucgr.H03972	42.4564	99.6807	1.23133	2.80E-07	yes	Eucgr.H03972	Control	Infected	OK	88.1861	116.547	0.402289	0.225902	no	AT1G24020.2	MLP423	MLP-like protein 423
Eucgr.H04001	18.5304	37.2022	1.00549	0.0011314	yes	Eucgr.H04001	Control	Infected	OK	28.9665	38.7762	0.420786	0.309677	no	AT1G24020.2	MLP423	MLP-like protein 423
Eucgr.H04022	28.7159	42.8834	0.578568	0.0244368	yes	Eucgr.H04022	Control	Infected	OK	49.1299	59.6075	0.278892	0.420128	no	AT1G57790.1		F-box family protein
Eucgr.H04033	49.2576	21.9038	-1.16917	0.000114853	yes	Eucgr.H04033	Control	Infected	OK	51.8148	29.526	-0.811376	0.0524351	no
Eucgr.H04058	141.983	41.9735	-1.75816	0	yes	Eucgr.H04058	Control	Infected	NOTEST	21.0836	13.8584	-0.605363	1	no
Eucgr.H04087	36.6559	62.8297	0.777401	0.000172428	yes	Eucgr.H04087	Control	Infected	OK	41.6712	44.8406	0.105755	0.772909	no
Eucgr.H04128	42.7144	27.1212	-0.655305	0.00696097	yes	Eucgr.H04128	Control	Infected	NOTEST	25.5926	22.0413	-0.21552	1	no	AT5G48960.1		HAD-superfamily hydrolase, subfamily IG, 5'-nucleotidase
Eucgr.H04136	41.7641	68.5228	0.714319	0.00377853	yes	Eucgr.H04136	Control	Infected	OK	55.1595	73.1893	0.408025	0.224197	no	AT5G28050.1		Cytidine/deoxycytidylate deaminase family protein
Eucgr.H04140	44.9736	11.5064	-1.96664	6.66E-08	yes	Eucgr.H04140	Control	Infected	NOTEST	28.4252	21.3147	-0.415326	1	no	AT1G48330.1		unknown protein; BEST Arabidopsis thaliana protein match is: unknown protein (TAIR:AT3G17580.1); Has 40 Blast hits to 40 proteins in 11 species: Archae - 0; Bacteria - 0; Metazoa - 0; Fungi - 0; Plants - 40; Viruses - 0; Other Eukaryotes - 0 (source: NCBI BLink).
Eucgr.H04318	342.451	217.543	-0.654597	0.00610435	yes	Eucgr.H04318	Control	Infected	OK	338.003	233.01	-0.536644	0.0826605	no	AT1G06760.1		winged-helix DNA-binding transcription factor family protein
Eucgr.H04329	69.1887	24.6277	-1.49025	4.97E-09	yes	Eucgr.H04329	Control	Infected	OK	39.9078	29.3988	-0.440915	0.276952	no	AT3G04720.1	PR4, HEL, PR-4	pathogenesis-related 4
Eucgr.H04338	152.968	86.2124	-0.827265	0.00040744	yes	Eucgr.H04338	Control	Infected	OK	59.1285	42.315	-0.482683	0.150464	no	AT5G28770.2	BZO2H3	bZIP transcription factor family protein
Eucgr.H04448	76.2046	45.3188	-0.749767	0.00234979	yes	Eucgr.H04448	Control	Infected	OK	41.3169	36.6824	-0.171643	0.694947	no	AT1G27970.1	NTF2B	nuclear transport factor 2B
Eucgr.H04495	28.3403	63.2359	1.15789	2.99E-08	yes	Eucgr.H04495	Control	Infected	OK	42.3085	53.1801	0.32994	0.310305	no
Eucgr.H04532	36.5347	71.0233	0.959026	0.000188276	yes	Eucgr.H04532	Control	Infected	OK	47.7799	70.1056	0.553126	0.105079	no	AT4G15800.1	RALFL33	ralf-like 33
Eucgr.H04536	41.6924	24.0475	-0.793897	0.0207016	yes	Eucgr.H04536	Control	Infected	OK	61.2353	44.3669	-0.464882	0.273325	no	AT3G16640.1	TCTP	translationally controlled tumor protein
Eucgr.H04550	36.6936	22.3443	-0.715622	0.00843267	yes	Eucgr.H04550	Control	Infected	NOTEST	9.79442	13.6125	0.474899	1	no	AT4G15920.1	SWEET17, AtSWEET17	Nodulin MtN3 family protein
Eucgr.H04608	29.2836	48.1703	0.71805	0.00340012	yes	Eucgr.H04608	Control	Infected	NOTEST	14.9581	30.2905	1.01794	1	no	AT1G69040.2	ACR4	ACT domain repeat 4
Eucgr.H04635	47.4825	33.1547	-0.518184	0.0395175	yes	Eucgr.H04635	Control	Infected	OK	40.7455	31.9571	-0.350501	0.312134	no	AT1G27340.1		Galactose oxidase/kelch repeat superfamily protein
Eucgr.H04731	155.624	106.142	-0.552073	0.0244494	yes	Eucgr.H04731	Control	Infected	OK	142.456	147.471	0.0499131	0.908067	no	AT2G18370.1		Bifunctional inhibitor/lipid-transfer protein/seed storage 2S albumin superfamily protein
Eucgr.H04739	25.0228	52.7538	1.07603	1.36E-05	yes	Eucgr.H04739	Control	Infected	OK	30.1515	41.3997	0.457392	0.192758	no	AT1G72220.1		RING/U-box superfamily protein
Eucgr.H04967	56.461	28.3024	-0.996331	1.56E-05	yes	Eucgr.H04967	Control	Infected	NOTEST	32.6599	16.02	-1.02765	1	no	AT4G36860.1		LIM domain-containing protein
Eucgr.H05069	23.5929	38.5098	0.70687	0.00160574	yes	Eucgr.H05069	Control	Infected	NOTEST	18.5859	31.178	0.74632	1	no	AT1G34320.1		Protein of unknown function (DUF668)
Eucgr.H05089	43.2414	84.9905	0.974889	2.59E-05	yes	Eucgr.H05089	Control	Infected	OK	82.4126	109.642	0.411863	0.198256	no	AT1G01720.1	ATAF1, ANAC002	NAC (No Apical Meristem) domain transcriptional regulator superfamily protein
Eucgr.I00009	73.3974	48.8666	-0.586881	0.0157592	yes	Eucgr.I00009	Control	Infected	OK	61.0839	43.4434	-0.491656	0.137365	no
Eucgr.I00058	18.5549	39.2198	1.07978	3.38E-05	yes	Eucgr.I00058	Control	Infected	OK	27.7742	41.6531	0.58468	0.0779462	no	AT1G01720.1	ATAF1, ANAC002	NAC (No Apical Meristem) domain transcriptional regulator superfamily protein
Eucgr.I00186	49.5035	69.4396	0.488229	0.0452043	yes	Eucgr.I00186	Control	Infected	OK	57.1934	74.8953	0.389026	0.22578	no	AT5G64030.1		S-adenosyl-L-methionine-dependent methyltransferases superfamily protein
Eucgr.I00200	36.3664	14.2432	-1.35233	1.13E-07	yes	Eucgr.I00200	Control	Infected	NOTEST	31.1178	9.30695	-1.74136	1	no
Eucgr.I00213	68.4423	56.2736	-0.28243	0.0248309	yes	Eucgr.I00213	Control	Infected	FAIL	79.0454	48.52	0	1	no
Eucgr.I00238	53.8785	17.0082	-1.66348	4.68E-10	yes	Eucgr.I00238	Control	Infected	NOTEST	27.1935	13.4643	-1.01413	1	no	AT1G49230.1		RING/U-box superfamily protein
Eucgr.I00422	65.0044	43.741	-0.57155	0.0193582	yes	Eucgr.I00422	Control	Infected	OK	91.761	60.493	-0.601113	0.0554973	no	AT4G39780.1		Integrase-type DNA-binding superfamily protein
Eucgr.I00557	227.8	158.037	-0.527508	0.0340623	yes	Eucgr.I00557	Control	Infected	OK	250.053	197.377	-0.341284	0.320075	no
Eucgr.I00609	66.821	43.2377	-0.628014	0.0160274	yes	Eucgr.I00609	Control	Infected	OK	68.2781	67.4128	-0.0184009	0.967683	no	AT5G65660.1		hydroxyproline-rich glycoprotein family protein
Eucgr.I00635	52.9063	28.506	-0.892177	8.03E-05	yes	Eucgr.I00635	Control	Infected	OK	56.9049	43.9561	-0.372489	0.259697	no	AT5G65700.2	BAM1	Leucine-rich receptor-like protein kinase family protein
Eucgr.I00651	48.8599	26.7567	-0.868748	0.000275611	yes	Eucgr.I00651	Control	Infected	OK	46.8527	32.8084	-0.514067	0.12351	no	AT5G65720.1	ATNIFS1, NIFS1, NFS1, ATNFS1	nitrogen fixation S (NIFS)-like 1
Eucgr.I00697	38.7021	62.2852	0.686477	0.0082535	yes	Eucgr.I00697	Control	Infected	OK	42.2043	63.9829	0.600298	0.0716854	no	AT5G67590.1	FRO1	NADH-ubiquinone oxidoreductase-related
[truncated: 79,352 more rows]
