# Supplementary material for: Transcriptome and hormone profiling reveals Eucalyptus grandis defence responses against Chrysoporthe austroafricana
Source: BMC Genomics. 2015 Apr 18;16(1):319. doi: 10.1186/s12864-015-1529-x (PMC4405875; doi:10.1186/s12864-015-1529-x)
Supplement: Additional file 5: Table S3. — List of differentially expressed genes that are common between the susceptible (ZG14) and moderately resistant (TAG5) host. [file 12864_2015_1529_MOESM5_ESM.csv]

Table S3: List of differentially expressed genes that are common between the susceptible and moderately resistant host
	ZG14 - Susceptible				TAG5 - Moderately resistant
test_id	log2(fold_change)	p_value	q_value	significant	log2(fold_change) - TAG	p_value	q_value	significant	TAIR10_ids	TAIR10_protein_name	TAIR10_description
Eucgr.A00133	2.96055	0	0	yes	4.13017	0	0	yes	AT5G45860.1	PYL11, RCAR5	PYR1-like 11
Eucgr.A00198	0.989016	1.48936E-06	1.02855E-05	yes	0.892792	0.000297149	0.00165698	yes	AT3G16910.1	AAE7, ACN1	acyl-activating enzyme 7
Eucgr.A00395	1.91791	0	0	yes	2.31331	0	0	yes	AT2G44160.1	MTHFR2	methylenetetrahydrofolate reductase 2
Eucgr.A00475	1.86329	0	0	yes	2.3998	0	0	yes
Eucgr.A00509	-0.974706	2.00223E-06	0.00001345	yes	-1.31623	3.77041E-07	3.91158E-06	yes	AT2G40060.1		Clathrin light chain protein
Eucgr.A00523	-1.17953	9.66014E-08	8.20034E-07	yes	-2.12651	5.92859E-14	1.4143E-12	yes	AT5G36110.1	CYP716A1	cytochrome P450, family 716, subfamily A, polypeptide 1
Eucgr.A00868	0.498898	0.0167919	0.0474185	yes	0.892136	0.000310272	0.00171091	yes
Eucgr.A00890	-0.69624	5.99896E-10	7.25597E-09	yes	-0.659875	0.000254372	0.00144488	yes	AT1G06620.1		2-oxoglutarate (2OG) and Fe(II)-dependent oxygenase superfamily protein
Eucgr.A00897	2.05299	4.44089E-16	1.15436E-14	yes	1.22928	7.09707E-07	6.97358E-06	yes	AT3G22240.1		unknown protein; BEST Arabidopsis thaliana protein match is: unknown protein (TAIR:AT3G22235.2); Has 177 Blast hits to 177 proteins in 14 species: Archae - 0; Bacteria - 0; Metazoa - 0; Fungi - 0; Plants - 177; Viruses - 0; Other Eukaryotes - 0 (source: NCBI BLink).
Eucgr.A01047	-1.66587	1.26565E-14	2.60924E-13	yes	-1.20364	2.02635E-06	1.85237E-05	yes	AT2G05070.1	LHCB2.2, LHCB2	photosystem II light harvesting complex gene 2.2
Eucgr.A01061	1.9892	1.02141E-14	2.11613E-13	yes	0.756063	0.0048261	0.017618	yes	AT5G35735.1		Auxin-responsive family protein
Eucgr.A01129	0.58964	0.00469212	0.0157218	yes	0.736323	0.00307173	0.0121265	yes
Eucgr.A01280	0.53502	0.0109781	0.0327232	yes	0.636909	0.0124542	0.0379495	yes	AT5G02100.1	UNE18, ORP3A	Oxysterol-binding family protein
Eucgr.A01283	-0.982696	1.06002E-05	6.18712E-05	yes	-1.10384	0.000104826	0.000666139	yes
Eucgr.A01385	1.62147	6.87635E-10	8.22215E-09	yes	2.14014	1.15279E-11	2.04071E-10	yes	AT1G05260.1	RCI3, RCI3A	Peroxidase superfamily protein
Eucgr.A01397	0.655761	0.00175258	0.00657218	yes	0.733458	0.00380862	0.0145464	yes	AT5G54160.1	ATOMT1, OMT1	O-methyltransferase 1
Eucgr.A01405	-0.880698	0.000018198	0.000102759	yes	-0.823621	0.00114376	0.00523897	yes	AT5G24470.1	APRR5, PRR5	pseudo-response regulator 5
Eucgr.A01406	-1.16489	7.08584E-08	6.1396E-07	yes	-1.00068	0.000691797	0.00344626	yes	AT5G24490.1		30S ribosomal protein, putative
Eucgr.A01421	-0.587949	0.00490503	0.0162788	yes	-0.938206	0.000421266	0.00222926	yes	AT2G46680.1	ATHB-7, ATHB7, HB-7	homeobox 7
Eucgr.A01508	-0.620258	0.00337593	0.0117053	yes	-0.710522	0.00568526	0.020241	yes	AT2G36305.1	RCE1, ATFACE-2, ATFACE2, FACE2	farnesylated protein-converting enzyme 2
Eucgr.A01525	-1.09418	2.38327E-10	3.02242E-09	yes	-1.05048	8.81169E-07	8.58274E-06	yes
Eucgr.A01538	0.865619	0.000347711	0.00153176	yes	1.07125	0.000106653	0.000676456	yes	AT3G52930.1		Aldolase superfamily protein
Eucgr.A01726	1.07634	5.78922E-06	3.52662E-05	yes	5.03188	0	0	yes	AT3G22060.1		Receptor-like protein kinase-related family protein
Eucgr.A01769	-1.26264	5.68849E-08	4.9804E-07	yes	-1.74514	2.65823E-08	3.13713E-07	yes	AT4G03280.1	PETC, PGR1	photosynthetic electron transfer C
Eucgr.A01783	0.644224	0.0014861	0.00568494	yes	0.893004	0.000257996	0.00146241	yes	AT3G02780.1	IPP2, IPIAT1, IDI2	isopentenyl pyrophosphate:dimethylallyl pyrophosphate isomerase 2
Eucgr.A01803	0.545826	6.60905E-06	3.98374E-05	yes	0.517243	0.00439322	0.0162505	yes	AT4G02340.1		alpha/beta-Hydrolases superfamily protein
Eucgr.A01813	1.53484	3.0238E-12	4.84851E-11	yes	1.96029	1.23013E-13	2.75759E-12	yes	AT4G03520.1	ATHM2	Thioredoxin superfamily protein
Eucgr.A01838	0.6807	7.76704E-05	0.000391627	yes	0.604717	0.00705372	0.0242051	yes	AT4G28400.1		Protein phosphatase 2C family protein
Eucgr.A01845	1.45579	3.25338E-11	4.6628E-10	yes	2.03701	2.5091E-14	6.18404E-13	yes	AT5G53970.1		Tyrosine transaminase family protein
Eucgr.A01848	1.89288	0	0	yes	2.81015	0	0	yes	AT5G53970.1		Tyrosine transaminase family protein
Eucgr.A01853	1.66315	0	0	yes	2.64299	0	0	yes	AT5G53970.1		Tyrosine transaminase family protein
Eucgr.A01867	2.01012	9.88605E-11	1.29291E-09	yes	2.27295	1.37681E-11	2.40861E-10	yes	AT5G54160.1	ATOMT1, OMT1	O-methyltransferase 1
Eucgr.A02039	-1.58446	4.17444E-14	8.12559E-13	yes	-0.731747	0.00664212	0.023005	yes	AT1G06680.1	PSBP-1, OEE2, PSII-P, OE23	photosystem II subunit P-1
Eucgr.A02077	-0.663544	0.000505986	0.00217408	yes	-0.875108	0.00030839	0.00170264	yes
Eucgr.A02175	1.43459	2.06758E-09	2.3386E-08	yes	2.07542	4.52971E-14	1.09821E-12	yes
Eucgr.A02177	-1.30913	3.12743E-11	4.51321E-10	yes	-0.686883	0.00661858	0.0229592	yes
Eucgr.A02190	0.946914	1.6394E-06	1.12474E-05	yes	1.8216	1.42109E-13	3.13835E-12	yes
Eucgr.A02230	-0.804611	0.000322406	0.00142931	yes	-0.785526	0.00394073	0.0149136	yes	AT2G41130.1		basic helix-loop-helix (bHLH) DNA-binding superfamily protein
Eucgr.A02242	-1.28118	4.52527E-07	3.4123E-06	yes	-1.01715	0.00187517	0.00803566	yes	AT3G56710.1	SIB1	sigma factor binding protein 1
Eucgr.A02255	-0.853039	0.000245921	0.00112602	yes	-1.48496	9.37451E-07	9.09124E-06	yes	AT2G41250.1		Haloacid dehalogenase-like hydrolase (HAD) superfamily protein
Eucgr.A02309	-0.796069	0	0	yes	-0.708917	9.41025E-13	1.93452E-11	yes
Eucgr.A02338	1.50876	4.41924E-10	5.40775E-09	yes	0.690774	0.0118523	0.0365145	yes	AT2G41690.1	AT-HSFB3, HSFB3	heat shock transcription factor B3
Eucgr.A02367	-1.04604	4.10231E-05	0.000216935	yes	-1.18835	0.000392245	0.00209558	yes	AT1G01170.2		Protein of unknown function (DUF1138)
Eucgr.A02379	-0.746658	2.70896E-09	2.9992E-08	yes	-0.443642	0.00951727	0.0305004	yes	AT3G57540.1		Remorin family protein
Eucgr.A02449	1.07682	2.58748E-07	2.03545E-06	yes	1.05111	0.000038121	0.000269079	yes	AT3G12120.2	FAD2	fatty acid desaturase 2
Eucgr.A02590	-0.808698	7.78524E-05	0.000392072	yes	-1.31834	5.75337E-07	5.78058E-06	yes
Eucgr.A02734	-0.538908	0.00993897	0.0300739	yes	-0.731434	0.00486764	0.0177406	yes
Eucgr.A02773	0.510329	0.0156091	0.0445291	yes	0.797804	0.00247743	0.01013	yes	AT3G49050.1		alpha/beta-Hydrolases superfamily protein
Eucgr.A02774	0.470749	0.0160116	0.0454913	yes	0.923483	0.00015082	0.0009129	yes
Eucgr.A02848	0.714018	0.00286972	0.0101263	yes	0.829445	0.00464203	0.0170577	yes	AT5G51830.1		pfkB-like carbohydrate kinase family protein
Eucgr.A02859	-1.04647	6.81842E-07	4.96262E-06	yes	-0.644961	0.0147435	0.0436147	yes	AT5G51750.1	ATSBT1.3, SBT1.3	subtilase 1.3
Eucgr.A02881	-0.838579	5.62027E-05	0.000289309	yes	-1.01755	6.83255E-05	0.000456288	yes	AT1G77650.1		F-box associated ubiquitination effector family protein
Eucgr.A02968	1.01992	3.28057E-06	0.000021187	yes	1.23699	3.77322E-06	3.26208E-05	yes	AT5G17010.3		Major facilitator superfamily protein
Eucgr.B00038	0.626357	0.00272192	0.00968642	yes	0.991666	8.47716E-05	0.000552067	yes	AT1G22450.1	COX6B, ATCOX6B2	cytochrome C oxidase 6B
Eucgr.B00131	1.09788	2.0967E-07	1.67137E-06	yes	1.69221	3.70972E-11	6.26859E-10	yes	AT5G63400.1	ADK1	adenylate kinase 1
Eucgr.B00144	-0.85665	0	0	yes	-1.11636	0	0	yes
Eucgr.B00219	-1.24164	1.94412E-09	2.2109E-08	yes	-0.757287	0.00422612	0.0157237	yes	AT3G15380.1		Plasma-membrane choline transporter family protein
Eucgr.B00242	-0.992789	1.34411E-06	9.39081E-06	yes	-1.01027	0.000110402	0.000695628	yes	AT5G03340.1		ATPase, AAA-type, CDC48 protein
Eucgr.B00253	-0.974794	1.59732E-06	1.10129E-05	yes	-0.938387	0.000177267	0.00105545	yes
Eucgr.B00299	1.03283	4.03975E-07	3.06274E-06	yes	1.82672	2.6712E-13	5.81278E-12	yes	AT5G33320.1	CUE1, PPT, ARAPPT	Glucose-6-phosphate/phosphate translocator-related
Eucgr.B00337	1.9424	3.63933E-11	5.14548E-10	yes	1.64575	9.78761E-07	9.43035E-06	yes	AT1G19020.1		unknown protein; BEST Arabidopsis thaliana protein match is: unknown protein (TAIR:AT3G48180.1); Has 88 Blast hits to 88 proteins in 15 species: Archae - 0; Bacteria - 0; Metazoa - 0; Fungi - 0; Plants - 88; Viruses - 0; Other Eukaryotes - 0 (source: NCBI BLink).
Eucgr.B00347	-0.673198	0.000956533	0.00384174	yes	-0.614117	0.0141072	0.042039	yes	AT5G62890.3		Xanthine/uracil permease family protein
Eucgr.B00415	-1.5721	8.88178E-15	1.88682E-13	yes	-1.54813	6.99647E-09	8.86683E-08	yes
Eucgr.B00423	-0.562431	0.00669236	0.0214289	yes	-0.782868	0.00215309	0.00898498	yes	AT3G01470.1	ATHB-1, ATHB1, HD-ZIP-1, HAT5, HB-1	homeobox 1
Eucgr.B00427	-0.512577	0.00191439	0.00707748	yes	-0.995376	2.81242E-06	2.49427E-05	yes
Eucgr.B00467	0.597637	0.00320382	0.011192	yes	1.06081	1.66141E-05	0.000125832	yes	AT5G39850.1		Ribosomal protein S4
Eucgr.B00523	-1.44419	4.9768E-11	6.74042E-10	yes	-1.2495	3.15657E-05	0.00022639	yes	AT3G47470.1	LHCA4, CAB4	light-harvesting chlorophyll-protein complex I subunit A4
Eucgr.B00527	0.640312	0.00175494	0.00657512	yes	0.671851	0.00900712	0.0292436	yes
Eucgr.B00582	1.29729	2.86305E-10	3.58739E-09	yes	2.18132	0	0	yes	AT5G07990.1	TT7, CYP75B1, D501	Cytochrome P450 superfamily protein
Eucgr.B00589	0.538217	0.00788814	0.024599	yes	0.739005	0.0026913	0.0108552	yes	AT2G33040.1	ATP3	gamma subunit of Mt ATP synthase
Eucgr.B00645	0.589552	0.00361385	0.0124785	yes	1.27428	1.24272E-06	1.18204E-05	yes
Eucgr.B00824	-1.07618	3.44679E-07	2.65651E-06	yes	-0.961475	0.000231194	0.0013325	yes	AT3G18280.1		Bifunctional inhibitor/lipid-transfer protein/seed storage 2S albumin superfamily protein
Eucgr.B00829	0.568754	7.63414E-05	0.000386323	yes	0.569594	0.00201346	0.00850573	yes
Eucgr.B00946	1.11115	4.74397E-07	3.55798E-06	yes	1.70444	5.37368E-10	7.88553E-09	yes	AT3G18000.1	NMT1, XPL1, PEAMT	S-adenosyl-L-methionine-dependent methyltransferases superfamily protein
Eucgr.B00948	-0.548185	0.00810231	0.0251544	yes	-0.645754	0.00948965	0.0304337	yes
Eucgr.B01123	-0.85526	5.60918E-05	0.000289094	yes	-1.01599	0.000249782	0.00142309	yes	AT5G19140.1	ATAILP1, AILP1	Aluminium induced protein with YGL and LRDR motifs
Eucgr.B01156	-0.595434	0.000969272	0.00388544	yes	-0.785781	9.4593E-06	7.56235E-05	yes
Eucgr.B01487	-1.00696	5.15143E-14	9.84418E-13	yes	-0.932759	1.31211E-06	1.24539E-05	yes	AT4G02590.2	UNE12	basic helix-loop-helix (bHLH) DNA-binding superfamily protein
Eucgr.B01493	-0.904869	5.92741E-05	0.000303998	yes	-0.768213	0.00781443	0.0261517	yes	AT2G30570.1	PSBW	photosystem II reaction center W
Eucgr.B01579	0.373167	0.000653722	0.00272765	yes	0.446666	0.000144814	0.000882536	yes
Eucgr.B01599	0.534243	0.00551011	0.0180861	yes	0.911867	0.00020278	0.00118404	yes
Eucgr.B01724	0.976315	2.06349E-06	1.38172E-05	yes	0.988838	7.42501E-05	0.000489261	yes	AT4G14880.4	OASA1	O-acetylserine (thiol) lyase (OAS-TL) isoform A1
Eucgr.B01742	-0.983078	0	0	yes	-1.08963	2.23725E-11	3.83861E-10	yes	AT4G20310.1		Peptidase M50 family protein
Eucgr.B01820	-1.55689	2.04472E-11	3.00251E-10	yes	-1.52851	4.69835E-07	4.80719E-06	yes	AT1G62290.2		Saposin-like aspartyl protease family protein
Eucgr.B01910	-1.5665	1.9984E-15	4.59523E-14	yes	-1.3937	5.32373E-09	6.90383E-08	yes	AT1G56220.4		Dormancy/auxin associated family protein
Eucgr.B01911	-0.389802	0.000110044	0.000536753	yes	-0.465322	8.82271E-05	0.000571235	yes
Eucgr.B01932	-0.505578	0.0125792	0.0369173	yes	-0.708646	0.00491952	0.0178423	yes	AT1G09060.3		Zinc finger, RING-type;Transcription factor jumonji/aspartyl beta-hydroxylase
Eucgr.B01996	-1.15565	5.37616E-08	4.72673E-07	yes	-1.58331	3.28304E-08	3.82392E-07	yes
Eucgr.B01997	-1.09412	1.47204E-07	1.21269E-06	yes	-1.11561	4.71674E-05	0.000324713	yes	AT3G06130.1		Heavy metal transport/detoxification superfamily protein
Eucgr.B02030	-0.961364	1.08802E-13	2.00588E-12	yes	-1.01762	2.66186E-10	3.98475E-09	yes	AT5G27320.1	ATGID1C, GID1C	alpha/beta-Hydrolases superfamily protein
Eucgr.B02140	0.644181	0.00160741	0.00610435	yes	0.654802	0.0092637	0.0298444	yes	AT2G39840.1	TOPP4	type one serine/threonine protein phosphatase 4
Eucgr.B02222	-0.838456	7.01502E-05	0.000357151	yes	-0.77409	0.00326071	0.0127933	yes
Eucgr.B02337	0.620258	0.00223866	0.00815387	yes	0.650937	0.009254	0.0298444	yes	AT1G07530.1	SCL14, ATGRAS2, GRAS2	SCARECROW-like 14
Eucgr.B02355	-0.639776	0.00224389	0.00816266	yes	-0.897078	0.000470889	0.00245401	yes	AT2G39700.1	ATEXPA4, ATEXP4, ATHEXP ALPHA 1.6, EXPA4	expansin A4
Eucgr.B02373	-0.529776	0.00912054	0.028004	yes	-0.668099	0.00831881	0.0273876	yes	AT2G45910.1		U-box domain-containing protein kinase family protein
Eucgr.B02376	-1.88035	0	0	yes	-0.868283	0.000794327	0.0038391	yes	AT3G46230.1	ATHSP17.4, HSP17.4	heat shock protein 17.4
Eucgr.B02401	-1.2604	2.32088E-09	2.61099E-08	yes	-1.79088	5.43885E-11	9.01959E-10	yes	AT3G46130.3	ATMYB48-2	myb domain protein 48
Eucgr.B02480	-1.48256	3.02425E-13	5.50282E-12	yes	-1.48163	1.79473E-09	2.46348E-08	yes
Eucgr.B02620	-1.41173	1.06763E-10	1.38329E-09	yes	-0.901134	0.00227106	0.00937938	yes	AT2G02100.1	LCR69, PDF2.2	low-molecular-weight cysteine-rich 69
Eucgr.B02637	1.15127	2.77298E-07	2.16107E-06	yes	1.44357	6.23907E-08	7.10013E-07	yes	AT1G59960.1		NAD(P)-linked oxidoreductase superfamily protein
Eucgr.B02663	-0.420029	0.000852539	0.00347602	yes	-0.468092	0.000514947	0.00265877	yes	AT1G66140.1	ZFP4	zinc finger protein 4
Eucgr.B02711	-1.41585	6.66134E-16	1.67938E-14	yes	-1.27496	1.57722E-07	1.71609E-06	yes
Eucgr.B02774	1.82845	6.66134E-16	1.67938E-14	yes	3.5971	0	0	yes	AT1G78380.1	ATGSTU19, GST8, GSTU19	glutathione S-transferase TAU 19
Eucgr.B02780	0.935191	3.58579E-05	0.000191166	yes	1.34465	2.26759E-06	2.04814E-05	yes	AT1G78380.1	ATGSTU19, GST8, GSTU19	glutathione S-transferase TAU 19
Eucgr.B02783	1.55912	2.63751E-11	3.81937E-10	yes	1.80341	9.01041E-11	1.4407E-09	yes	AT2G38060.1	PHT4;2	phosphate transporter 4;2
Eucgr.B02852	-1.07952	5.84139E-07	4.29635E-06	yes	-1.0976	5.03711E-05	0.000344112	yes	AT3G18280.1		Bifunctional inhibitor/lipid-transfer protein/seed storage 2S albumin superfamily protein
Eucgr.B02864	0.589978	0.00490041	0.0162763	yes	1.04724	3.88128E-05	0.000272239	yes	AT2G01140.1		Aldolase superfamily protein
Eucgr.B02878	0.545999	0.00941954	0.0286905	yes	0.836381	0.00102107	0.00472999	yes	AT5G08670.1		ATP synthase alpha/beta family protein
Eucgr.B02907	-0.611354	0.00351663	0.0121629	yes	-0.686534	0.0089947	0.0292246	yes	AT1G30110.2	NUDX25	nudix hydrolase homolog 25
Eucgr.B02925	-1.80083	0	0	yes	-1.34305	9.35406E-09	1.1656E-07	yes	AT1G70830.2	MLP28	MLP-like protein 28
Eucgr.B02935	1.00515	1.63177E-06	1.12318E-05	yes	1.2174	1.16899E-06	1.11429E-05	yes	AT1G70780.1		unknown protein; FUNCTIONS IN: molecular_function unknown; INVOLVED IN: biological_process unknown; LOCATED IN: mitochondrion; EXPRESSED IN: sperm cell, male gametophyte, pollen tube; EXPRESSED DURING: L mature pollen stage, M germinated pollen stage; BEST Arabidopsis thaliana protein match is: unknown protein (TAIR:AT1G23150.1); Has 143 Blast hits to 143 proteins in 17 species: Archae - 0; Bacte…
Eucgr.B03029	-0.276984	0.000156148	0.000742588	yes	-0.406553	0.00018229	0.00107994	yes
Eucgr.B03055	1.27392	0	0	yes	1.53148	0	0	yes
Eucgr.B03080	3.16481	0	0	yes	4.39304	0	0	yes	AT1G13520.1		Protein of unknown function (DUF1262)
Eucgr.B03087	-1.28142	3.88563E-11	5.45683E-10	yes	-1.44684	1.05969E-07	1.17302E-06	yes	AT3G25560.1	NIK2	NSP-interacting kinase 2
Eucgr.B03168	-0.614993	0.00258314	0.00925551	yes	-0.832704	0.0010732	0.00494069	yes	AT1G13900.1		Purple acid phosphatases superfamily protein
Eucgr.B03178	-0.903213	1.27195E-05	0.000073321	yes	-0.669131	0.0086468	0.0282796	yes	AT2G03440.1	NRP1, ATNRP1	nodulin-related protein 1
Eucgr.B03236	-1.50731	2.62019E-11	3.80747E-10	yes	-1.24629	2.49596E-05	0.000182533	yes	AT1G67740.1	PSBY, YCF32	photosystem II BY
Eucgr.B03278	0.621363	0.00265488	0.00947202	yes	0.798508	0.00163192	0.00712327	yes	AT1G67850.2		Protein of unknown function (DUF707)
Eucgr.B03282	-0.563588	0.00556297	0.0182366	yes	-0.926502	0.000245125	0.00140013	yes	AT1G12970.1	PIRL3	plant intracellular ras group-related LRR 3
Eucgr.B03284	-0.681598	0.00120813	0.00472085	yes	-0.816102	0.00150787	0.00664686	yes	AT3G26510.4		Octicosapeptide/Phox/Bem1p family protein
Eucgr.B03295	1.14563	3.39718E-08	3.0813E-07	yes	1.46884	6.16309E-09	7.86771E-08	yes
Eucgr.B03307	1.09587	3.24971E-08	2.96944E-07	yes	1.44924	8.56604E-11	1.37457E-09	yes
Eucgr.B03349	0.954055	2.07649E-06	0.000013882	yes	0.776654	0.00154189	0.00677673	yes	AT1G23800.1	ALDH2B7, ALDH2B	aldehyde dehydrogenase 2B7
Eucgr.B03364	-0.628393	0.000943761	0.00379965	yes	-0.909702	0.000302887	0.00167694	yes	AT1G60010.1		unknown protein; FUNCTIONS IN: molecular_function unknown; INVOLVED IN: N-terminal protein myristoylation; LOCATED IN: cellular_component unknown; EXPRESSED IN: 22 plant structures; EXPRESSED DURING: 13 growth stages; BEST Arabidopsis thaliana protein match is: unknown protein (TAIR:AT1G10530.1); Has 185 Blast hits to 185 proteins in 18 species: Archae - 0; Bacteria - 0; Metazoa - 0; Fungi - 3; P…
Eucgr.B03395	0.645652	2.69138E-09	2.98764E-08	yes	0.353762	0.0130746	0.0394093	yes
Eucgr.B03422	0.989035	6.09452E-06	3.70183E-05	yes	0.872796	0.00104386	0.00482037	yes	AT1G14330.1		Galactose oxidase/kelch repeat superfamily protein
Eucgr.B03437	1.17855	2.52627E-07	1.99857E-06	yes	2.46057	0	0	yes	AT1G14810.1		semialdehyde dehydrogenase family protein
Eucgr.B03492	-0.780502	0.000397741	0.00173934	yes	-0.787771	0.00688999	0.0237713	yes	AT1G67340.1		HCP-like superfamily protein with MYND-type zinc finger
Eucgr.B03494	-1.97665	0	0	yes	-1.76223	1.35181E-08	1.66587E-07	yes	AT3G61470.1	LHCA2	photosystem I light harvesting complex gene 2
Eucgr.B03520	1.8235	8.51319E-13	1.44828E-11	yes	2.36898	6.21725E-15	1.64113E-13	yes	AT5G13080.1	WRKY75, ATWRKY75	WRKY DNA-binding protein 75
Eucgr.B03532	0.527793	0.0100689	0.0303591	yes	1.35611	5.09062E-08	5.89851E-07	yes	AT5G50760.1		SAUR-like auxin-responsive protein family
Eucgr.B03536	0.836168	0.000102293	0.000502461	yes	1.2512	1.8531E-06	1.71153E-05	yes	AT3G02040.1	SRG3	senescence-related gene 3
Eucgr.B03543	-1.02052	1.40168E-06	9.72811E-06	yes	-0.831783	0.00173846	0.00750026	yes
Eucgr.B03591	-0.838474	0.0153095	0.0438837	yes	-1.15307	0.00209843	0.00879801	yes
Eucgr.B03603	0.984973	2.85652E-06	1.86498E-05	yes	1.07059	2.20038E-05	0.000162247	yes	AT5G19760.1		Mitochondrial substrate carrier family protein
Eucgr.B03615	-1.17644	3.29061E-08	3.00026E-07	yes	-1.32055	6.24519E-07	6.2187E-06	yes	AT2G44130.1		Galactose oxidase/kelch repeat superfamily protein
Eucgr.B03623	1.06252	4.43523E-07	3.35044E-06	yes	1.76233	5.6164E-11	9.27953E-10	yes	AT1G55260.2		Bifunctional inhibitor/lipid-transfer protein/seed storage 2S albumin superfamily protein
Eucgr.B03654	1.04874	5.44212E-07	4.03102E-06	yes	1.28927	1.71971E-06	1.59825E-05	yes	AT2G44480.1	BGLU17	beta glucosidase 17
Eucgr.B03691	0.614529	0.00335046	0.0116266	yes	1.06947	1.97859E-05	0.000147353	yes	AT5G04590.1	SIR	sulfite reductase
Eucgr.B03692	-1.61222	0	0	yes	-1.27271	4.47635E-11	7.50715E-10	yes
Eucgr.B03696	0.6394	0.00197057	0.00725954	yes	1.06774	0.000025291	0.000184653	yes	AT5G19440.1		NAD(P)-binding Rossmann-fold superfamily protein
Eucgr.B03720	-0.891719	5.44079E-05	0.000282153	yes	-0.98279	0.000753944	0.00368788	yes	AT2G13360.2	AGT, AGT1, SGAT	alanine:glyoxylate aminotransferase
Eucgr.B03824	-1.75394	0	0	yes	-1.36399	1.49504E-06	1.40408E-05	yes	AT1G08380.1	PSAO	photosystem I subunit O
Eucgr.B03836	-1.25747	1.77309E-07	1.43293E-06	yes	-1.83952	1.01574E-07	1.1328E-06	yes	AT5G22430.1		Pollen Ole e 1 allergen and extensin family protein
Eucgr.B03870	-0.662675	0.00155385	0.00591171	yes	-0.714185	0.0053275	0.0190891	yes	AT1G08290.1	WIP3	WIP domain protein 3
Eucgr.B03871	0.972133	0	0	yes	0.812992	8.06022E-14	1.87274E-12	yes	AT1G08280.1		Glycosyltransferase family 29 (sialyltransferase) family protein
Eucgr.B03894	1.1555	1.75236E-08	1.67053E-07	yes	1.73603	7.24243E-12	1.31335E-10	yes
Eucgr.B03932	-0.635881	0.00404553	0.0138096	yes	-0.837835	0.00255429	0.0103871	yes	AT5G22930.1		Protein of unknown function (DUF1635)
Eucgr.B03937	1.65897	7.03355E-11	9.34458E-10	yes	2.8786	0	0	yes	AT2G36870.1	XTH32	xyloglucan endotransglucosylase/hydrolase 32
Eucgr.B03992	2.00959	0	0	yes	2.2444	6.66134E-16	1.92963E-14	yes	AT1G01590.1	FRO1, ATFRO1	ferric reduction oxidase 1
Eucgr.B04010	1.49957	2.11187E-12	3.42564E-11	yes	1.00202	5.21885E-05	0.000354898	yes	AT2G38470.1	WRKY33, ATWRKY33	WRKY DNA-binding protein 33
Eucgr.B04021	1.21435	1.15443E-08	1.15031E-07	yes	0.9316	0.000174032	0.00103961	yes	AT2G30360.1	CIPK11, PKS5, SIP4, SNRK3.22	SOS3-interacting protein 4
Eucgr.B04030	0.641681	0	0	yes	0.587078	3.33913E-09	4.42014E-08	yes
Eucgr.B04037	0.792456	0.00010752	0.000525668	yes	0.696939	0.00512676	0.0184737	yes	AT5G24910.1	CYP714A1	cytochrome P450, family 714, subfamily A, polypeptide 1
Eucgr.C00059	1.05432	4.07751E-06	2.56607E-05	yes	1.3765	3.19373E-07	3.35229E-06	yes
Eucgr.C00065	1.48408	8.99281E-13	1.52368E-11	yes	2.79773	0	0	yes	AT2G30490.1	ATC4H, C4H, CYP73A5, REF3	cinnamate-4-hydroxylase
Eucgr.C00095	-0.772312	0.000400127	0.00174612	yes	-1.03794	0.000313799	0.00172609	yes	AT4G29900.1	ACA10, CIF1, ATACA10	autoinhibited Ca(2+)-ATPase 10
Eucgr.C00146	2.63433	0	0	yes	2.45653	0	0	yes	AT1G73300.1	scpl2	serine carboxypeptidase-like 2
Eucgr.C00147	2.21262	0	0	yes	2.4925	0	0	yes	AT5G09640.1	SNG2, SCPL19	serine carboxypeptidase-like 19
Eucgr.C00150	0.598491	0.00333354	0.0115871	yes	0.809187	0.00172879	0.00746576	yes	AT5G38410.1		Ribulose bisphosphate carboxylase (small chain) family protein
Eucgr.C00165	0.610486	0.00390761	0.0134044	yes	0.829659	0.00099383	0.00463753	yes	AT5G57490.1	VDAC4, ATVDAC4	voltage dependent anion channel 4
Eucgr.C00195	-1.10855	1.47113E-07	1.21269E-06	yes	-1.01396	0.000165527	0.000995171	yes
Eucgr.C00232	1.72022	0	0	yes	1.59109	1.20297E-11	2.12113E-10	yes	AT3G25570.2		Adenosylmethionine decarboxylase family protein
Eucgr.C00370	-0.531529	0.0124999	0.0367362	yes	-0.991397	0.000186064	0.00109938	yes	AT5G58070.1	ATTIL, TIL	temperature-induced lipocalin
Eucgr.C00395	1.74699	0	0	yes	3.49537	0	0	yes	AT4G19810.1		Glycosyl hydrolase family protein with chitinase insertion domain
Eucgr.C00641	-1.04394	2.33981E-06	1.54693E-05	yes	-1.11912	7.48219E-05	0.000492301	yes	AT3G44680.1	HDA9, HDA09	histone deacetylase 9
Eucgr.C00646	1.8381	0	0	yes	2.16326	0	0	yes	AT4G33010.1	AtGLDP1, GLDP1	glycine decarboxylase P-protein 1
Eucgr.C00663	-1.87298	1.06728E-11	1.63013E-10	yes	-0.879153	0.0144455	0.0429324	yes	AT5G11930.1		Thioredoxin superfamily protein
Eucgr.C00721	0.917372	1.88311E-05	0.000105783	yes	1.55909	2.25777E-09	3.0521E-08	yes	AT2G16720.1	MYB7, ATMYB7, ATY49	myb domain protein 7
Eucgr.C00733	-0.678338	5.51853E-06	0.000033832	yes	-0.755111	4.01353E-05	0.000280193	yes
Eucgr.C00740	-0.981622	4.95757E-06	3.08742E-05	yes	-0.67624	0.0123147	0.0376272	yes
Eucgr.C00753	-0.867054	0	0	yes	-0.641413	0.00373641	0.014332	yes
Eucgr.C00769	1.4316	4.2073E-12	6.66953E-11	yes	1.45478	8.93518E-09	1.11722E-07	yes	AT3G43190.1	SUS4, ATSUS4	sucrose synthase 4
Eucgr.C00785	1.02354	3.65211E-07	2.79417E-06	yes	1.47529	8.10667E-10	1.15172E-08	yes
Eucgr.C00820	-0.702969	0.000461037	0.00199528	yes	-0.654856	0.00829564	0.0273517	yes
Eucgr.C00853	-0.586515	0.00503359	0.0166395	yes	-0.66709	0.011287	0.0351616	yes	AT5G57035.1		U-box domain-containing protein kinase family protein
Eucgr.C00924	2.13072	2.22045E-16	6.15402E-15	yes	2.06632	9.04867E-11	1.44165E-09	yes	AT4G26220.1		S-adenosyl-L-methionine-dependent methyltransferases superfamily protein
Eucgr.C00948	-1.04892	3.75327E-07	2.86632E-06	yes	-0.825833	0.0013754	0.00614797	yes	AT4G29190.1		Zinc finger C-x8-C-x5-C-x3-H type family protein
Eucgr.C01003	-0.879669	2.57718E-05	0.000140254	yes	-0.779016	0.00126237	0.0057017	yes
Eucgr.C01109	0.891872	0.000187893	0.000879565	yes	0.94847	0.00100233	0.00467232	yes	AT1G68680.1		unknown protein; FUNCTIONS IN: molecular_function unknown; INVOLVED IN: biological_process unknown; LOCATED IN: chloroplast; EXPRESSED IN: 23 plant structures; EXPRESSED DURING: 16 growth stages; Has 20 Blast hits to 20 proteins in 11 species: Archae - 0; Bacteria - 0; Metazoa - 0; Fungi - 0; Plants - 20; Viruses - 0; Other Eukaryotes - 0 (source: NCBI BLink).
Eucgr.C01120	0.780036	0.00226769	0.00823811	yes	0.776258	0.0100593	0.0318277	yes	AT4G17486.1		PPPDE putative thiol peptidase family protein
Eucgr.C01240	1.23799	3.165E-07	2.45288E-06	yes	2.23481	7.99361E-15	2.09762E-13	yes	AT2G23910.1		NAD(P)-binding Rossmann-fold superfamily protein
Eucgr.C01259	1.34038	3.07832E-09	3.36298E-08	yes	1.99257	7.34213E-12	1.32604E-10	yes
Eucgr.C01585	0.415204	0.00885367	0.0273048	yes	0.690145	0.00208617	0.00876311	yes
Eucgr.C01768	0.930315	0.000014589	0.000083637	yes	1.42232	1.17396E-07	1.28991E-06	yes	AT4G32400.1	EMB104, SHS1, EMB42, ATBT1	Mitochondrial substrate carrier family protein
Eucgr.C01769	-0.736742	0.000291348	0.00130405	yes	-0.947672	0.000195484	0.00114744	yes	AT4G32410.1	CESA1, RSW1, AtCESA1	cellulose synthase 1
Eucgr.C01806	0.605027	0.00821058	0.0254717	yes	0.730828	0.00907116	0.0293661	yes	AT5G11340.1		Acyl-CoA N-acyltransferases (NAT) superfamily protein
Eucgr.C01876	-1.06967	2.27693E-09	2.56845E-08	yes	-0.727598	0.0033042	0.0129185	yes
Eucgr.C01911	-0.981167	0.000400743	0.00174699	yes	-1.69473	3.56439E-06	3.10562E-05	yes	AT3G51650.1		unknown protein; BEST Arabidopsis thaliana protein match is: unknown protein (TAIR:AT3G51640.1); Has 27645 Blast hits to 15097 proteins in 1246 species: Archae - 44; Bacteria - 3367; Metazoa - 10036; Fungi - 2690; Plants - 1205; Viruses - 196; Other Eukaryotes - 10107 (source: NCBI BLink).
Eucgr.C02096	2.01296	0	0	yes	2.66711	0	0	yes	AT1G22640.1	ATMYB3, MYB3	myb domain protein 3
Eucgr.C02135	-0.654873	0.00138446	0.00533023	yes	-0.662912	0.0097612	0.031059	yes	AT4G31270.1		sequence-specific DNA binding transcription factors
Eucgr.C02161	1.61988	8.21565E-15	1.7632E-13	yes	2.78612	0	0	yes	AT5G36110.1	CYP716A1	cytochrome P450, family 716, subfamily A, polypeptide 1
Eucgr.C02162	1.51857	7.33191E-13	1.25241E-11	yes	0.918317	3.98084E-05	0.000278347	yes	AT5G36110.1	CYP716A1	cytochrome P450, family 716, subfamily A, polypeptide 1
Eucgr.C02185	1.38214	3.08574E-09	3.36298E-08	yes	1.81479	5.10061E-11	8.49023E-10	yes	AT1G73270.1	scpl6	serine carboxypeptidase-like 6
Eucgr.C02271	0	0	0	0	-0.648675	0.0129989	0.0392873	yes
Eucgr.C02330	0.74008	7.0625E-06	4.21741E-05	yes	0.881667	1.02418E-05	8.14414E-05	yes	AT4G30210.2	ATR2, AR2	P450 reductase 2
Eucgr.C02418	0.653966	0.010181	0.0306528	yes	2.25359	6.73577E-11	1.09665E-09	yes	AT4G25780.1		CAP (Cysteine-rich secretory proteins, Antigen 5, and Pathogenesis-related 1 protein) superfamily protein
Eucgr.C02429	-1.13071	4.42469E-06	2.77206E-05	yes	-1.10089	0.000317564	0.0017425	yes	AT5G57685.1	ATGDU3, GDU3, LSB1	glutamine dumper 3
Eucgr.C02505	-0.809552	0.000155807	0.000741813	yes	-0.79776	0.00271304	0.0109232	yes	AT2G24060.1		Translation initiation factor 3 protein
Eucgr.C02661	-0.577912	0.00431031	0.0146062	yes	-0.641239	0.0110996	0.0347214	yes
Eucgr.C02743	0.572453	0.00466726	0.0156636	yes	0.605773	0.0170085	0.0493976	yes	AT2G25310.1		Protein of unknown function (DUF2012)
Eucgr.C02813	0.734115	0.00113903	0.0044801	yes	0.799191	0.00350756	0.0135823	yes	AT5G25450.1		Cytochrome bd ubiquinol oxidase, 14kDa subunit
Eucgr.C02833	3.13972	0	0	yes	4.06673	0	0	yes	AT1G15520.1	PDR12, ATPDR12, ABCG40, ATABCG40	pleiotropic drug resistance 12
Eucgr.C02883	1.06003	6.92949E-06	4.15471E-05	yes	1.29423	9.2678E-06	7.42256E-05	yes	AT4G32690.1	GLB3, ATGLB3	hemoglobin 3
Eucgr.C02914	-0.704317	0.00109215	0.00432008	yes	-1.37035	2.26806E-06	2.04814E-05	yes	AT2G25810.1	TIP4;1	tonoplast intrinsic protein 4;1
Eucgr.C02926	0.714927	0.00192195	0.0070929	yes	1.00035	0.000400483	0.00213447	yes
Eucgr.C02985	0.909937	8.60593E-06	5.06551E-05	yes	1.39571	1.94118E-08	2.32161E-07	yes	AT5G25930.1		Protein kinase family protein with leucine-rich repeat domain
Eucgr.C02990	-1.12124	2.00772E-07	1.60656E-06	yes	-1.54464	2.26564E-09	3.05348E-08	yes	AT4G29190.1		Zinc finger C-x8-C-x5-C-x3-H type family protein
Eucgr.C03199	1.0018	4.49276E-06	2.81049E-05	yes	0.791871	0.00285923	0.0113884	yes	AT3G43190.1	SUS4, ATSUS4	sucrose synthase 4
Eucgr.C03301	2.05696	0	0	yes	1.95004	5.10703E-15	1.3561E-13	yes	AT1G19180.1	JAZ1, TIFY10A	jasmonate-zim-domain protein 1
Eucgr.C03356	-0.664825	0.00705084	0.0223544	yes	-0.886317	0.00341268	0.013296	yes	AT3G24550.1	ATPERK1, PERK1	proline extensin-like receptor kinase 1
Eucgr.C03559	-0.808946	0.000205474	0.000951226	yes	-0.867449	0.00134971	0.00605878	yes	AT2G06255.1	ELF4-L3	ELF4-like 3
Eucgr.C03701	-1.19569	1.84496E-08	1.75083E-07	yes	-1.02927	4.52591E-05	0.00031254	yes	AT2G19810.1		CCCH-type zinc finger family protein
Eucgr.C03704	0.575354	0.00462011	0.0155427	yes	0.717873	0.00394579	0.0149171	yes
Eucgr.C04051	2.03053	5.4845E-14	1.0433E-12	yes	3.02341	0	0	yes	AT4G19810.1		Glycosyl hydrolase family protein with chitinase insertion domain
Eucgr.C04060	1.92312	5.90195E-13	1.02488E-11	yes	3.92452	0	0	yes	AT4G19810.1		Glycosyl hydrolase family protein with chitinase insertion domain
Eucgr.C04164	-0.708818	0.000600803	0.00253209	yes	-0.623179	0.0135132	0.04061	yes	AT1G52720.1		unknown protein; BEST Arabidopsis thaliana protein match is: unknown protein (TAIR:AT3G15630.1); Has 61 Blast hits to 61 proteins in 13 species: Archae - 0; Bacteria - 0; Metazoa - 0; Fungi - 0; Plants - 61; Viruses - 0; Other Eukaryotes - 0 (source: NCBI BLink).
Eucgr.C04179	0.933629	2.43721E-05	0.00013333	yes	3.07168	0	0	yes	AT5G25940.1		early nodulin-related
Eucgr.C04215	-1.06955	3.86088E-06	2.43707E-05	yes	-2.52465	9.20632E-11	1.46154E-09	yes	AT2G26690.1		Major facilitator superfamily protein
Eucgr.C04216	0.771196	0.000219851	0.0010133	yes	0.785301	0.00193827	0.0082506	yes	AT2G25520.1		Drug/metabolite transporter superfamily protein
Eucgr.C04230	-1.53054	6.95E-13	1.19694E-11	yes	-1.45726	3.20796E-07	3.35932E-06	yes	AT5G20190.1		Tetratricopeptide repeat (TPR)-like superfamily protein
Eucgr.C04231	-1.31624	3.23275E-12	5.16376E-11	yes	-0.992539	3.24788E-05	0.000232565	yes
Eucgr.C04244	2.23959	0	0	yes	2.89531	0	0	yes	AT2G25060.1	ENODL14, AtENODL14	early nodulin-like protein 14
Eucgr.C04251	0.717356	0.00926729	0.0284129	yes	1.01237	0.00118586	0.00540912	yes	AT5G20230.1	ATBCB, BCB, SAG14	blue-copper-binding protein
Eucgr.C04266	0.973885	2.12441E-06	1.41346E-05	yes	0.872709	0.000522623	0.00269528	yes	AT5G20250.4	DIN10	Raffinose synthase family protein
Eucgr.D00073	2.1415	0	0	yes	2.89402	0	0	yes	AT1G30700.1		FAD-binding Berberine family protein
Eucgr.D00272	0.6377	0.00179221	0.00670279	yes	0.665611	0.00758613	0.0256138	yes	AT1G30270.1	CIPK23, SnRK3.23, ATCIPK23, LKS1	CBL-interacting protein kinase 23
Eucgr.D00303	-0.565246	0.00806538	0.0250584	yes	-0.800645	0.0027666	0.0110888	yes	AT1G17080.1		Ribosomal protein L18ae family
Eucgr.D00428	-0.753497	0.000256294	0.00116713	yes	-1.40521	1.04871E-07	1.16376E-06	yes	AT1G78700.1	BEH4	BES1/BZR1 homolog 4
Eucgr.D00460	1.2188	1.29142E-08	1.26968E-07	yes	1.65248	1.65547E-09	2.28639E-08	yes	AT5G10530.1		Concanavalin A-like lectin protein kinase family protein
Eucgr.D00468	2.38972	0	0	yes	3.66746	0	0	yes	AT1G72680.1	ATCAD1, CAD1	cinnamyl-alcohol dehydrogenase
Eucgr.D00484	0.704153	0.0007252	0.00299898	yes	0.847208	0.000709731	0.00352181	yes	AT1G09850.1	XBCP3	xylem bark cysteine peptidase 3
Eucgr.D00486	-1.10091	2.43762E-06	0.00001604	yes	-1.13732	0.000172411	0.00103238	yes	AT1G29195.1		unknown protein; FUNCTIONS IN: molecular_function unknown; INVOLVED IN: biological_process unknown; LOCATED IN: chloroplast; EXPRESSED IN: 13 plant structures; EXPRESSED DURING: 4 anthesis, C globular stage, 4 leaf senescence stage, petal differentiation and expansion stage; BEST Arabidopsis thaliana protein match is: unknown protein (TAIR:AT2G30230.1); Has 180 Blast hits to 180 proteins in 14 sp…
Eucgr.D00494	-1.12214	2.88524E-06	0.000018808	yes	-1.73632	7.98521E-10	1.13808E-08	yes	AT5G45890.1	SAG12	senescence-associated gene 12
Eucgr.D00506	-1.38071	1.38519E-08	1.35445E-07	yes	-0.75644	0.0123507	0.0376857	yes	AT5G45890.1	SAG12	senescence-associated gene 12
Eucgr.D00535	0.576049	0.00459619	0.0154747	yes	0.662445	0.00823862	0.0272039	yes	AT4G33070.1		Thiamine pyrophosphate dependent pyruvate decarboxylase family protein
Eucgr.D00606	-1.76405	2.17604E-14	4.39938E-13	yes	-1.01407	7.06034E-05	0.000469391	yes	AT1G28330.1	DRM1, DYL1	dormancy-associated protein-like 1
Eucgr.D00636	-0.471511	0.0139763	0.0406186	yes	-0.894774	0.000323543	0.00177095	yes	AT3G47160.1		RING/U-box superfamily protein
Eucgr.D00638	0.705096	0.000899053	0.0036494	yes	0.723911	0.00367364	0.0141521	yes	AT5G53750.1		CBS domain-containing protein
Eucgr.D00657	2.4974	0	0	yes	3.03754	0	0	yes
Eucgr.D00716	-0.480934	0.00932149	0.0285373	yes	-0.636714	0.00254061	0.010341	yes
Eucgr.D00853	-0.797968	0.000337352	0.00148926	yes	-0.994523	0.000946042	0.00446592	yes	AT1G11530.1	ATCXXS1, CXXS1	C-terminal cysteine residue is changed to a serine 1
Eucgr.D01005	2.45742	0	0	yes	3.19824	0	0	yes	AT1G30760.1		FAD-binding Berberine family protein
Eucgr.D01027	1.12784	5.66774E-08	4.97264E-07	yes	1.41708	5.99687E-08	6.84195E-07	yes	AT5G36110.1	CYP716A1	cytochrome P450, family 716, subfamily A, polypeptide 1
Eucgr.D01029	-0.281471	0.00236865	0.00853815	yes	-0.552224	9.67719E-08	1.08467E-06	yes	AT4G20410.1	GSNAP, GAMMA-SNAP	gamma-soluble NSF attachment protein
Eucgr.D01225	2.0073	0	0	yes	2.70358	0	0	yes	AT3G60280.1	UCC3	uclacyanin 3
Eucgr.D01309	0.969664	3.32385E-06	2.13676E-05	yes	0.842234	0.000687215	0.003433	yes	AT4G21870.1		HSP20-like chaperones superfamily protein
Eucgr.D01322	-0.710379	0.000492115	0.0021229	yes	-1.33135	2.6738E-07	2.83995E-06	yes	AT4G21960.1	PRXR1	Peroxidase superfamily protein
Eucgr.D01364	-1.04496	3.48894E-07	2.68405E-06	yes	-0.706135	0.00529303	0.0190114	yes	AT1G62360.1	STM, BUM1, SHL, WAM1, BUM, WAM	KNOX/ELK homeobox transcription factor
Eucgr.D01383	-1.00534	9.19105E-07	6.59769E-06	yes	-1.27308	1.04228E-06	1.00208E-05	yes
Eucgr.D01619	1.19903	1.65768E-08	1.59115E-07	yes	2.72841	0	0	yes	AT1G30760.1		FAD-binding Berberine family protein
Eucgr.D01681	-1.22647	5.93147E-09	6.2527E-08	yes	-0.965299	0.000458461	0.00239765	yes	AT1G64660.1	ATMGL, MGL	methionine gamma-lyase
Eucgr.D01704	-0.398691	0.0172188	0.0484606	yes	-0.495581	0.0111718	0.0348514	yes	AT4G10840.1		Tetratricopeptide repeat (TPR)-like superfamily protein
Eucgr.D01724	-0.859251	0.000227598	0.0010467	yes	-0.821715	0.00683238	0.0236273	yes
Eucgr.D01768	1.75537	5.83977E-14	1.10586E-12	yes	1.61857	8.15923E-10	1.1555E-08	yes	AT4G23990.1	ATCSLG3, CSLG3	cellulose synthase like G3
Eucgr.D01848	1.00235	1.27451E-06	8.93439E-06	yes	0.816968	0.000797976	0.00385256	yes
Eucgr.D01888	0.930951	2.10596E-05	0.000116272	yes	0.926296	0.000825133	0.00397507	yes	AT4G11650.1	ATOSM34, OSM34	osmotin 34
Eucgr.D01931	0.966243	2.52929E-06	1.66171E-05	yes	1.53622	7.90147E-10	1.12976E-08	yes	AT4G11820.2	MVA1, FKP1	hydroxymethylglutaryl-CoA synthase / HMG-CoA synthase / 3-hydroxy-3-methylglutaryl coenzyme A synthase
Eucgr.D01945	1.26771	1.43613E-07	1.18778E-06	yes	0.93564	0.000708545	0.00351985	yes
Eucgr.D01990	-0.575151	0.00563245	0.0184011	yes	-0.62204	0.0166941	0.0487065	yes	AT1G12310.1		Calcium-binding EF-hand family protein
Eucgr.D02191	-0.753801	0.000176265	0.000832584	yes	-0.927257	0.000495975	0.00257572	yes
Eucgr.D02327	-0.67669	0.0014876	0.0056855	yes	-0.864619	0.00126013	0.00570128	yes	AT1G01470.1	LEA14, LSR3	Late embryogenesis abundant protein
Eucgr.D02351	-0.715178	0.000501505	0.00215704	yes	-0.673981	0.00902155	0.0292523	yes	AT4G01070.1	GT72B1, UGT72B1	UDP-Glycosyltransferase superfamily protein
Eucgr.D02390	1.60027	3.30849E-11	4.70953E-10	yes	2.47945	0	0	yes	AT3G13540.1	ATMYB5, MYB5	myb domain protein 5
Eucgr.D02465	0.74362	0.000250681	0.0011453	yes	1.23471	6.15555E-07	6.14316E-06	yes
Eucgr.D02466	1.46853	5.49827E-12	8.68311E-11	yes	1.82305	2.02993E-12	3.93719E-11	yes	AT2G45290.1		Transketolase
Eucgr.D02537	-0.866619	2.31188E-05	0.000126971	yes	-1.17693	1.08938E-07	1.19993E-06	yes
Eucgr.D02548	-0.744215	0.000261762	0.00118302	yes	-0.704741	0.0084129	0.0276565	yes	AT4G10380.1	NIP5;1, NLM6, NLM8	NOD26-like intrinsic protein 5;1
Eucgr.D02577	-0.724347	0.00164399	0.00623199	yes	-1.02872	0.000732746	0.00361191	yes	AT4G19420.1		Pectinacetylesterase family protein
Eucgr.D02642	-1.29985	9.41426E-10	1.1036E-08	yes	-0.885947	0.00141421	0.00628364	yes
Eucgr.D02643	1.71265	8.88178E-16	2.18649E-14	yes	1.53156	8.94074E-09	1.11722E-07	yes	AT2G46630.1		unknown protein; LOCATED IN: chloroplast; EXPRESSED IN: 22 plant structures; EXPRESSED DURING: 13 growth stages; Has 110095 Blast hits to 59224 proteins in 2216 species: Archae - 177; Bacteria - 15429; Metazoa - 38345; Fungi - 18843; Plants - 13341; Viruses - 3084; Other Eukaryotes - 20876 (source: NCBI BLink).
Eucgr.E00015	-1.25583	2.31969E-08	2.17419E-07	yes	-1.09493	0.000103392	0.000658902	yes
Eucgr.E00017	-0.611055	0.00283228	0.0100093	yes	-0.918085	0.00035954	0.00194885	yes	AT1G01140.3	CIPK9, PKS6	CBL-interacting protein kinase 9
Eucgr.E00036	-0.766991	0.000293262	0.00131122	yes	-0.902142	0.00126278	0.0057017	yes	AT1G01230.1		ORMDL family protein
Eucgr.E00065	-0.652678	0.00184407	0.00684169	yes	-0.889832	0.00084452	0.0040597	yes
Eucgr.E00085	-1.07468	3.20941E-07	2.47811E-06	yes	-0.830933	0.00197263	0.00837289	yes	AT2G46220.1		Uncharacterized conserved protein (DUF2358)
Eucgr.E00104	-0.796773	8.94148E-05	0.000444948	yes	-0.954446	0.000205116	0.00119454	yes	AT3G61490.3		Pectin lyase-like superfamily protein
Eucgr.E00105	1.24857	1.0437E-08	1.04998E-07	yes	2.66825	0	0	yes	AT3G61490.3		Pectin lyase-like superfamily protein
Eucgr.E00118	1.94733	0	0	yes	2.50301	0	0	yes	AT3G61440.1	ATCYSC1, ARATH;BSAS3;1, CYSC1	cysteine synthase C1
Eucgr.E00120	-0.533937	0.00289204	0.0101879	yes	-0.633751	0.0102042	0.0322614	yes
Eucgr.E00176	-0.878908	1.90091E-05	0.00010664	yes	-1.10424	0.000038595	0.000271565	yes
Eucgr.E00270	1.29356	3.81874E-10	4.72618E-09	yes	1.84483	2.72449E-13	5.89997E-12	yes	AT2G23910.1		NAD(P)-binding Rossmann-fold superfamily protein
Eucgr.E00280	0.861067	2.8171E-09	3.10251E-08	yes	1.16154	8.88178E-15	2.31705E-13	yes
Eucgr.E00308	0.8651	2.88949E-05	0.000156436	yes	1.23496	3.04513E-06	2.68997E-05	yes	AT4G18020.6	APRR2	CheY-like two-component responsive regulator family protein
Eucgr.E00317	1.16221	5.20428E-08	4.60464E-07	yes	2.38921	0	0	yes	AT4G17030.1	ATEXLB1, EXPR, AT-EXPR, ATEXPR1, ATHEXP BETA 3.1, EXLB1	expansin-like B1
Eucgr.E00318	-1.04777	6.44236E-07	4.69709E-06	yes	-1.39037	1.99518E-07	2.14988E-06	yes	AT3G60190.1	ADL4, ADLP2, EDR3, DRP1E, ADL1E, DL1E	DYNAMIN-like 1E
Eucgr.E00357	1.79356	4.50529E-11	6.20218E-10	yes	5.20225	0	0	yes	AT4G17030.1	ATEXLB1, EXPR, AT-EXPR, ATEXPR1, ATHEXP BETA 3.1, EXLB1	expansin-like B1
Eucgr.E00358	1.70577	8.65974E-15	1.84903E-13	yes	3.75829	0	0	yes	AT4G17030.1	ATEXLB1, EXPR, AT-EXPR, ATEXPR1, ATHEXP BETA 3.1, EXLB1	expansin-like B1
Eucgr.E00360	1.66448	4.28546E-14	8.30308E-13	yes	3.70242	0	0	yes	AT4G17030.1	ATEXLB1, EXPR, AT-EXPR, ATEXPR1, ATHEXP BETA 3.1, EXLB1	expansin-like B1
Eucgr.E00456	0.968434	1.94369E-05	0.000108748	yes	1.35883	7.27069E-07	7.12848E-06	yes	AT1G62600.1		Flavin-binding monooxygenase family protein
Eucgr.E00466	0.992357	8.62239E-06	5.06808E-05	yes	1.39001	1.02136E-07	1.13623E-06	yes
Eucgr.E00628	-1.22186	1.10303E-08	1.10435E-07	yes	-0.911069	0.000761945	0.00371479	yes	AT4G00430.1	TMP-C, PIP1;4, PIP1E	plasma membrane intrinsic protein 1;4
Eucgr.E00785	1.2388	3.66225E-09	3.96034E-08	yes	1.74541	1.26417E-11	2.22025E-10	yes	AT1G64060.1	ATRBOH F, ATRBOHF, RBOHAP108, RBOHF, RBOH F	respiratory burst oxidase protein F
Eucgr.E00814	0.81773	6.30347E-05	0.000321707	yes	1.77482	1.86984E-12	3.64251E-11	yes	AT1G64160.1		Disease resistance-responsive (dirigent-like protein) family protein
Eucgr.E00822	-1.68132	5.40008E-11	7.29011E-10	yes	-2.00428	1.36667E-08	1.67953E-07	yes	AT5G03970.2		F-box associated ubiquitination effector family protein
Eucgr.E00858	1.22237	3.82837E-10	4.72618E-09	yes	0.8643	0.000147491	0.000897621	yes
Eucgr.E00871	0.526	0.013163	0.0384956	yes	0.792811	0.00169875	0.00736457	yes
Eucgr.E01070	0.805676	0.000245154	0.00112373	yes	0.69014	0.00748552	0.0253746	yes
Eucgr.E01170	1.37826	0	0	yes	0.477638	0.000782953	0.0038006	yes
Eucgr.E01253	1.6496	7.34968E-14	1.3793E-12	yes	1.64496	7.78791E-09	9.81408E-08	yes	AT1G32100.1	ATPRR1, PRR1	pinoresinol reductase 1
Eucgr.E01255	0.874977	5.13196E-05	0.000267796	yes	0.688641	0.00958629	0.0306684	yes	AT1G32100.1	ATPRR1, PRR1	pinoresinol reductase 1
Eucgr.E01260	-0.487064	0.0177766	0.0497959	yes	-0.987776	0.000157812	0.000952638	yes
Eucgr.E01381	1.95299	8.01581E-14	1.4976E-12	yes	4.19828	0	0	yes	AT1G20030.2		Pathogenesis-related thaumatin superfamily protein
Eucgr.E01382	2.43017	0	0	yes	4.34453	0	0	yes	AT1G20030.2		Pathogenesis-related thaumatin superfamily protein
Eucgr.E01384	2.40881	0	0	yes	4.63187	0	0	yes	AT1G20030.2		Pathogenesis-related thaumatin superfamily protein
Eucgr.E01389	2.20589	0	0	yes	3.50025	0	0	yes	AT1G20030.2		Pathogenesis-related thaumatin superfamily protein
Eucgr.E01463	2.57125	0	0	yes	6.17856	0	0	yes	AT2G45220.1		Plant invertase/pectin methylesterase inhibitor superfamily
Eucgr.E01510	-0.931043	9.54792E-15	1.9979E-13	yes	-0.630899	6.64781E-05	0.000445283	yes
Eucgr.E01719	0.979256	1.80571E-06	1.22083E-05	yes	1.02129	3.94309E-05	0.00027614	yes	AT3G60160.1	ATMRP9, MRP9, ABCC9	multidrug resistance-associated protein 9
Eucgr.E01777	-0.973288	0.000187166	0.000877145	yes	-1.13069	0.000654084	0.00329703	yes	AT1G24470.1	KCR2, ATKCR2	beta-ketoacyl reductase 2
Eucgr.E01882	-0.79004	0.000101823	0.000500741	yes	-0.713446	0.00606353	0.0212938	yes	AT2G28910.1	CXIP4	CAX interacting protein 4
Eucgr.E01963	-0.798989	2.71745E-05	0.000147312	yes	-0.727638	0.00515619	0.0185498	yes	AT2G28910.1	CXIP4	CAX interacting protein 4
Eucgr.E02058	-0.964764	0.000174746	0.000826342	yes	-0.834041	0.00319781	0.0125909	yes
Eucgr.E02061	-1.16291	1.60026E-08	1.55025E-07	yes	-1.10906	1.50996E-05	0.000115745	yes
Eucgr.E02358	-0.794773	0.000268697	0.00121305	yes	-0.746723	0.00953397	0.030532	yes	AT1G29395.1	COR414-TM1, COR413IM1, COR413-TM1	COLD REGULATED 314 INNER MEMBRANE 1
Eucgr.E02381	-1.58817	2.86438E-14	5.68124E-13	yes	-0.885051	0.00138861	0.00618222	yes	AT2G34430.1	LHB1B1, LHCB1.4	light-harvesting chlorophyll-protein complex II subunit B1
Eucgr.E02406	-0.746809	0.00026012	0.00117687	yes	-0.854801	0.0007802	0.00379136	yes	AT2G34510.1		Protein of unknown function, DUF642
Eucgr.E02751	1.78646	0	0	yes	1.93841	2.26485E-14	5.64442E-13	yes	AT3G19390.1		Granulin repeat cysteine protease family protein
Eucgr.E02899	2.12259	0	0	yes	2.05258	1.64979E-13	3.62548E-12	yes	AT1G17020.1	SRG1, ATSRG1	senescence-related gene 1
Eucgr.E03228	-0.85843	4.74846E-05	0.000248715	yes	-0.930237	0.000269082	0.00152045	yes	AT1G28440.1	HSL1	HAESA-like 1
Eucgr.E03242	-0.682391	0.000980616	0.00392074	yes	-0.643068	0.0131499	0.0395829	yes	AT5G46110.2	APE2, TPT	Glucose-6-phosphate/phosphate translocator-related
Eucgr.E03252	1.07743	5.87006E-07	4.30986E-06	yes	0.700771	0.00561692	0.0200456	yes	AT1G28380.1	NSL1	MAC/Perforin domain-containing protein
Eucgr.E03253	-0.59884	0.00483749	0.0160929	yes	-0.789529	0.00350044	0.0135787	yes
Eucgr.E03257	-1.18479	2.28436E-05	0.000125625	yes	-0.978072	0.00101781	0.00471979	yes	AT1G28330.1	DRM1, DYL1	dormancy-associated protein-like 1
Eucgr.E03283	-1.5373	6.43511E-08	5.58733E-07	yes	-1.52971	0.000104095	0.000662434	yes	AT3G15358.1		unknown protein; FUNCTIONS IN: molecular_function unknown; INVOLVED IN: biological_process unknown; LOCATED IN: endomembrane system; BEST Arabidopsis thaliana protein match is: unknown protein (TAIR:AT1G53035.1); Has 35333 Blast hits to 34131 proteins in 2444 species: Archae - 798; Bacteria - 22429; Metazoa - 974; Fungi - 991; Plants - 531; Viruses - 0; Other Eukaryotes - 9610 (source: NCBI BLink…
Eucgr.E03293	-1.52333	1.54587E-12	2.53705E-11	yes	-1.78944	2.29239E-11	3.91814E-10	yes	AT3G15358.1		unknown protein; FUNCTIONS IN: molecular_function unknown; INVOLVED IN: biological_process unknown; LOCATED IN: endomembrane system; BEST Arabidopsis thaliana protein match is: unknown protein (TAIR:AT1G53035.1); Has 35333 Blast hits to 34131 proteins in 2444 species: Archae - 798; Bacteria - 22429; Metazoa - 974; Fungi - 991; Plants - 531; Viruses - 0; Other Eukaryotes - 9610 (source: NCBI BLink…
Eucgr.E03524	-0.556202	0.00660356	0.0211932	yes	-0.69561	0.00550434	0.0196754	yes	AT5G20280.1	ATSPS1F, SPS1F	sucrose phosphate synthase 1F
Eucgr.E03835	1.031	6.4415E-07	4.69709E-06	yes	1.5389	1.40379E-09	1.95087E-08	yes	AT5G47770.1	FPS1	farnesyl diphosphate synthase 1
Eucgr.E03836	1.00594	1.26572E-06	8.90256E-06	yes	1.49582	2.76707E-09	3.69577E-08	yes	AT5G47770.1	FPS1	farnesyl diphosphate synthase 1
Eucgr.E03922	1.07441	5.28908E-06	3.27438E-05	yes	0.965838	0.00071088	0.00352359	yes
Eucgr.E03983	0.544286	0.00721132	0.0228286	yes	0.802424	0.00114487	0.00523897	yes	AT1G12000.1		Phosphofructokinase family protein
Eucgr.E04011	1.51813	7.23421E-13	1.24079E-11	yes	1.36734	5.27612E-08	6.08186E-07	yes	AT1G62300.1	WRKY6, ATWRKY6	WRKY family transcription factor
Eucgr.E04049	3.1163	0	0	yes	2.89519	1.9984E-15	5.57179E-14	yes	AT4G12731.1		unknown protein; FUNCTIONS IN: molecular_function unknown; INVOLVED IN: biological_process unknown; LOCATED IN: cellular_component unknown; BEST Arabidopsis thaliana protein match is: unknown protein (TAIR:AT4G12735.1); Has 30201 Blast hits to 17322 proteins in 780 species: Archae - 12; Bacteria - 1396; Metazoa - 17338; Fungi - 3422; Plants - 5037; Viruses - 0; Other Eukaryotes - 2996 (source: NC…
Eucgr.E04056	-0.838326	6.67346E-05	0.000340176	yes	-1.87984	7.92211E-12	1.4193E-10	yes	AT4G21960.1	PRXR1	Peroxidase superfamily protein
Eucgr.E04249	0.604268	0.00510026	0.0168333	yes	0.924338	0.000302985	0.00167694	yes
Eucgr.F00027	0.681347	0.00071975	0.00297938	yes	0.649429	0.00759892	0.0256198	yes
Eucgr.F00032	0.640647	0.0020496	0.00753081	yes	2.44162	0	0	yes	AT2G15780.1		Cupredoxin superfamily protein
Eucgr.F00033	-0.819945	7.53455E-05	0.000382207	yes	-0.952223	0.000168496	0.00101166	yes	AT2G26510.1	PDE135	Xanthine/uracil permease family protein
Eucgr.F00038	0.633644	0.00183973	0.00683166	yes	0.644285	0.00888239	0.028944	yes	AT1G06870.1		Peptidase S24/S26A/S26B/S26C family protein
Eucgr.F00121	-0.639489	0.00274071	0.009745	yes	-0.657023	0.0142467	0.0424264	yes	AT5G67360.1	ARA12	Subtilase family protein
Eucgr.F00125	1.63435	5.8531E-13	1.02488E-11	yes	2.67002	0	0	yes	AT5G48810.1	ATB5-B, B5 #3, ATCB5-D, CB5-D	cytochrome B5 isoform D
Eucgr.F00160	-0.768586	0.000177243	0.000836261	yes	-1.19148	4.98785E-06	4.24634E-05	yes	AT4G24210.1	SLY1	F-box family protein
Eucgr.F00233	-1.88608	1.23787E-08	1.22181E-07	yes	-1.34229	0.000672627	0.00337145	yes	AT1G18210.2		Calcium-binding EF-hand family protein
Eucgr.F00326	-0.618087	0.00261608	0.00934953	yes	-1.34329	2.60382E-07	2.77223E-06	yes	AT4G08920.1	CRY1, BLU1, HY4, OOP2, ATCRY1	cryptochrome 1
Eucgr.F00353	2.0125	2.79776E-14	5.57554E-13	yes	2.69097	0	0	yes	AT1G22400.1	UGT85A1, ATUGT85A1	UDP-Glycosyltransferase superfamily protein
Eucgr.F00356	1.34909	8.00515E-11	1.05683E-09	yes	2.30744	0	0	yes	AT5G64260.1	EXL2	EXORDIUM like 2
Eucgr.F00366	1.39188	4.39702E-11	6.07311E-10	yes	2.21571	0	0	yes	AT1G22410.1		Class-II DAHP synthetase family protein
Eucgr.F00420	-0.832782	9.28092E-09	9.42734E-08	yes	-1.04418	4.32946E-08	5.02962E-07	yes
Eucgr.F00588	-0.904625	0.00017084	0.000808784	yes	-1.12998	0.000914256	0.00434345	yes	AT1G75750.2	GASA1	GAST1 protein homolog 1
Eucgr.F00647	-0.393347	0.000632999	0.00265974	yes	-0.356326	0.0150772	0.0444542	yes	AT1G16240.2	SYP51, ATSYP51	syntaxin of plants 51
Eucgr.F00753	1.04746	1.43464E-06	9.92394E-06	yes	0.696157	0.00605965	0.0212938	yes	AT4G21970.1		Protein of unknown function, DUF584
Eucgr.F00807	0.815484	8.63548E-05	0.000431259	yes	0.718424	0.00397778	0.0150126	yes
Eucgr.F00969	0.689304	0.000350699	0.00154168	yes	1.18034	4.69697E-07	4.80719E-06	yes
Eucgr.F01072	-1.94663	5.52447E-13	9.75523E-12	yes	-1.67698	1.79802E-06	1.66756E-05	yes	AT4G10270.1		Wound-responsive family protein
Eucgr.F01093	0.680627	0.0013374	0.00517763	yes	1.44376	1.09731E-08	1.35598E-07	yes	AT4G27410.2	RD26, ANAC072	NAC (No Apical Meristem) domain transcriptional regulator superfamily protein
Eucgr.F01131	0.869683	4.55382E-05	0.000238819	yes	1.1153	2.27997E-05	0.000167837	yes	AT3G15350.2		Core-2/I-branching beta-1,6-N-acetylglucosaminyltransferase family protein
Eucgr.F01151	-1.50023	6.94556E-13	1.19694E-11	yes	-0.990906	0.00012552	0.000783142	yes	AT4G27520.1	ENODL2, AtENODL2	early nodulin-like protein 2
Eucgr.F01244	-0.483927	0.000251922	0.00114847	yes	-0.740994	0.000144508	0.000881873	yes
Eucgr.F01371	-0.451796	0.0106038	0.0317658	yes	-0.860148	0.000478998	0.00249045	yes	AT3G14770.1	SWEET2, AtSWEET2	Nodulin MtN3 family protein
Eucgr.F01416	2.35736	0	0	yes	5.05555	0	0	yes	AT1G17180.1	ATGSTU25, GSTU25	glutathione S-transferase TAU 25
Eucgr.F01418	1.54415	1.7335E-11	2.57259E-10	yes	2.40101	1.24345E-14	3.18795E-13	yes	AT1G78380.1	ATGSTU19, GST8, GSTU19	glutathione S-transferase TAU 19
Eucgr.F01425	1.99264	8.88178E-16	2.18649E-14	yes	3.50583	0	0	yes	AT1G78380.1	ATGSTU19, GST8, GSTU19	glutathione S-transferase TAU 19
Eucgr.F01428	-0.796363	8.81069E-05	0.000438961	yes	-0.8762	0.000510992	0.00264171	yes	AT1G78380.1	ATGSTU19, GST8, GSTU19	glutathione S-transferase TAU 19
Eucgr.F01447	-2.00552	2.22045E-16	6.15402E-15	yes	-1.48739	2.63158E-05	0.000191509	yes	AT1G79040.1	PSBR	photosystem II subunit R
Eucgr.F01453	1.09382	1.10474E-07	9.30249E-07	yes	1.30687	1.62257E-07	1.76114E-06	yes	AT5G36110.1	CYP716A1	cytochrome P450, family 716, subfamily A, polypeptide 1
Eucgr.F01499	1.10736	8.45777E-08	7.23043E-07	yes	1.41905	1.21002E-07	1.32627E-06	yes
Eucgr.F01505	0.878422	1.82192E-05	0.000102759	yes	0.810483	0.00113381	0.00520362	yes	AT5G42650.1	AOS, CYP74A, DDE2	allene oxide synthase
Eucgr.F01551	-0.683627	0.001049	0.00415745	yes	-0.675439	0.0109631	0.0343202	yes	AT1G75130.1	CYP721A1	cytochrome P450, family 721, subfamily A, polypeptide 1
Eucgr.F01566	0.63068	0.00220202	0.00804842	yes	0.83865	0.000745723	0.00366374	yes	AT1G75170.2		Sec14p-like phosphatidylinositol transfer family protein
Eucgr.F01582	-0.829688	0.000169919	0.000805335	yes	-1.40258	9.66826E-07	9.35577E-06	yes	AT1G19530.1		unknown protein; FUNCTIONS IN: molecular_function unknown; INVOLVED IN: N-terminal protein myristoylation, anaerobic respiration; LOCATED IN: cellular_component unknown; EXPRESSED IN: leaf apex, inflorescence meristem, hypocotyl, root, flower; EXPRESSED DURING: petal differentiation and expansion stage; Has 47 Blast hits to 47 proteins in 13 species: Archae - 0; Bacteria - 0; Metazoa - 0; Fungi -…
Eucgr.F01583	-0.587016	0.00112403	0.00442526	yes	-1.31047	4.67867E-07	4.80719E-06	yes	AT1G19530.1		unknown protein; FUNCTIONS IN: molecular_function unknown; INVOLVED IN: N-terminal protein myristoylation, anaerobic respiration; LOCATED IN: cellular_component unknown; EXPRESSED IN: leaf apex, inflorescence meristem, hypocotyl, root, flower; EXPRESSED DURING: petal differentiation and expansion stage; Has 47 Blast hits to 47 proteins in 13 species: Archae - 0; Bacteria - 0; Metazoa - 0; Fungi -…
Eucgr.F01589	1.30787	3.58056E-10	4.44648E-09	yes	1.78025	6.19305E-12	1.13226E-10	yes	AT5G42800.1	DFR, TT3, M318	dihydroflavonol 4-reductase
Eucgr.F01620	-0.623708	0.00234372	0.00846289	yes	-0.703608	0.00597716	0.0210617	yes	AT1G05150.1		Calcium-binding tetratricopeptide family protein
Eucgr.F01623	1.06008	1.81349E-06	1.22411E-05	yes	0.751597	0.00534383	0.0191169	yes	AT4G24160.1		alpha/beta-Hydrolases superfamily protein
Eucgr.F01634	-1.08003	1.70757E-07	1.38761E-06	yes	-0.916153	0.000404406	0.00215025	yes
Eucgr.F01674	-1.64908	3.37064E-13	6.10654E-12	yes	-1.96741	2.18874E-10	3.33241E-09	yes	AT4G35900.1	FD, FD-1, atbzip14	Basic-leucine zipper (bZIP) transcription factor family protein
Eucgr.F01691	-0.557624	0.00635355	0.0205008	yes	-0.781328	0.00263992	0.0106689	yes	AT1G20225.1		Thioredoxin superfamily protein
Eucgr.F01727	-0.972029	0.000403279	0.00175622	yes	-0.893253	0.00780086	0.0261487	yes
Eucgr.F01770	-1.41627	6.05893E-12	9.53257E-11	yes	-1.44191	3.25785E-08	3.80451E-07	yes	AT2G36390.1	SBE2.1, BE3	starch branching enzyme 2.1
Eucgr.F01823	0.630171	0.00182686	0.00678989	yes	1.18032	1.08137E-06	1.03742E-05	yes
Eucgr.F01844	2.48742	0	0	yes	4.22442	0	0	yes	AT1G19900.1		glyoxal oxidase-related protein
Eucgr.F01847	-0.552159	0.00489489	0.016271	yes	-1.30385	1.40863E-08	1.72635E-07	yes	AT1G75500.2	WAT1	Walls Are Thin 1
Eucgr.F01854	1.32861	1.86115E-07	1.49787E-06	yes	1.39997	4.07095E-05	0.000283758	yes	AT3G51030.1	ATTRX1, ATTRX H1, TRX1	thioredoxin H-type 1
Eucgr.F01879	1.28233	1.60523E-08	1.55147E-07	yes	0.973896	0.000327455	0.00179017	yes	AT5G66460.1	MAN7, AtMAN7	Glycosyl hydrolase superfamily protein
Eucgr.F01952	-1.15761	4.09574E-07	3.09958E-06	yes	-1.38515	1.14198E-05	8.95319E-05	yes	AT1G21050.1		Protein of unknown function, DUF617
Eucgr.F01956	-0.70064	0.000577596	0.002445	yes	-0.663201	0.00836127	0.0275071	yes	AT1G76660.1		FUNCTIONS IN: molecular_function unknown; INVOLVED IN: biological_process unknown; LOCATED IN: plasma membrane; EXPRESSED IN: 22 plant structures; EXPRESSED DURING: 13 growth stages; BEST Arabidopsis thaliana protein match is: hydroxyproline-rich glycoprotein family protein (TAIR:AT5G52430.1); Has 353 Blast hits to 231 proteins in 60 species: Archae - 0; Bacteria - 6; Metazoa - 57; Fungi - 22; Pl…
Eucgr.F02129	-0.899335	3.47132E-06	2.21118E-05	yes	-0.812429	0.000300803	0.00167282	yes
Eucgr.F02133	0.705648	0.000590731	0.00249466	yes	0.856334	0.000596825	0.00304627	yes	AT4G24620.1	PGI1, PGI	phosphoglucose isomerase 1
Eucgr.F02167	0.937845	9.51881E-11	1.24878E-09	yes	1.16625	0	0	yes
Eucgr.F02171	0.931214	9.81479E-06	5.74474E-05	yes	1.93204	9.11249E-12	1.62603E-10	yes	AT5G65640.1	bHLH093	beta HLH protein 93
Eucgr.F02181	1.49658	7.00662E-12	1.09823E-10	yes	1.94631	9.57012E-14	2.18935E-12	yes	AT1G09970.1	LRR XI-23, RLK7	Leucine-rich receptor-like protein kinase family protein
Eucgr.F02182	-0.935489	4.26093E-06	2.67346E-05	yes	-0.675641	0.00899151	0.0292246	yes	AT5G49660.1		Leucine-rich repeat transmembrane protein kinase family protein
Eucgr.F02260	0	0	0	0	1.61069	0	0	yes	AT1G27450.1	APT1, ATAPT1	adenine phosphoribosyl transferase 1
Eucgr.F02320	-0.94665	3.97986E-05	0.000210832	yes	-0.841813	0.00344276	0.0133993	yes	AT1G46480.1	WOX4	WUSCHEL related homeobox 4
Eucgr.F02374	0.815212	0.00693788	0.0220631	yes	1.86204	2.28967E-08	2.70934E-07	yes	AT2G15780.1		Cupredoxin superfamily protein
Eucgr.F02389	-0.9748	2.17247E-06	1.44314E-05	yes	-1.2503	2.50616E-06	2.25403E-05	yes	AT1G47670.1		Transmembrane amino acid transporter family protein
Eucgr.F02494	0.631366	0.000725982	0.00299925	yes	0.820366	0.000231819	0.00133335	yes
Eucgr.F02538	1.20334	1.20274E-09	1.38663E-08	yes	1.24104	3.92844E-06	3.37664E-05	yes	AT1G80160.1		Lactoylglutathione lyase / glyoxalase I family protein
Eucgr.F02543	-0.553182	0.0140872	0.0409124	yes	-0.829236	0.00344519	0.0133993	yes
Eucgr.F02557	1.0395	1.01089E-06	7.21944E-06	yes	1.77795	1.67615E-11	2.89818E-10	yes	AT1G52760.1	LysoPL2	lysophospholipase 2
Eucgr.F02563	1.38787	4.11291E-11	5.69951E-10	yes	1.2555	8.40047E-07	8.2001E-06	yes	AT1G52800.1		2-oxoglutarate (2OG) and Fe(II)-dependent oxygenase superfamily protein
Eucgr.F02574	-0.894743	1.25333E-05	7.24476E-05	yes	-1.18528	3.80926E-06	3.28687E-05	yes	AT1G80380.2		P-loop containing nucleoside triphosphate hydrolases superfamily protein
Eucgr.F02610	-0.591097	0.00472031	0.0157784	yes	-0.683694	0.00780487	0.0261487	yes	AT1G71950.1		Proteinase inhibitor, propeptide
Eucgr.F02644	3.12375	0	0	yes	3.53752	0	0	yes	AT5G09360.1	LAC14	laccase 14
Eucgr.F02650	2.12209	0	0	yes	2.96386	0	0	yes	AT5G09360.1	LAC14	laccase 14
Eucgr.F02656	-0.624089	0.00222403	0.00810764	yes	-0.794879	0.00209837	0.00879801	yes
Eucgr.F02733	2.71149	0	0	yes	6.16997	0	0	yes	AT1G78780.2		pathogenesis-related family protein
Eucgr.F02753	-0.502735	0.000219807	0.0010133	yes	-0.48056	0.0100282	0.0317727	yes
Eucgr.F02761	-0.888853	3.95731E-05	0.000209903	yes	-0.938222	0.000641907	0.00323931	yes	AT1G21410.1	SKP2A	F-box/RNI-like superfamily protein
Eucgr.F02795	1.61995	1.00078E-09	1.1634E-08	yes	1.9607	7.28467E-10	1.05509E-08	yes	AT2G47485.1		unknown protein; BEST Arabidopsis thaliana protein match is: unknown protein (TAIR:AT3G62650.1); Has 35333 Blast hits to 34131 proteins in 2444 species: Archae - 798; Bacteria - 22429; Metazoa - 974; Fungi - 991; Plants - 531; Viruses - 0; Other Eukaryotes - 9610 (source: NCBI BLink).
Eucgr.F02818	0.861684	2.04177E-05	0.000113176	yes	0.809417	0.00101747	0.00471979	yes
Eucgr.F02870	-0.635776	0.00585271	0.0190315	yes	-0.952114	0.000980729	0.00461243	yes	AT2G01670.1	atnudt17, NUDT17	nudix hydrolase homolog 17
Eucgr.F02877	1.50289	1.58211E-11	2.37317E-10	yes	2.17117	2.35367E-14	5.83319E-13	yes	AT5G16940.2		carbon-sulfur lyases
Eucgr.F02899	-0.997351	1.27187E-06	8.93087E-06	yes	-1.4513	2.48686E-07	2.66041E-06	yes	AT3G03270.2		Adenine nucleotide alpha hydrolases-like superfamily protein
Eucgr.F02913	-0.791486	1.40534E-06	9.73732E-06	yes	-0.671941	0.000534785	0.00274847	yes	AT5G17230.2	PSY	PHYTOENE SYNTHASE
Eucgr.F02918	-1.14874	4.2204E-09	4.52882E-08	yes	-1.17081	2.01975E-06	1.85013E-05	yes
Eucgr.F02922	1.48112	1.00385E-10	1.30875E-09	yes	1.14676	8.21377E-06	6.65002E-05	yes	AT1G65690.1		Late embryogenesis abundant (LEA) hydroxyproline-rich glycoprotein family
Eucgr.F02978	1.00661	8.61679E-07	6.20676E-06	yes	1.43603	7.24804E-09	9.15963E-08	yes	AT4G10040.1	CYTC-2	cytochrome c-2
Eucgr.F03033	-1.18637	1.5696E-07	1.28547E-06	yes	-0.887192	0.00262552	0.010638	yes	AT1G45688.1		unknown protein; FUNCTIONS IN: molecular_function unknown; INVOLVED IN: biological_process unknown; LOCATED IN: plasma membrane; EXPRESSED IN: 22 plant structures; EXPRESSED DURING: 13 growth stages; BEST Arabidopsis thaliana protein match is: unknown protein (TAIR:AT5G42860.1); Has 258 Blast hits to 242 proteins in 39 species: Archae - 0; Bacteria - 11; Metazoa - 10; Fungi - 14; Plants - 198; Vi…
Eucgr.F03050	-1.04175	8.84057E-07	6.35701E-06	yes	-0.928106	0.00060703	0.00308424	yes
Eucgr.F03054	-1.41795	2.15494E-08	2.02661E-07	yes	-2.72552	5.02265E-13	1.04214E-11	yes	AT3G16240.1	DELTA-TIP, TIP2;1, DELTA-TIP1, AQP1, ATTIP2;1	delta tonoplast integral protein
Eucgr.F03072	1.84943	0	0	yes	2.63214	0	0	yes
Eucgr.F03125	-0.661062	0.00162475	0.00616464	yes	-1.12857	1.65001E-05	0.000125182	yes	AT4G33000.2	CBL10, SCABP8, ATCBL10	calcineurin B-like protein 10
Eucgr.F03138	0.994439	1.17853E-06	8.34539E-06	yes	0.887211	0.000406845	0.00216064	yes	AT3G13790.1	ATCWINV1, ATBFRUCT1	Glycosyl hydrolases family 32 protein
Eucgr.F03148	0.571873	0.00637836	0.0205492	yes	0.727959	0.00377367	0.0144501	yes
Eucgr.F03169	-0.864822	1.55431E-15	3.65438E-14	yes	-1.48539	0	0	yes
Eucgr.F03186	-1.01107	7.67438E-06	4.55564E-05	yes	-0.939819	0.000606588	0.00308424	yes
Eucgr.F03208	2.19391	0	0	yes	2.74575	0	0	yes	AT1G30040.1	ATGA2OX2, GA2OX2	gibberellin 2-oxidase
Eucgr.F03248	-0.717136	4.43979E-05	0.000233424	yes	-0.66689	0.00263485	0.0106661	yes
Eucgr.F03251	0.675094	0.000944238	0.00379965	yes	0.898615	0.000301115	0.00167282	yes	AT1G53240.1	mMDH1	Lactate/malate dehydrogenase family protein
Eucgr.F03362	1.45062	1.02923E-09	1.18987E-08	yes	1.58679	2.18594E-06	1.98201E-05	yes	AT4G10265.1		Wound-responsive family protein
Eucgr.F03383	0.802349	9.47979E-05	0.000470058	yes	0.633968	0.0107596	0.033778	yes	AT4G27270.1		Quinone reductase family protein
Eucgr.F03433	-1.87279	0	0	yes	-1.13844	1.44067E-05	0.000111577	yes	AT5G54770.1	THI1, TZ, THI4	thiazole biosynthetic enzyme, chloroplast (ARA6) (THI1) (THI4)
Eucgr.F03437	-1.1484	1.85297E-06	1.24673E-05	yes	-1.25618	2.73251E-06	2.42823E-05	yes	AT3G20570.1	ENODL9, AtENODL9	early nodulin-like protein 9
Eucgr.F03490	-0.674682	0.0016951	0.00639643	yes	-0.829699	0.00214134	0.00894431	yes	AT3G21610.1		Acid phosphatase/vanadium-dependent haloperoxidase-related protein
Eucgr.F03606	-0.637924	0.00228367	0.00828177	yes	-0.996311	0.000133379	0.000822965	yes	AT1G76490.1	HMG1, HMGR1, AtHMGR1	hydroxy methylglutaryl CoA reductase 1
Eucgr.F03623	2.5364	0	0	yes	3.12083	0	0	yes	AT5G41040.1		HXXXD-type acyl-transferase family protein
Eucgr.F03646	-1.15016	9.87309E-08	8.36415E-07	yes	-0.819758	0.0042985	0.0159531	yes	AT1G55670.1	PSAG	photosystem I subunit G
Eucgr.F03658	1.80206	0	0	yes	2.32124	0	0	yes	AT1G55740.1	AtSIP1, SIP1	seed imbibition 1
Eucgr.F03816	1.10284	7.85367E-08	6.76288E-07	yes	1.9536	1.93179E-14	4.86876E-13	yes	AT3G55120.1	TT5, A11, CFI	Chalcone-flavanone isomerase family protein
Eucgr.F03820	1.18473	1.07256E-08	1.07642E-07	yes	2.07765	2.22045E-16	6.64793E-15	yes	AT1G77380.1	AAP3, ATAAP3	amino acid permease 3
Eucgr.F03827	1.22284	3.15703E-08	2.90377E-07	yes	2.00448	3.37508E-13	7.15443E-12	yes	AT1G77380.1	AAP3, ATAAP3	amino acid permease 3
Eucgr.F03856	-0.322793	0.00491726	0.0163065	yes	-0.553975	0.000296179	0.00165364	yes
Eucgr.F03882	-0.900455	0.00018279	0.000859352	yes	-1.52775	2.61388E-06	2.34147E-05	yes	AT5G11160.1	APT5	adenine phosphoribosyltransferase 5
Eucgr.F03916	-1.12908	6.66134E-16	1.67938E-14	yes	-1.38632	1.2519E-09	1.75069E-08	yes
Eucgr.F03986	-0.476285	0.00324159	0.0112862	yes	-1.03436	2.51432E-06	2.25682E-05	yes
Eucgr.F04000	0.549729	0.00796047	0.0247692	yes	0.603768	0.0148639	0.0439417	yes	AT1G17745.1	PGDH	D-3-phosphoglycerate dehydrogenase
Eucgr.F04093	-1.01476	1.63787E-06	1.12474E-05	yes	-1.2904	8.09309E-06	6.57619E-05	yes	AT1G33440.1		Major facilitator superfamily protein
Eucgr.F04099	-1.59898	2.22045E-16	6.15402E-15	yes	-1.17369	2.43391E-05	0.000178287	yes
Eucgr.F04121	0.629371	0.00283417	0.0100093	yes	2.80095	0	0	yes	AT1G71970.1		unknown protein; FUNCTIONS IN: molecular_function unknown; INVOLVED IN: biological_process unknown; LOCATED IN: chloroplast; EXPRESSED IN: 22 plant structures; EXPRESSED DURING: 13 growth stages; BEST Arabidopsis thaliana protein match is: unknown protein (TAIR:AT1G22680.1); Has 58 Blast hits to 58 proteins in 13 species: Archae - 0; Bacteria - 0; Metazoa - 4; Fungi - 0; Plants - 49; Viruses - 0;…
Eucgr.F04144	-1.20001	7.26991E-09	7.54953E-08	yes	-1.25879	1.10049E-06	1.05349E-05	yes	AT1G71880.1	SUC1, ATSUC1	sucrose-proton symporter 1
Eucgr.F04160	2.07904	0	0	yes	2.73622	0	0	yes	AT5G09360.1	LAC14	laccase 14
Eucgr.F04163	2.7581	0	0	yes	3.60939	0	0	yes	AT5G09360.1	LAC14	laccase 14
Eucgr.F04191	-0.515543	0.00757156	0.0238248	yes	-0.722742	0.00348104	0.0135248	yes	AT1G22790.2		unknown protein; FUNCTIONS IN: molecular_function unknown; INVOLVED IN: biological_process unknown; LOCATED IN: plasma membrane; EXPRESSED IN: 22 plant structures; EXPRESSED DURING: 13 growth stages; BEST Arabidopsis thaliana protein match is: unknown protein (TAIR:AT1G34010.1); Has 35333 Blast hits to 34131 proteins in 2444 species: Archae - 798; Bacteria - 22429; Metazoa - 974; Fungi - 991; Pla…
Eucgr.F04198	1.76074	2.22045E-15	5.05031E-14	yes	2.84826	0	0	yes	AT1G71695.1		Peroxidase superfamily protein
Eucgr.F04219	-2.27664	0	0	yes	-1.95245	1.98158E-09	2.70327E-08	yes
Eucgr.F04330	-0.927649	6.61577E-06	3.98374E-05	yes	-1.3288	3.92011E-07	4.05745E-06	yes	AT1G21680.1		DPP6 N-terminal domain-like protein
Eucgr.F04333	1.32568	5.60722E-07	4.13866E-06	yes	1.77355	4.77462E-09	6.20979E-08	yes	AT1G77400.1		CONTAINS InterPro DOMAIN/s: Protein of unknown function DUF688 (InterPro:IPR007789); BEST Arabidopsis thaliana protein match is: hydroxyproline-rich glycoprotein family protein (TAIR:AT1G21695.1); Has 328 Blast hits to 314 proteins in 61 species: Archae - 0; Bacteria - 12; Metazoa - 130; Fungi - 28; Plants - 92; Viruses - 10; Other Eukaryotes - 56 (source: NCBI BLink).
Eucgr.F04341	1.1838	2.69012E-07	2.10433E-06	yes	0.979089	0.000286047	0.00160309	yes	AT1G01720.1	ATAF1, ANAC002	NAC (No Apical Meristem) domain transcriptional regulator superfamily protein
Eucgr.F04351	-0.630684	0.00334185	0.0116063	yes	-0.99996	0.000236875	0.00135823	yes	AT1G21780.2		BTB/POZ domain-containing protein
Eucgr.F04412	1.89163	0	0	yes	2.3721	1.11022E-14	2.86284E-13	yes	AT4G09770.2		TRAF-like family protein
Eucgr.F04466	0.560271	0.00616459	0.0199527	yes	0.680239	0.0058933	0.0208158	yes	AT1G16300.1	GAPCP-2	glyceraldehyde-3-phosphate dehydrogenase of plastid 2
Eucgr.F04472	-0.634121	0.00220762	0.00805575	yes	-0.613977	0.0139795	0.0417141	yes	AT1G79340.1	AtMC4, MC4	metacaspase 4
Eucgr.G00649	1.74675	1.02141E-14	2.11613E-13	yes	2.02377	3.38396E-13	7.15443E-12	yes	AT5G64570.1	XYL4, ATBXL4	beta-D-xylosidase 4
Eucgr.G00770	-0.440733	0.00728814	0.0230369	yes	-0.549248	0.0102971	0.0324861	yes
Eucgr.G00854	-0.924603	1.63888E-05	9.34427E-05	yes	-0.768582	0.00382758	0.0146063	yes	AT4G33510.1	DHS2	3-deoxy-d-arabino-heptulosonate 7-phosphate synthase
Eucgr.G00952	-0.938447	1.73625E-05	9.85917E-05	yes	-0.757108	0.00792206	0.0264523	yes	AT2G36690.1		2-oxoglutarate (2OG) and Fe(II)-dependent oxygenase superfamily protein
Eucgr.G01047	-0.564385	0.00116656	0.00457981	yes	-0.549475	0.0115264	0.0356829	yes
Eucgr.G01051	-0.892803	8.40232E-05	0.000422134	yes	-1.30627	4.82195E-06	4.12083E-05	yes	AT3G28670.1		oxidoreductase, zinc-binding dehydrogenase family protein
Eucgr.G01113	2.36912	0	0	yes	2.49921	0	0	yes	AT5G09640.1	SNG2, SCPL19	serine carboxypeptidase-like 19
Eucgr.G01192	1.80797	0	0	yes	1.9359	1.93179E-14	4.86876E-13	yes	AT3G12203.1	scpl17	serine carboxypeptidase-like 17
Eucgr.G01220	2.02487	3.77476E-15	8.44779E-14	yes	2.03992	3.18465E-10	4.71985E-09	yes	AT3G19615.1		unknown protein; FUNCTIONS IN: molecular_function unknown; INVOLVED IN: biological_process unknown; LOCATED IN: cellular_component unknown; Has 10 Blast hits to 10 proteins in 5 species: Archae - 0; Bacteria - 0; Metazoa - 0; Fungi - 0; Plants - 10; Viruses - 0; Other Eukaryotes - 0 (source: NCBI BLink).
Eucgr.G01240	-0.740753	0.000511313	0.00219471	yes	-0.688662	0.00809369	0.0268246	yes	AT3G18990.1	VRN1, REM39	AP2/B3-like transcriptional factor family protein
Eucgr.G01342	1.36891	4.0552E-11	5.63821E-10	yes	1.58541	2.57587E-10	3.88208E-09	yes	AT4G15480.1	UGT84A1	UDP-Glycosyltransferase superfamily protein
Eucgr.G01359	0.944878	7.57426E-06	0.000045026	yes	1.67063	1.81508E-10	2.78249E-09	yes	AT4G34200.1	EDA9	D-3-phosphoglycerate dehydrogenase
Eucgr.G01417	1.32492	6.09816E-10	7.33356E-09	yes	2.1105	2.22045E-16	6.64793E-15	yes	AT4G34050.1	CCoAOMT1	S-adenosyl-L-methionine-dependent methyltransferases superfamily protein
Eucgr.G01684	0.496432	0.0169473	0.0477927	yes	0.834316	0.00156221	0.00685928	yes	AT2G21620.1	RD2	Adenine nucleotide alpha hydrolases-like superfamily protein
Eucgr.G01735	1.32263	9.12771E-10	1.07302E-08	yes	1.36558	1.38819E-07	1.51411E-06	yes	AT4G34710.2	ADC2, SPE2, ATADC2	arginine decarboxylase 2
Eucgr.G01742	0.690651	0.00482422	0.0160743	yes	0.749482	0.011418	0.0354457	yes	AT5G15320.1		unknown protein; FUNCTIONS IN: molecular_function unknown; INVOLVED IN: biological_process unknown; LOCATED IN: endomembrane system; EXPRESSED IN: 23 plant structures; EXPRESSED DURING: 15 growth stages; BEST Arabidopsis thaliana protein match is: unknown protein (TAIR:AT3G01130.1); Has 64 Blast hits to 64 proteins in 11 species: Archae - 0; Bacteria - 0; Metazoa - 0; Fungi - 0; Plants - 64; Viru…
Eucgr.G01755	-1.15165	1.77925E-08	1.69231E-07	yes	-0.89504	0.000383935	0.00205611	yes	AT2G21180.1		unknown protein; BEST Arabidopsis thaliana protein match is: unknown protein (TAIR:AT5G19875.1); Has 124 Blast hits to 124 proteins in 12 species: Archae - 0; Bacteria - 0; Metazoa - 0; Fungi - 0; Plants - 124; Viruses - 0; Other Eukaryotes - 0 (source: NCBI BLink).
Eucgr.G01767	-0.828757	5.52772E-05	0.000285599	yes	-1.57439	1.98761E-09	2.70327E-08	yes	AT4G38690.1		PLC-like phosphodiesterases superfamily protein
Eucgr.G01819	1.40707	1.11158E-11	1.69162E-10	yes	1.38874	2.12379E-08	2.52646E-07	yes	AT1G47670.1		Transmembrane amino acid transporter family protein
Eucgr.G01942	0.51388	0.0122647	0.0361972	yes	0.877697	0.000430718	0.00226851	yes
Eucgr.G01965	-1.45725	1.76901E-10	2.25711E-09	yes	-1.94429	1.74186E-10	2.69807E-09	yes	AT3G26740.1	CCL	CCR-like
Eucgr.G01970	0.534825	0.000189736	0.000886211	yes	0.782278	0.000754964	0.00368882	yes
Eucgr.G01978	0.71841	0.000610961	0.00257231	yes	1.00663	7.17309E-05	0.000476178	yes	AT5G13420.1		Aldolase-type TIM barrel family protein
Eucgr.G02074	-0.68627	0.000181577	0.000854782	yes	-1.21044	6.36693E-11	1.04808E-09	yes
Eucgr.G02076	-1.36209	1.55431E-15	3.65438E-14	yes	-1.86707	1.12799E-13	2.55429E-12	yes	AT5G38630.1	ACYB-1, CYB-1	cytochrome B561-1
Eucgr.G02088	1.04119	1.06383E-05	6.20076E-05	yes	1.10547	6.28854E-06	5.26326E-05	yes
Eucgr.G02100	3.77862	0	0	yes	7.00297	0	0	yes	AT1G14870.1	PCR2	PLANT CADMIUM RESISTANCE 2
Eucgr.G02108	-0.71139	0.000492554	0.0021229	yes	-1.12828	7.82966E-06	6.39709E-05	yes	AT2G01680.1		Ankyrin repeat family protein
Eucgr.G02165	-1.30436	2.68758E-07	2.10433E-06	yes	-1.53503	7.01364E-08	7.94108E-07	yes	AT1G70810.1		Calcium-dependent lipid-binding (CaLB domain) family protein
Eucgr.G02175	-1.05291	3.61393E-06	2.29853E-05	yes	-1.27316	7.6471E-06	6.28245E-05	yes
Eucgr.G02176	-1.37009	5.69062E-09	6.01395E-08	yes	-1.27103	1.46311E-06	0.000013813	yes	AT1G14960.1		Polyketide cyclase/dehydrase and lipid transport superfamily protein
Eucgr.G02197	-1.75287	6.66134E-16	1.67938E-14	yes	-1.40111	3.07665E-07	3.25235E-06	yes	AT1G23010.1	LPR1	Cupredoxin superfamily protein
Eucgr.G02204	0.701384	0.00128073	0.00497666	yes	1.05834	6.92082E-05	0.000461269	yes	AT2G01290.1	RPI2	ribose-5-phosphate isomerase 2
Eucgr.G02418	1.00797	7.89005E-07	5.70291E-06	yes	1.29128	1.90869E-07	2.06666E-06	yes
Eucgr.G02458	1.72015	5.89528E-13	1.02488E-11	yes	2.11534	4.31433E-13	8.99356E-12	yes	AT1G26560.1	BGLU40	beta glucosidase 40
Eucgr.G02484	1.93984	3.33067E-15	7.53451E-14	yes	2.18813	9.54792E-15	2.47635E-13	yes	AT1G26761.1		Arabinanase/levansucrase/invertase
Eucgr.G02550	-0.846532	3.01106E-05	0.000162388	yes	-0.85855	0.000844045	0.0040597	yes
Eucgr.G02698	-0.686521	0.00125026	0.00486278	yes	-1.24823	2.18059E-06	1.98118E-05	yes	AT2G16980.1		Major facilitator superfamily protein
Eucgr.G02727	-1.04721	9.66649E-12	1.48729E-10	yes	-0.562158	0.00325284	0.0127737	yes
Eucgr.G02804	0.553045	0.00792512	0.0246775	yes	0.64243	0.0111315	0.0347741	yes	AT3G52300.1	ATPQ	ATP synthase D chain, mitochondrial
Eucgr.G02849	2.16959	0	0	yes	3.13913	0	0	yes	AT3G53260.1	PAL2, ATPAL2	phenylalanine ammonia-lyase 2
Eucgr.G02850	1.92093	0	0	yes	3.00257	0	0	yes	AT3G53260.1	PAL2, ATPAL2	phenylalanine ammonia-lyase 2
Eucgr.G02851	2.16064	0	0	yes	3.38749	0	0	yes	AT2G37040.1	PAL1, ATPAL1	PHE ammonia lyase 1
Eucgr.G02852	1.54261	5.77982E-13	1.01633E-11	yes	2.50643	0	0	yes	AT3G53260.1	PAL2, ATPAL2	phenylalanine ammonia-lyase 2
Eucgr.G02885	-1.25439	2.7525E-07	2.1491E-06	yes	-1.54393	7.79715E-06	6.38222E-05	yes	AT1G09070.1	SRC2, (AT)SRC2	soybean gene regulated by cold-2
Eucgr.G03029	-0.500882	0.0147017	0.0423738	yes	-0.631998	0.0144268	0.0429054	yes	AT3G11280.2		Duplicated homeodomain-like superfamily protein
Eucgr.G03138	1.37572	4.05083E-11	5.63821E-10	yes	2.25199	0	0	yes	AT5G05270.2		Chalcone-flavanone isomerase family protein
Eucgr.G03166	0.557241	0.0089873	0.0276761	yes	1.04495	0.000116849	0.000734176	yes	AT5G05370.1		Cytochrome b-c1 complex, subunit 8 protein
Eucgr.G03200	-0.802237	7.57875E-05	0.000383984	yes	-0.838989	0.000899824	0.00428858	yes	AT5G07050.1		nodulin MtN21 /EamA-like transporter family protein
Eucgr.G03218	1.09015	3.80759E-06	2.40706E-05	yes	0.651623	0.0157405	0.0461963	yes	AT3G56710.1	SIB1	sigma factor binding protein 1
Eucgr.G03225	-0.539268	0.00840479	0.0259957	yes	-0.663694	0.0098187	0.0311531	yes	AT3G54390.1		sequence-specific DNA binding transcription factors
Eucgr.G03256	-0.7333	0.000464112	0.00200445	yes	-0.885657	0.000428914	0.00226169	yes	AT2G38800.1		Plant calmodulin-binding protein-related
Eucgr.G03309	2.55823	0	0	yes	3.52616	0	0	yes	AT1G12740.1	CYP87A2	cytochrome P450, family 87, subfamily A, polypeptide 2
Eucgr.G03344	3.08609	0	0	yes	6.04757	0	0	yes	AT5G19440.1		NAD(P)-binding Rossmann-fold superfamily protein
Eucgr.G03345	0.557995	0.00662705	0.021236	yes	0.683835	0.00657803	0.022854	yes
Eucgr.G03361	0.739045	0.00101592	0.00404532	yes	0.752335	0.0047267	0.0172976	yes	AT3G57450.1		unknown protein; Has 65 Blast hits to 65 proteins in 11 species: Archae - 0; Bacteria - 0; Metazoa - 0; Fungi - 0; Plants - 65; Viruses - 0; Other Eukaryotes - 0 (source: NCBI BLink).
Eucgr.G03366	-0.699996	0.00166764	0.00630451	yes	-1.4951	9.99342E-08	1.11731E-06	yes	AT3G08030.1		Protein of unknown function, DUF642
Eucgr.G03387	0.759174	0.000259641	0.00117687	yes	1.03276	3.36987E-05	0.000240144	yes	AT5G13490.2	AAC2	ADP/ATP carrier 2
Eucgr.G03388	0.616879	0.00239046	0.00860937	yes	0.889559	0.000302715	0.00167694	yes	AT5G13490.2	AAC2	ADP/ATP carrier 2
Eucgr.H00059	0.57952	0.00573479	0.0187062	yes	1.04734	5.49969E-05	0.000371729	yes	AT2G32720.1	B5 #4, ATCB5-B, CB5-B	cytochrome B5 isoform B
Eucgr.H00078	0.505209	0.012627	0.0370315	yes	0.758099	0.00205922	0.00866621	yes
Eucgr.H00092	1.03673	6.273E-07	4.59764E-06	yes	0.821252	0.000991655	0.00463521	yes
Eucgr.H00143	0.510657	0.00645237	0.0207398	yes	0.887074	0.000127427	0.000791865	yes
Eucgr.H00149	-0.525217	0.00935487	0.0285903	yes	-0.781505	0.00179803	0.00774047	yes	AT5G43310.1		COP1-interacting protein-related
Eucgr.H00154	2.35983	0	0	yes	3.19552	0	0	yes	AT2G29420.1	ATGSTU7, GST25, GSTU7	glutathione S-transferase tau 7
Eucgr.H00158	1.50713	1.02357E-08	1.03318E-07	yes	2.12791	1.63092E-12	3.21926E-11	yes	AT3G23250.1	MYB15, ATY19, ATMYB15	myb domain protein 15
Eucgr.H00321	1.89434	9.32587E-15	1.97115E-13	yes	2.45572	0	0	yes	AT3G54420.1	ATEP3, ATCHITIV, CHIV, EP3	homolog of carrot EP3-3 chitinase
Eucgr.H00331	2.60146	0	0	yes	2.43672	2.95985E-12	5.6427E-11	yes	AT4G35130.1		Tetratricopeptide repeat (TPR)-like superfamily protein
Eucgr.H00389	1.04638	9.8403E-07	7.0396E-06	yes	1.3324	3.60033E-07	3.74384E-06	yes	AT2G43330.1	ATINT1, INT1	inositol transporter 1
Eucgr.H00449	1.15045	1.83045E-07	0.000001476	yes	1.1884	1.43577E-05	0.000111391	yes	AT1G77170.1		Tetratricopeptide repeat (TPR)-like superfamily protein
Eucgr.H00467	0.991349	0.00001674	9.51859E-05	yes	1.23423	1.86824E-05	0.000139601	yes	AT1G60710.1	ATB2	NAD(P)-linked oxidoreductase superfamily protein
Eucgr.H00496	0.786149	0.000200872	0.000933019	yes	0.647359	0.010717	0.033668	yes	AT1G14780.1		MAC/Perforin domain-containing protein
Eucgr.H00536	-0.839463	5.71615E-06	3.49228E-05	yes	-0.597855	0.000281161	0.00158166	yes	AT3G17880.1	HIP, ATTDX, ATHIP2, TDX	tetraticopeptide domain-containing thioredoxin
Eucgr.H00574	-1.00035	1.76512E-06	1.20115E-05	yes	-0.753454	0.00458505	0.0168623	yes	AT2G01940.1	SGR5, ATIDD15	C2H2-like zinc finger protein
Eucgr.H00595	-1.36514	3.37927E-11	4.79399E-10	yes	-1.80305	3.60778E-12	6.76232E-11	yes	AT2G02010.1	GAD4	glutamate decarboxylase 4
Eucgr.H00727	0.945812	0.000132317	0.000637224	yes	1.82674	6.64504E-09	8.44544E-08	yes	AT5G48485.1	DIR1	Bifunctional inhibitor/lipid-transfer protein/seed storage 2S albumin superfamily protein
Eucgr.H00800	0.597079	0.00322633	0.0112501	yes	0.998726	8.43458E-05	0.000550097	yes	AT2G32720.1	B5 #4, ATCB5-B, CB5-B	cytochrome B5 isoform B
Eucgr.H00849	0.591669	0.00350026	0.0121163	yes	1.2086	1.56294E-06	0.000014617	yes	AT5G48230.2	EMB1276, ACAT2	acetoacetyl-CoA thiolase 2
Eucgr.H00892	0.286178	0.00661921	0.0212271	yes	1.0535	2.8777E-13	6.20165E-12	yes
Eucgr.H00923	1.40198	1.71342E-06	1.17002E-05	yes	0.838019	0.0128264	0.0388187	yes	AT3G07900.1		O-fucosyltransferase family protein
Eucgr.H00971	-1.0856	2.16807E-07	1.72498E-06	yes	-1.17129	9.15371E-06	7.34437E-05	yes	AT1G75810.1		unknown protein; FUNCTIONS IN: molecular_function unknown; INVOLVED IN: biological_process unknown; LOCATED IN: endomembrane system; EXPRESSED IN: 24 plant structures; EXPRESSED DURING: 15 growth stages; Has 13 Blast hits to 13 proteins in 5 species: Archae - 0; Bacteria - 0; Metazoa - 0; Fungi - 0; Plants - 13; Viruses - 0; Other Eukaryotes - 0 (source: NCBI BLink).
Eucgr.H01085	1.28139	1.71673E-08	1.6403E-07	yes	2.06161	1.86038E-11	3.2043E-10	yes	AT2G47520.1	HRE2	Integrase-type DNA-binding superfamily protein
Eucgr.H01108	1.45356	1.4877E-14	3.05197E-13	yes	2.12055	0	0	yes
Eucgr.H01112	0.576183	0.00456066	0.0153922	yes	0.736212	0.0029044	0.011558	yes	AT3G62830.2	UXS2, ATUXS2	NAD(P)-binding Rossmann-fold superfamily protein
Eucgr.H01116	-0.744024	0.000299936	0.0013382	yes	-0.989379	0.000119773	0.000749382	yes	AT4G02440.1	EID1	F-box family protein
Eucgr.H01265	-0.679702	0.00111602	0.00439789	yes	-0.705053	0.0074082	0.0251507	yes	AT4G36650.1	ATPBRP, PBRP	plant-specific TFIIB-related protein
Eucgr.H01385	0.680196	0.00224498	0.00816266	yes	1.23771	3.47835E-06	3.03658E-05	yes	AT1G65295.1		unknown protein; LOCATED IN: endomembrane system; EXPRESSED IN: 22 plant structures; EXPRESSED DURING: 13 growth stages; BEST Arabidopsis thaliana protein match is: unknown protein (TAIR:AT5G01015.1); Has 90 Blast hits to 90 proteins in 15 species: Archae - 0; Bacteria - 0; Metazoa - 0; Fungi - 0; Plants - 90; Viruses - 0; Other Eukaryotes - 0 (source: NCBI BLink).
Eucgr.H01463	-0.559406	0.0103411	0.0310679	yes	-0.953724	0.000200046	0.00117114	yes	AT4G02715.1		unknown protein; Has 30201 Blast hits to 17322 proteins in 780 species: Archae - 12; Bacteria - 1396; Metazoa - 17338; Fungi - 3422; Plants - 5037; Viruses - 0; Other Eukaryotes - 2996 (source: NCBI BLink).
Eucgr.H01487	0.484502	0.0177749	0.0497959	yes	1.21056	1.84863E-06	1.71094E-05	yes
Eucgr.H01876	-2.00917	0	0	yes	-1.02905	9.64383E-05	0.000620795	yes	AT1G65560.1		Zinc-binding dehydrogenase family protein
Eucgr.H01990	-1.03104	6.83513E-07	4.96615E-06	yes	-1.21382	3.35316E-06	2.93879E-05	yes	AT2G28810.2		Dof-type zinc finger DNA-binding family protein
Eucgr.H02217	0.943944	0.000111477	0.000543111	yes	1.2327	4.32502E-05	0.000299595	yes	AT5G67210.1		Protein of unknown function (DUF579)
Eucgr.H02266	-0.82974	0.000115298	0.000559772	yes	-0.755239	0.00393343	0.0149083	yes	AT1G47240.1	NRAMP2, ATNRAMP2	NRAMP metal ion transporter 2
Eucgr.H02271	-2.38681	0	0	yes	-1.96392	1.82667E-10	2.79067E-09	yes	AT4G37470.1		alpha/beta-Hydrolases superfamily protein
Eucgr.H02293	-1.06535	2.11023E-06	1.40626E-05	yes	-0.995645	0.000792014	0.00383207	yes	AT3G49940.1	LBD38	LOB domain-containing protein 38
Eucgr.H02295	0	0	0	0	-0.891432	4.44089E-16	1.30334E-14	yes
Eucgr.H02383	-0.659	0.00110833	0.00437581	yes	-0.597538	0.0170595	0.0495136	yes	AT5G65700.2	BAM1	Leucine-rich receptor-like protein kinase family protein
Eucgr.H02447	-0.57759	0.00454502	0.0153518	yes	-0.670074	0.00720552	0.0246124	yes	AT5G65540.1		unknown protein; Has 6825 Blast hits to 3811 proteins in 289 species: Archae - 0; Bacteria - 184; Metazoa - 2139; Fungi - 760; Plants - 816; Viruses - 52; Other Eukaryotes - 2874 (source: NCBI BLink).
Eucgr.H02608	0.787134	0.000148413	0.000709839	yes	0.946314	0.000169792	0.00101807	yes	AT1G23760.1	JP630, PG3	BURP domain-containing protein
Eucgr.H02622	0.584903	0.00405829	0.0138419	yes	0.914895	0.00021474	0.00124734	yes	AT1G23820.1	SPDS1	spermidine synthase 1
Eucgr.H02641	1.71402	7.51377E-12	1.16896E-10	yes	2.46104	4.44089E-16	1.30334E-14	yes	AT4G15550.1	IAGLU	indole-3-acetate beta-D-glucosyltransferase
Eucgr.H02679	1.1968	1.08832E-07	9.18272E-07	yes	1.9462	3.42615E-13	7.20946E-12	yes	AT4G13930.1	SHM4	serine hydroxymethyltransferase 4
Eucgr.H02828	1.63161	2.9976E-14	5.91744E-13	yes	2.47488	0	0	yes	AT5G13930.1	CHS, TT4, ATCHS	Chalcone and stilbene synthase family protein
Eucgr.H02855	1.09486	1.40142E-06	9.72811E-06	yes	2.14269	8.72635E-14	2.01701E-12	yes	AT1G61820.1	BGLU46	beta glucosidase 46
Eucgr.H02914	-0.650154	0.00250171	0.00898682	yes	-1.11304	4.21845E-05	0.000293123	yes	AT2G33310.3	IAA13	auxin-induced protein 13
Eucgr.H03039	-0.898818	1.01776E-05	5.94876E-05	yes	-0.658347	0.00899061	0.0292246	yes	AT2G31160.1	LSH3	Protein of unknown function (DUF640)
Eucgr.H03062	-0.982694	3.33878E-06	2.14307E-05	yes	-0.83577	0.00149552	0.00659893	yes	AT3G54700.1	PHT1;7	phosphate transporter 1;7
Eucgr.H03084	-2.8547	0	0	yes	-2.0479	6.13213E-09	7.86771E-08	yes
Eucgr.H03145	1.13553	5.32246E-07	3.94938E-06	yes	1.77202	2.82625E-11	4.79388E-10	yes	AT3G23150.1	ETR2	Signal transduction histidine kinase, hybrid-type, ethylene sensor
Eucgr.H03220	0.828117	5.76377E-05	0.000295968	yes	1.67667	3.96436E-11	6.67359E-10	yes	AT4G34200.1	EDA9	D-3-phosphoglycerate dehydrogenase
Eucgr.H03284	0.587895	0.00367688	0.0126857	yes	0.638707	0.00964749	0.030763	yes	AT1G09210.1	CRT1b, AtCRT1b	calreticulin 1b
Eucgr.H03349	1.77811	4.44089E-16	1.15436E-14	yes	1.80916	1.38334E-12	2.77976E-11	yes	AT5G13080.1	WRKY75, ATWRKY75	WRKY DNA-binding protein 75
Eucgr.H03395	-1.5805	4.72955E-14	9.07943E-13	yes	-1.62639	7.57634E-10	1.09026E-08	yes	AT3G22970.1		Protein of unknown function (DUF506)
Eucgr.H03398	-1.21944	6.50735E-09	6.79134E-08	yes	-1.32704	6.67494E-07	6.61709E-06	yes
Eucgr.H03399	-1.06779	5.13106E-07	3.8209E-06	yes	-1.44936	9.27565E-08	1.04228E-06	yes	AT3G13560.2		O-Glycosyl hydrolases family 17 protein
Eucgr.H03427	-1.36856	6.422E-11	8.61412E-10	yes	-0.966378	0.000193621	0.001138	yes	AT3G22740.1	HMT3	homocysteine S-methyltransferase 3
Eucgr.H03535	-1.74863	1.33227E-15	3.20433E-14	yes	-1.74891	1.7421E-09	2.39861E-08	yes	AT3G22400.1	LOX5	PLAT/LH2 domain-containing lipoxygenase family protein
Eucgr.H03579	-0.713502	0.00101217	0.00403808	yes	-0.644685	0.0125284	0.0380977	yes
Eucgr.H03605	0.715869	0.00119727	0.0046828	yes	1.22102	1.74349E-05	0.000130938	yes	AT3G23600.1		alpha/beta-Hydrolases superfamily protein
Eucgr.H03609	1.55404	1.55431E-15	3.65438E-14	yes	2.22716	0	0	yes
Eucgr.H03920	1.72776	0	0	yes	1.98194	0	0	yes
Eucgr.H03950	-0.869808	0.000431763	0.00187441	yes	-0.88855	0.00195472	0.0083127	yes	AT5G49120.1		Protein of unknown function (DUF581)
Eucgr.H03970	-0.58528	0.00596877	0.0193638	yes	-0.784768	0.00444594	0.0164183	yes	AT4G16070.1		Mono-/di-acylglycerol lipase, N-terminal;Lipase, class 3
Eucgr.H04002	1.45361	1.21743E-08	1.20448E-07	yes	1.38839	2.04072E-05	0.000151475	yes	AT1G24020.2	MLP423	MLP-like protein 423
Eucgr.H04007	0.571716	0.0155793	0.0445046	yes	0.700741	0.0124468	0.0379495	yes	AT1G24020.2	MLP423	MLP-like protein 423
Eucgr.H04010	1.34536	1.29243E-08	1.26968E-07	yes	1.01154	0.000221444	0.00128294	yes	AT1G24020.2	MLP423	MLP-like protein 423
Eucgr.H04019	0.713422	0.000782301	0.00321604	yes	0.797838	0.00980437	0.0311298	yes	AT5G45860.1	PYL11, RCAR5	PYR1-like 11
Eucgr.H04034	1.01287	9.09826E-06	5.34028E-05	yes	0.7824	0.0100599	0.0318277	yes	AT3G16920.1	CTL2, ATCTL2	chitinase-like protein 2
Eucgr.H04045	1.48682	5.11813E-13	9.19286E-12	yes	1.80813	7.99361E-14	1.86699E-12	yes
Eucgr.H04057	-1.72431	1.55431E-15	3.65438E-14	yes	-0.727146	0.005846	0.020725	yes
Eucgr.H04086	0.527285	0.00935953	0.0285903	yes	0.618956	0.0121635	0.0372162	yes	AT1G48030.2	mtLPD1	mitochondrial lipoamide dehydrogenase 1
Eucgr.H04092	1.03397	1.76001E-07	1.42745E-06	yes	3.06263	0	0	yes	AT1G48100.1		Pectin lyase-like superfamily protein
Eucgr.H04094	-1.19162	2.38191E-09	2.66532E-08	yes	-1.23075	3.69264E-09	4.87363E-08	yes
Eucgr.H04112	0.796852	0.000310305	0.00138005	yes	1.13299	1.61281E-05	0.00012271	yes	AT3G17390.1	MTO3, SAMS3, MAT4	S-adenosylmethionine synthetase family protein
Eucgr.H04192	1.39392	7.52128E-06	4.47746E-05	yes	2.87687	5.10703E-15	1.3561E-13	yes	AT3G05950.1		RmlC-like cupins superfamily protein
Eucgr.H04193	1.38273	2.0359E-07	0.000001626	yes	2.51581	1.77636E-15	4.98385E-14	yes	AT5G39160.1		RmlC-like cupins superfamily protein
Eucgr.H04194	1.52707	1.20892E-06	8.53176E-06	yes	3.25815	0	0	yes	AT5G39160.1		RmlC-like cupins superfamily protein
Eucgr.H04196	1.25056	8.2545E-09	8.46693E-08	yes	1.48324	5.5124E-09	7.10718E-08	yes	AT5G39160.1		RmlC-like cupins superfamily protein
Eucgr.H04335	-0.637894	0.00470545	0.0157538	yes	-1.116	3.04105E-05	0.000219449	yes	AT3G04730.1	IAA16	indoleacetic acid-induced protein 16
Eucgr.H04365	2.27114	1.11022E-15	2.71712E-14	yes	8.40804	0	0	yes	AT1G60680.1		NAD(P)-linked oxidoreductase superfamily protein
Eucgr.H04367	2.42009	6.66134E-16	1.67938E-14	yes	8.74867	0	0	yes	AT1G60750.1		NAD(P)-linked oxidoreductase superfamily protein
Eucgr.H04405	-0.731736	0.000294559	0.00131562	yes	-0.722557	0.00445448	0.0164363	yes	AT4G38670.3		Pathogenesis-related thaumatin superfamily protein
Eucgr.H04426	-1.54054	5.32907E-15	1.16765E-13	yes	-1.19116	2.08834E-06	1.90125E-05	yes
Eucgr.H04427	1.79409	0	0	yes	2.45667	0	0	yes
Eucgr.H04428	1.77351	0	0	yes	2.20849	0	0	yes
Eucgr.H04496	-1.67684	1.77636E-15	4.10721E-14	yes	-1.12232	0.00001466	0.000112951	yes	AT1G55020.1	LOX1, ATLOX1	lipoxygenase 1
Eucgr.H04538	1.68071	2.64078E-12	4.25063E-11	yes	2.54731	2.66454E-15	7.33734E-14	yes	AT3G05550.1		Hypoxia-responsive family protein
Eucgr.H04545	-1.04403	1.22176E-07	1.02057E-06	yes	-1.22745	4.52944E-07	4.67727E-06	yes	AT1G56220.4		Dormancy/auxin associated family protein
Eucgr.H04623	-0.80665	7.72623E-05	0.000390039	yes	-0.985065	0.000113463	0.000713905	yes	AT1G67310.1		Calmodulin-binding transcription activator protein with CG-1 and Ankyrin domains
Eucgr.H04633	0.8818	0.000072592	0.000369134	yes	0.767158	0.00433409	0.0160718	yes	AT1G27330.1		Ribosome associated membrane protein RAMP4
Eucgr.H04673	0.69796	0.0054016	0.0177718	yes	0.808962	0.00341266	0.013296	yes	AT1G13440.1	GAPC-2, GAPC2	glyceraldehyde-3-phosphate dehydrogenase C2
Eucgr.H04680	0.582562	0.0046768	0.015683	yes	0.759783	0.00211611	0.00885551	yes
Eucgr.H04742	-0.827187	0.000055922	0.000288574	yes	-1.02585	5.82952E-05	0.000392832	yes	AT2G22430.1	ATHB6, HB6	homeobox protein 6
Eucgr.H04786	-0.529571	0.00411274	0.0140047	yes	-0.731642	0.00250208	0.0102121	yes
Eucgr.H04815	1.94068	0	0	yes	2.56986	0	0	yes
Eucgr.H04824	-0.666117	0.00191909	0.00708859	yes	-0.981992	0.0003685	0.00199017	yes	AT5G10030.2	TGA4	TGACG motif-binding factor 4
Eucgr.H04879	0.784716	0.000270319	0.00121906	yes	1.21423	0.00001524	0.000116613	yes	AT3G26310.1	CYP71B35	cytochrome P450, family 71, subfamily B, polypeptide 35
Eucgr.H05007	1.35063	6.11016E-11	8.22219E-10	yes	1.20162	1.46459E-06	0.000013813	yes	AT1G76490.1	HMG1, HMGR1, AtHMGR1	hydroxy methylglutaryl CoA reductase 1
Eucgr.H05070	-0.676754	2.96657E-06	1.92781E-05	yes	-0.619754	0.000681166	0.0034066	yes
Eucgr.I00023	0.827825	0.000123568	0.000598531	yes	0.71948	0.00553848	0.0197816	yes	AT4G15093.1		catalytic LigB subunit of aromatic ring-opening dioxygenase family
Eucgr.I00055	1.12363	4.40757E-08	3.94138E-07	yes	1.52746	7.65983E-10	1.09873E-08	yes
Eucgr.I00059	0.757483	1.38335E-07	1.14867E-06	yes	0.756883	2.71658E-05	0.000197372	yes
Eucgr.I00060	1.03345	2.52835E-10	3.18709E-09	yes	1.20204	3.79819E-09	4.99815E-08	yes	AT1G01720.1	ATAF1, ANAC002	NAC (No Apical Meristem) domain transcriptional regulator superfamily protein
Eucgr.I00183	-0.487422	0.00414302	0.0140964	yes	-0.6079	0.00290925	0.011567	yes
Eucgr.I00184	-0.731293	0.00100844	0.00402702	yes	-0.698196	0.013224	0.0397791	yes	AT5G63970.2		Copine (Calcium-dependent phospholipid-binding protein) family
Eucgr.I00224	0.422461	0.000645787	0.00269992	yes	0.709386	2.87731E-05	0.000208034	yes
Eucgr.I00320	0.385055	0.00173823	0.00652421	yes	0.488306	0.000141813	0.000868996	yes	AT5G09960.1		FUNCTIONS IN: molecular_function unknown; INVOLVED IN: biological_process unknown; LOCATED IN: plasma membrane; EXPRESSED IN: 22 plant structures; EXPRESSED DURING: 13 growth stages; CONTAINS InterPro DOMAIN/s: RPM1-interacting protein 4, defence response (InterPro:IPR008700); BEST Arabidopsis thaliana protein match is: unknown protein (TAIR:AT5G64850.1); Has 30201 Blast hits to 17322 proteins in…
Eucgr.I00395	0.997722	0	0	yes	1.34169	0	0	yes
Eucgr.I00431	0.592182	0.00437907	0.0148272	yes	1.1412	1.12331E-05	0.000088535	yes	AT5G10240.1	ASN3	asparagine synthetase 3
Eucgr.I00519	1.83601	0	0	yes	2.35005	0	0	yes	AT4G39980.1	DHS1	3-deoxy-D-arabino-heptulosonate 7-phosphate synthase 1
Eucgr.I00575	-1.251	5.84629E-08	5.10788E-07	yes	-1.77437	4.66993E-09	6.09139E-08	yes
Eucgr.I00711	0.721848	0.00134768	0.00520778	yes	0.661744	0.0138747	0.0414568	yes	AT5G67500.1	VDAC2, ATVDAC2	voltage dependent anion channel 2
Eucgr.I00879	0.74985	0.000342202	0.00150908	yes	0.847106	0.000866881	0.00415377	yes	AT1G47128.1	RD21, RD21A	Granulin repeat cysteine protease family protein
Eucgr.I00882	0.795241	9.71724E-05	0.000480693	yes	0.984419	4.87326E-05	0.000333942	yes	AT2G23320.1	WRKY15	WRKY DNA-binding protein 15
Eucgr.I00929	1.12415	0.000000124	1.03375E-06	yes	1.01048	6.69936E-05	0.000448064	yes	AT4G36990.1	HSF4, HSFB1, AT-HSFB1, ATHSF4	heat shock factor 4
Eucgr.I01025	-1.02558	3.60872E-07	2.76603E-06	yes	-0.803139	0.00110783	0.00509021	yes
Eucgr.I01035	1.51793	6.99387E-11	9.32145E-10	yes	2.21767	1.77636E-15	4.98385E-14	yes	AT1G33540.1	scpl18	serine carboxypeptidase-like 18
Eucgr.I01037	2.05629	0	0	yes	2.36231	0	0	yes	AT1G73270.1	scpl6	serine carboxypeptidase-like 6
Eucgr.I01044	2.42109	0	0	yes	2.40079	0	0	yes
Eucgr.I01100	1.10034	1.11784E-06	7.95607E-06	yes	1.22642	2.03106E-06	1.85288E-05	yes
Eucgr.I01124	-1.03207	0.000587166	0.00248211	yes	-1.21968	0.000919916	0.00436569	yes	AT5G28380.1		Tetratricopeptide repeat (TPR)-like superfamily protein
Eucgr.I01127	-1.68842	1.47038E-12	2.42265E-11	yes	-2.20397	1.51301E-12	3.0267E-11	yes	AT2G15490.1	UGT73B4	UDP-glycosyltransferase 73B4
Eucgr.I01194	4.10743	0	0	yes	7.47791	0	0	yes	AT3G19000.1		2-oxoglutarate (2OG) and Fe(II)-dependent oxygenase superfamily protein
Eucgr.I01209	-1.17263	2.69627E-08	2.50197E-07	yes	-1.36047	1.06795E-07	1.17924E-06	yes	AT2G15890.1	MEE14	maternal effect embryo arrest 14
Eucgr.I01259	0.771518	0.000180005	0.000848333	yes	0.647636	0.00883909	0.0288451	yes	AT1G49310.1		unknown protein; FUNCTIONS IN: molecular_function unknown; INVOLVED IN: biological_process unknown; LOCATED IN: endomembrane system; EXPRESSED IN: 9 plant structures; EXPRESSED DURING: LP.04 four leaves visible, petal differentiation and expansion stage; Has 11 Blast hits to 11 proteins in 6 species: Archae - 0; Bacteria - 0; Metazoa - 0; Fungi - 0; Plants - 11; Viruses - 0; Other Eukaryotes - 0 …
Eucgr.I01260	0.661672	0.00122113	0.0047672	yes	0.658572	0.00760381	0.0256198	yes	AT1G49320.1	ATUSPL1, USPL1	unknown seed protein like 1
Eucgr.I01267	-1.21948	4.96621E-09	5.27502E-08	yes	-1.47487	2.0815E-08	2.48277E-07	yes	AT1G63850.1		BTB/POZ domain-containing protein
Eucgr.I01281	-0.749679	0.000236685	0.0010861	yes	-2.04372	2.22045E-15	6.15243E-14	yes
Eucgr.I01283	-1.25066	3.84656E-07	2.92688E-06	yes	-0.928975	0.00174067	0.00750255	yes	AT5G66440.1		unknown protein; BEST Arabidopsis thaliana protein match is: unknown protein (TAIR:AT4G34560.1); Has 1807 Blast hits to 1807 proteins in 277 species: Archae - 0; Bacteria - 0; Metazoa - 736; Fungi - 347; Plants - 385; Viruses - 0; Other Eukaryotes - 339 (source: NCBI BLink).
Eucgr.I01296	-0.487429	0.0149227	0.0428925	yes	-0.756892	0.00198647	0.0084156	yes
Eucgr.I01326	-2.16018	0	0	yes	-1.70834	0	0	yes	AT4G38970.2	FBA2	fructose-bisphosphate aldolase 2
Eucgr.I01393	-2.321	0	0	yes	-2.68799	1.11022E-15	3.19529E-14	yes	AT4G36040.1		Chaperone DnaJ-domain superfamily protein
Eucgr.I01402	-0.715046	0.00117821	0.00462119	yes	-0.742982	0.00400725	0.015111	yes	AT4G34980.1	SLP2	subtilisin-like serine protease 2
Eucgr.I01418	-0.727225	0.000462726	0.00200052	yes	-0.705359	0.00763362	0.0257008	yes	AT4G38580.1	ATFP6, HIPP26, FP6	farnesylated protein 6
Eucgr.I01495	1.39223	4.58298E-11	6.2679E-10	yes	1.94109	6.4837E-14	1.5385E-12	yes	AT3G12500.1	ATHCHIB, PR3, PR-3, CHI-B, B-CHI, HCHIB	basic chitinase
Eucgr.I01544	1.49552	5.49782E-13	9.75523E-12	yes	1.99392	3.9968E-15	1.08059E-13	yes	AT1G76490.1	HMG1, HMGR1, AtHMGR1	hydroxy methylglutaryl CoA reductase 1
Eucgr.I01579	1.169	1.87418E-08	1.77454E-07	yes	1.92053	9.12603E-14	2.09852E-12	yes
Eucgr.I01633	2.30626	0	0	yes	3.15814	0	0	yes	AT5G13080.1	WRKY75, ATWRKY75	WRKY DNA-binding protein 75
Eucgr.I01668	0.629044	0.00241711	0.00869786	yes	0.799873	0.00152974	0.00672994	yes
Eucgr.I01671	0.911586	2.99476E-06	1.94311E-05	yes	1.5126	1.6095E-09	2.22981E-08	yes	AT5G40780.1	LHT1	lysine histidine transporter 1
Eucgr.I01907	0.513544	0.0112368	0.0334704	yes	0.927328	0.000715593	0.00353935	yes	AT5G40010.1	AATP1	AAA-ATPase 1
Eucgr.I01926	0.441977	0.00261351	0.00934929	yes	1.12568	2.60255E-10	3.90908E-09	yes
Eucgr.I02010	-0.533661	0.00009646	0.000477734	yes	-0.50395	0.0166282	0.0485461	yes
Eucgr.I02053	1.85776	3.59712E-14	7.06759E-13	yes	3.6851	0	0	yes	AT3G29970.1		B12D protein
Eucgr.I02092	1.27423	7.11261E-09	7.40455E-08	yes	1.67195	1.2064E-10	1.88974E-09	yes
Eucgr.I02163	1.20951	2.02015E-08	1.90413E-07	yes	1.14656	7.20367E-06	5.92907E-05	yes	AT1G72330.1	ALAAT2	alanine aminotransferase 2
Eucgr.I02171	0.651063	0.00139317	0.00535884	yes	1.11652	6.2752E-06	5.26197E-05	yes	AT1G17260.1	AHA10	autoinhibited H(+)-ATPase isoform 10
Eucgr.I02215	1.76468	3.77476E-15	8.44779E-14	yes	1.52816	2.97023E-08	3.4869E-07	yes	AT5G65980.1		Auxin efflux carrier family protein
Eucgr.I02231	0.868363	2.09392E-05	0.00011576	yes	1.43993	6.16221E-09	7.86771E-08	yes	AT4G35630.1	PSAT	phosphoserine aminotransferase
Eucgr.I02271	-2.55252	0	0	yes	-3.01049	1.53499E-12	3.05697E-11	yes	AT3G12500.1	ATHCHIB, PR3, PR-3, CHI-B, B-CHI, HCHIB	basic chitinase
Eucgr.I02307	0.516298	0.0123112	0.036309	yes	0.669737	0.00703148	0.024166	yes
Eucgr.I02364	-0.659651	0.00392144	0.0134408	yes	-1.30051	1.9406E-06	1.78495E-05	yes	AT2G18050.1	HIS1-3	histone H1-3
Eucgr.I02395	-2.81676	0	0	yes	-2.96377	2.17604E-14	5.45354E-13	yes	AT2G21490.1	LEA	dehydrin LEA
Eucgr.I02396	0.948616	0.000084657	0.000423791	yes	1.07969	0.00024239	0.00138807	yes	AT1G75390.1	AtbZIP44, bZIP44	basic leucine-zipper 44
Eucgr.I02397	0.974702	0.00235239	0.00848687	yes	1.01239	0.00682469	0.023619	yes	AT1G75388.1	CPuORF5	conserved peptide upstream open reading frame 5
Eucgr.I02417	0.569036	0.0129937	0.0380537	yes	0.693802	0.0113368	0.0352675	yes	AT1G19580.1	GAMMA CA1	gamma carbonic anhydrase 1
Eucgr.I02434	-0.91316	2.02629E-05	0.000112617	yes	-0.704204	0.00962706	0.0307198	yes	AT2G18350.1	AtHB24, HB24, ZHD6	homeobox protein 24
Eucgr.I02448	-0.618307	0.0007617	0.00313752	yes	-0.671682	0.00142924	0.00634412	yes
Eucgr.I02449	-0.647671	4.94286E-06	3.08284E-05	yes	-0.730553	9.85554E-05	0.000632598	yes
Eucgr.I02513	1.46621	3.74234E-12	5.95502E-11	yes	1.80384	2.52154E-12	4.82772E-11	yes	AT4G37760.1	SQE3	squalene epoxidase 3
Eucgr.I02580	-0.667787	0.00111039	0.00437982	yes	-0.67104	0.00733394	0.0249555	yes	AT5G64430.1		Octicosapeptide/Phox/Bem1p family protein
Eucgr.I02679	-0.612303	0.00531332	0.0175227	yes	-0.677643	0.0115045	0.0356646	yes	AT5G64080.1		Bifunctional inhibitor/lipid-transfer protein/seed storage 2S albumin superfamily protein
Eucgr.I02689	-0.824413	0.000258802	0.00117599	yes	-0.808127	0.00491645	0.0178423	yes	AT1G80670.1		Transducin/WD40 repeat-like superfamily protein
Eucgr.I02701	0.528782	0.00216073	0.00790441	yes	0.799922	5.65699E-07	5.69657E-06	yes	AT1G15120.1		Ubiquinol-cytochrome C reductase hinge protein
Eucgr.I02702	0.785313	3.42287E-08	3.09389E-07	yes	1.09724	1.47723E-08	1.80546E-07	yes
Eucgr.I02744	-1.20789	3.1801E-07	2.46002E-06	yes	-1.05974	0.000336654	0.00183596	yes	AT1G60950.1	FED A, ATFD2	2Fe-2S ferredoxin-like superfamily protein
Eucgr.I02761	1.57637	2.97656E-10	3.71848E-09	yes	0.868751	0.0014032	0.00624095	yes	AT3G02430.1		Protein of unknown function (DUF679)
Eucgr.I02776	-0.357301	0.000493987	0.00212689	yes	-0.386	0.00758865	0.0256138	yes
Eucgr.J00085	-0.503383	0.00973468	0.0295215	yes	-0.638836	0.00979288	0.0311154	yes
Eucgr.J00124	0.873825	6.03275E-05	0.000309022	yes	1.83074	4.64984E-12	8.60702E-11	yes	AT3G10920.1	MSD1, MEE33, ATMSD1	manganese superoxide dismutase 1
Eucgr.J00146	-0.750665	0.000314732	0.00139825	yes	-1.19923	6.65455E-06	5.52811E-05	yes
Eucgr.J00190	-0.562905	0.00746255	0.0235526	yes	-0.6964	0.00817312	0.0270089	yes	AT2G40200.1		basic helix-loop-helix (bHLH) DNA-binding superfamily protein
Eucgr.J00191	-0.565224	0.000636251	0.00266805	yes	-0.753633	0.00219337	0.00910196	yes
Eucgr.J00237	-0.634549	0.00749116	0.0236251	yes	-0.864756	0.00137522	0.00614797	yes
Eucgr.J00264	0.733001	0.0017197	0.00646368	yes	1.161	5.34024E-05	0.000362049	yes	AT2G27510.1	ATFD3, FD3	ferredoxin 3
Eucgr.J00327	0.485045	0.000144605	0.000693212	yes	0.615411	0.00024573	0.00140179	yes
Eucgr.J00388	0.654882	0.000829735	0.00339769	yes	1.15668	2.62706E-05	0.000191492	yes
Eucgr.J00420	0.994215	1.34903E-06	9.40948E-06	yes	0.787544	0.00191119	0.00815796	yes	AT5G22740.1	ATCSLA02, CSLA02, ATCSLA2, CSLA2	cellulose synthase-like A02
Eucgr.J00428	1.65677	1.77636E-15	4.10721E-14	yes	2.31477	0	0	yes	AT1G08250.1	ADT6	arogenate dehydratase 6
Eucgr.J00434	-1.59186	1.31699E-11	1.98975E-10	yes	-1.42387	7.69907E-07	7.53192E-06	yes	AT5G22580.1		Stress responsive A/B Barrel Domain
Eucgr.J00449	0.900461	1.06552E-05	6.20197E-05	yes	1.54582	1.15242E-09	1.61665E-08	yes	AT1G66950.1	PDR11, ATPDR11	pleiotropic drug resistance 11
Eucgr.J00454	1.38119	3.99007E-11	5.58477E-10	yes	1.118	1.42793E-05	0.000110976	yes	AT2G36380.1	PDR6, ATPDR6	pleiotropic drug resistance 6
Eucgr.J00455	0.610129	7.7316E-06	4.58311E-05	yes	0.55189	0.000737444	0.00363106	yes
Eucgr.J00486	1.34611	1.3418E-08	1.31508E-07	yes	1.79398	2.2438E-10	3.40462E-09	yes	AT5G22460.2		alpha/beta-Hydrolases superfamily protein
Eucgr.J00637	-0.686659	0.000624131	0.00262511	yes	-1.00528	0.000102828	0.000656246	yes
Eucgr.J00639	-0.522363	0.0120441	0.0355964	yes	-1.09692	2.01863E-05	0.000150085	yes	AT5G21170.1	AKINBETA1	5'-AMP-activated protein kinase beta-2 subunit protein
Eucgr.J00682	-0.642405	0.00458788	0.0154591	yes	-0.721151	0.00493553	0.0178858	yes	AT5G12200.1	PYD2	pyrimidine 2
Eucgr.J00692	-0.997358	5.73689E-06	3.49984E-05	yes	-1.03012	0.000269257	0.00152045	yes	AT2G26870.1	NPC2	non-specific phospholipase C2
Eucgr.J00864	0.582512	0.00448361	0.0151566	yes	0.739104	0.00302044	0.0119452	yes	AT5G23250.1		Succinyl-CoA ligase, alpha subunit
Eucgr.J00889	4.27308	0	0	yes	7.78926	0	0	yes	AT5G48100.1	TT10, LAC15, ATLAC15	Laccase/Diphenol oxidase family protein
Eucgr.J00906	-1.69664	2.22045E-16	6.15402E-15	yes	-2.09669	1.1724E-13	2.64144E-12	yes	AT3G19520.2		Protein of unknown function (DUF626)
Eucgr.J00907	1.91335	0	0	yes	2.96638	0	0	yes	AT3G53260.1	PAL2, ATPAL2	phenylalanine ammonia-lyase 2
Eucgr.J00991	0.738672	0.000281707	0.00126904	yes	1.26304	3.58916E-07	3.74095E-06	yes	AT3G54250.1		GHMP kinase family protein
Eucgr.J00999	-1.02261	5.51406E-06	0.000033832	yes	-0.985489	0.00037158	0.00200278	yes	AT2G16980.2		Major facilitator superfamily protein
Eucgr.J01052	1.46025	1.15801E-11	1.75589E-10	yes	2.3279	0	0	yes	AT5G62180.1	AtCXE20, CXE20	carboxyesterase 20
Eucgr.J01066	-0.948987	5.09664E-06	3.16931E-05	yes	-0.81714	0.00122161	0.00554948	yes	AT2G39130.1		Transmembrane amino acid transporter family protein
Eucgr.J01079	1.27721	1.02454E-08	1.03318E-07	yes	1.8379	6.47726E-12	1.17939E-10	yes	AT2G37040.1	PAL1, ATPAL1	PHE ammonia lyase 1
Eucgr.J01096	-1.74424	4.44089E-16	1.15436E-14	yes	-0.807433	0.00596364	0.0210307	yes
Eucgr.J01100	1.77285	9.54792E-15	1.9979E-13	yes	1.48476	1.88929E-08	2.27787E-07	yes	AT1G11310.1	MLO2, ATMLO2, PMR2	Seven transmembrane MLO family protein
Eucgr.J01149	-0.686458	0.0146275	0.042189	yes	-0.853332	0.0121087	0.0370996	yes	AT5G59970.1		Histone superfamily protein
Eucgr.J01156	0.842084	8.57338E-05	0.000428669	yes	0.931676	0.000227411	0.0013124	yes	AT3G12360.1	ITN1	Ankyrin repeat family protein
Eucgr.J01346	1.26344	1.19614E-07	1.00317E-06	yes	1.66144	7.91538E-09	9.94662E-08	yes	AT3G28960.1		Transmembrane amino acid transporter family protein
Eucgr.J01447	1.09764	1.71379E-06	1.17002E-05	yes	0.819373	0.00387628	0.0147544	yes	AT3G02470.4		S-adenosylmethionine decarboxylase
Eucgr.J01448	0.993999	8.05635E-06	4.76212E-05	yes	0.9524	0.000198263	0.00116222	yes	AT3G25572.1	CPuORF11	conserved peptide upstream open reading frame 11
Eucgr.J01648	1.46815	2.37632E-12	3.83973E-11	yes	2.03441	1.33227E-15	3.80977E-14	yes
Eucgr.J01662	1.7495	4.44089E-16	1.15436E-14	yes	2.16187	0	0	yes	AT5G47910.1	RBOHD, ATRBOHD	respiratory burst oxidase homologue D
Eucgr.J01700	0.690831	0.00305115	0.0107033	yes	1.41909	6.96189E-07	6.87102E-06	yes	AT5G47870.1		FUNCTIONS IN: molecular_function unknown; INVOLVED IN: biological_process unknown; LOCATED IN: chloroplast; EXPRESSED IN: 22 plant structures; EXPRESSED DURING: 13 growth stages; BEST Arabidopsis thaliana protein match is: cobalt ion binding (TAIR:AT1G71310.1); Has 1807 Blast hits to 1807 proteins in 277 species: Archae - 0; Bacteria - 0; Metazoa - 736; Fungi - 347; Plants - 385; Viruses - 0; Oth…
Eucgr.J01789	0.893001	1.84545E-05	0.000103807	yes	1.61192	1.53372E-10	2.38395E-09	yes	AT1G58170.1		Disease resistance-responsive (dirigent-like protein) family protein
Eucgr.J01844	1.22654	1.17448E-07	9.8699E-07	yes	1.98731	1.5461E-12	3.06539E-11	yes	AT2G30490.1	ATC4H, C4H, CYP73A5, REF3	cinnamate-4-hydroxylase
Eucgr.J01846	0.626562	0.00191127	0.00707219	yes	0.816031	0.000988983	0.0046343	yes
Eucgr.J01893	0.891111	2.57115E-07	2.02642E-06	yes	0.684555	0.00410473	0.015336	yes	AT2G30010.1	TBL45	TRICHOME BIREFRINGENCE-LIKE 45
Eucgr.J01924	-0.62783	0	0	yes	-0.890163	1.3074E-12	2.65105E-11	yes
Eucgr.J01940	-0.893022	1.42557E-05	8.18382E-05	yes	-0.757215	0.00251733	0.0102555	yes	AT5G58900.1		Homeodomain-like transcriptional regulator
Eucgr.J01956	-0.917494	6.21405E-06	3.76896E-05	yes	-0.940598	0.000192625	0.00113364	yes	AT2G29510.1		Protein of unknown function (DUF3527)
Eucgr.J01957	-2.41639	2.68674E-14	5.37991E-13	yes	-2.58458	0	0	yes	AT5G59720.1	HSP18.2	heat shock protein 18.2
Eucgr.J02048	2.29569	0	0	yes	4.49335	0	0	yes	AT2G39700.1	ATEXPA4, ATEXP4, ATHEXP ALPHA 1.6, EXPA4	expansin A4
Eucgr.J02054	-0.495575	0.0170295	0.0479923	yes	-1.58794	1.85194E-09	2.5342E-08	yes	AT3G09390.1	MT2A, ATMT-K, ATMT-1	metallothionein 2A
Eucgr.J02061	-1.59054	1.3034E-12	2.15602E-11	yes	-1.08583	0.000042589	0.000295473	yes	AT2G28790.1		Pathogenesis-related thaumatin superfamily protein
Eucgr.J02111	-0.787222	0.000101649	0.000500473	yes	-0.807948	0.00158613	0.00695063	yes	AT5G02810.1	PRR7, APRR7	pseudo-response regulator 7
Eucgr.J02278	0.222714	7.4713E-06	4.45404E-05	yes	0.308491	7.49303E-10	1.08176E-08	yes	AT5G63280.1		C2H2-like zinc finger protein
Eucgr.J02349	-0.772372	0.000151149	0.000721274	yes	-0.845166	0.000852188	0.00409216	yes
Eucgr.J02393	0.52781	0.0112788	0.0335716	yes	0.862068	0.000750704	0.00367787	yes	AT4G36220.1	FAH1, CYP84A1	ferulic acid 5-hydroxylase 1
Eucgr.J02430	1.37787	3.7353E-11	5.26338E-10	yes	2.19527	0	0	yes
Eucgr.J02467	1.19353	8.84006E-09	9.0454E-08	yes	1.59746	2.46845E-10	3.7328E-09	yes	AT5G66120.2		3-dehydroquinate synthase, putative
Eucgr.J02495	-0.670284	0.00149057	0.00569164	yes	-0.814417	0.00135002	0.00605878	yes	AT4G35785.1		RNA-binding (RRM/RBD/RNP motifs) family protein
Eucgr.J02519	1.7559	1.61409E-11	2.41248E-10	yes	1.3498	5.52942E-06	4.67263E-05	yes	AT3G12500.1	ATHCHIB, PR3, PR-3, CHI-B, B-CHI, HCHIB	basic chitinase
Eucgr.J02565	0.698783	0.00138337	0.00533023	yes	0.792802	0.0019812	0.00840125	yes	AT2G17420.1	NTRA, ATNTRA, NTR2	NADPH-dependent thioredoxin reductase A
Eucgr.J02607	-1.01014	0.000161869	0.000768925	yes	-1.43666	0.000130268	0.000807117	yes	AT2G24400.1		SAUR-like auxin-responsive protein family
Eucgr.J02839	-0.668035	0.00166656	0.00630451	yes	-1.27688	1.55332E-05	0.000118653	yes	AT4G33090.1	APM1, ATAPM1	aminopeptidase M1
Eucgr.J02939	-1.17361	4.85131E-08	4.31973E-07	yes	-1.87132	9.99489E-12	1.77638E-10	yes	AT3G16350.1		Homeodomain-like superfamily protein
Eucgr.J02975	0.522772	0.00994557	0.0300739	yes	1.11036	6.83871E-06	5.63909E-05	yes	AT3G16080.1		Zinc-binding ribosomal protein family protein
Eucgr.J03114	0.842698	3.53802E-05	0.00018886	yes	1.53088	8.40251E-10	1.18619E-08	yes	AT1G15950.1	CCR1, IRX4, ATCCR1	cinnamoyl coa reductase 1
Eucgr.J03116	-0.936253	6.66117E-06	4.00531E-05	yes	-0.815581	0.00162865	0.00712208	yes	AT5G25110.1	CIPK25, SnRK3.25	CBL-interacting protein kinase 25
Eucgr.J03121	-0.99305	1.73337E-06	1.18146E-05	yes	-0.756777	0.00358792	0.0138379	yes	AT1G80920.1	J8	Chaperone DnaJ-domain superfamily protein
Eucgr.J03126	1.0927	9.16448E-08	7.81127E-07	yes	1.45755	5.46086E-09	7.06113E-08	yes	AT5G48930.1	HCT	hydroxycinnamoyl-CoA shikimate/quinate hydroxycinnamoyl transferase
Eucgr.J03167	-1.21971	3.40158E-08	3.0813E-07	yes	-2.08717	1.2073E-10	1.88974E-09	yes	AT1G51550.1		Kelch repeat-containing F-box family protein
Eucgr.J03199	-0.502013	0.000251179	0.00114633	yes	-0.50216	0.00094733	0.00446727	yes
Eucgr.K00036	-1.10238	8.23627E-08	7.07778E-07	yes	-1.05395	3.60459E-05	0.00025524	yes	AT5G53730.1		Late embryogenesis abundant (LEA) hydroxyproline-rich glycoprotein family
Eucgr.K00068	0.528396	0.00617038	0.019956	yes	0.954748	4.83017E-05	0.000332009	yes
Eucgr.K00070	-0.545879	0.0076291	0.0239698	yes	-0.790859	0.00226416	0.00936089	yes
Eucgr.K00169	-0.867567	3.08547E-05	0.000166187	yes	-1.07791	5.17164E-05	0.000352224	yes	AT4G25170.1		Uncharacterised conserved protein (UCP012943)
Eucgr.K00213	-1.19404	2.39262E-08	2.23507E-07	yes	-1.55802	2.49728E-09	3.34545E-08	yes
Eucgr.K00214	-0.705949	0	0	yes	-1.12405	0	0	yes
Eucgr.K00253	-0.924032	1.69117E-06	1.15835E-05	yes	-2.10337	0	0	yes
Eucgr.K00267	2.11306	0	0	yes	2.89488	0	0	yes	AT5G52390.1		PAR1 protein
Eucgr.K00268	1.07462	1.96527E-05	0.000109809	yes	0.787475	0.00735191	0.0249916	yes	AT5G52390.1		PAR1 protein
Eucgr.K00276	0.487333	0.0165119	0.0467044	yes	0.845858	0.000603847	0.00307507	yes	AT3G53740.4		Ribosomal protein L36e family protein
Eucgr.K00303	1.1919	1.52897E-08	1.48463E-07	yes	0.840784	0.000926758	0.00439348	yes	AT4G28000.1		P-loop containing nucleoside triphosphate hydrolases superfamily protein
Eucgr.K00389	-1.57659	3.88578E-14	7.59906E-13	yes	-1.10265	2.13473E-05	0.000157666	yes	AT1G31330.1	PSAF	photosystem I subunit F
Eucgr.K00405	0.96007	8.60396E-10	1.01716E-08	yes	0.925862	5.36265E-07	5.43696E-06	yes	AT4G24060.1		Dof-type zinc finger DNA-binding family protein
Eucgr.K00739	2.26293	0	0	yes	3.14838	0	0	yes	AT1G05010.1	EFE, ACO4, EAT1	ethylene-forming enzyme
Eucgr.K00769	-0.71302	0.002633	0.00940196	yes	-0.749742	0.0113654	0.0353318	yes	AT4G22140.1	EBS	PHD finger family protein / bromo-adjacent homology (BAH) domain-containing protein
Eucgr.K00782	0.654806	0.00170037	0.00640508	yes	1.02186	4.96928E-05	0.00034	yes	AT2G32530.1	ATCSLB03, CSLB03, ATCSLB3	cellulose synthase-like B3
Eucgr.K00906	1.1754	4.90173E-07	3.66317E-06	yes	1.82432	6.05471E-07	6.06968E-06	yes	AT4G10270.1		Wound-responsive family protein
Eucgr.K00909	0.844101	8.74786E-05	0.00043635	yes	1.25835	0.00013796	0.000847514	yes	AT4G10270.1		Wound-responsive family protein
Eucgr.K00912	-1.08126	1.20314E-07	1.00703E-06	yes	-1.0099	7.66986E-05	0.000503165	yes	AT4G28240.1		Wound-responsive family protein
Eucgr.K01055	-0.921904	8.41707E-05	0.000422367	yes	-1.14634	0.000177446	0.00105545	yes	AT3G10020.1		unknown protein; FUNCTIONS IN: molecular_function unknown; INVOLVED IN: response to oxidative stress, anaerobic respiration; LOCATED IN: cellular_component unknown; EXPRESSED IN: 23 plant structures; EXPRESSED DURING: 13 growth stages; Has 47 Blast hits to 47 proteins in 12 species: Archae - 0; Bacteria - 0; Metazoa - 1; Fungi - 0; Plants - 46; Viruses - 0; Other Eukaryotes - 0 (source: NCBI BLin…
Eucgr.K01223	0.826319	0	0	yes	1.83639	0	0	yes
Eucgr.K01247	-0.401405	0.000112114	0.00054558	yes	-0.394686	0.00383944	0.0146391	yes
Eucgr.K01249	0.791328	1.9094E-07	1.53375E-06	yes	0.935987	8.17567E-06	6.63121E-05	yes
Eucgr.K01342	0.676947	0.000921518	0.00372974	yes	0.938765	0.000148293	0.000901274	yes	AT3G22160.1		VQ motif-containing protein
Eucgr.K01362	-2.09539	0	0	yes	-2.30863	3.15148E-12	5.9571E-11	yes
Eucgr.K01372	-0.669832	0.000980888	0.00392074	yes	-0.984344	0.000179251	0.00106335	yes	AT5G48300.1	ADG1, APS1	ADP glucose pyrophosphorylase 1
Eucgr.K01389	-0.625261	0.00220787	0.00805575	yes	-0.971464	0.000133745	0.000824081	yes	AT2G04240.2	XERICO	RING/U-box superfamily protein
Eucgr.K01401	-0.620222	0.00322852	0.0112501	yes	-0.840746	0.000982672	0.00461243	yes
Eucgr.K01508	1.06264	2.64156E-05	0.000143384	yes	1.57045	1.91593E-07	2.06949E-06	yes	AT5G17920.2	ATCIMS	Cobalamin-independent synthase family protein
Eucgr.K01518	-0.784433	0.000107943	0.000527118	yes	-0.564662	0.0143515	0.0427099	yes	AT1G54410.1		dehydrin family protein
Eucgr.K01626	2.47727	4.44089E-16	1.15436E-14	yes	3.59552	0	0	yes	AT2G41380.1		S-adenosyl-L-methionine-dependent methyltransferases superfamily protein
Eucgr.K01639	-0.540491	0.00825722	0.0255784	yes	-0.691077	0.0080889	0.0268246	yes	AT3G57040.1	ARR9, ATRR4	response regulator 9
Eucgr.K01641	1.25744	1.30502E-06	9.13298E-06	yes	2.23806	1.34337E-12	2.71166E-11	yes
Eucgr.K01653	0.985954	2.62195E-06	1.71989E-05	yes	0.852489	0.000900982	0.00428952	yes	AT3G09270.1	ATGSTU8, GSTU8	glutathione S-transferase TAU 8
Eucgr.K01661	2.07626	8.57092E-14	1.59419E-12	yes	1.78423	6.17283E-09	7.86771E-08	yes	AT3G09270.1	ATGSTU8, GSTU8	glutathione S-transferase TAU 8
Eucgr.K01691	-1.13418	2.33465E-07	1.85399E-06	yes	-1.23728	6.82705E-06	5.63909E-05	yes	AT3G10740.1	ASD1, ARAF1, ARAF, ATASD1	alpha-L-arabinofuranosidase 1
Eucgr.K01709	1.3659	7.56179E-09	7.7946E-08	yes	2.68821	0	0	yes	AT2G47140.1		NAD(P)-binding Rossmann-fold superfamily protein
Eucgr.K01829	0.712334	0.000641112	0.00268574	yes	0.773005	0.00191285	0.00815796	yes	AT3G57930.2		unknown protein; BEST Arabidopsis thaliana protein match is: unknown protein (TAIR:AT2G42190.1); Has 35333 Blast hits to 34131 proteins in 2444 species: Archae - 798; Bacteria - 22429; Metazoa - 974; Fungi - 991; Plants - 531; Viruses - 0; Other Eukaryotes - 9610 (source: NCBI BLink).
Eucgr.K01900	-1.10136	6.75016E-14	1.2725E-12	yes	-1.43239	1.31006E-13	2.90756E-12	yes
Eucgr.K02043	0.617469	0.00420398	0.014269	yes	0.758506	0.00330898	0.0129259	yes	AT3G52730.1		ubiquinol-cytochrome C reductase UQCRX/QCR9-like family protein
Eucgr.K02119	-0.562507	0.00671347	0.0214636	yes	-0.710932	0.00758529	0.0256138	yes	AT4G13010.1		Oxidoreductase, zinc-binding dehydrogenase family protein
Eucgr.K02142	0.66433	2.96518E-05	0.000160326	yes	0.739279	8.71105E-05	0.000566287	yes
Eucgr.K02224	-0.604753	0.00330906	0.0115116	yes	-0.886151	0.000178745	0.00106176	yes
Eucgr.K02234	-1.11471	7.31586E-08	6.3258E-07	yes	-1.22277	2.63849E-06	2.35878E-05	yes	AT3G18280.1		Bifunctional inhibitor/lipid-transfer protein/seed storage 2S albumin superfamily protein
Eucgr.K02246	0.622389	0.00232553	0.008419	yes	0.847488	0.000625837	0.00317183	yes	AT5G52450.1		MATE efflux family protein
Eucgr.K02248	1.52015	9.35918E-13	1.57936E-11	yes	1.82673	1.79123E-12	3.52013E-11	yes	AT3G09270.1	ATGSTU8, GSTU8	glutathione S-transferase TAU 8
Eucgr.K02326	1.25446	2.00864E-09	2.27809E-08	yes	1.88668	1.25677E-12	2.57177E-11	yes	AT1G17860.1		Kunitz family trypsin and protease inhibitor protein
Eucgr.K02346	-0.632356	0.00234222	0.00846289	yes	-0.692198	0.00795271	0.026515	yes	AT3G25530.1	GHBDH, ATGHBDH, GLYR1, GR1	glyoxylate reductase 1
Eucgr.K02362	-1.40271	0	0	yes	-1.08161	4.00541E-06	3.43618E-05	yes
Eucgr.K02438	-0.659399	0.00397308	0.0135733	yes	-1.2083	6.77107E-06	5.60403E-05	yes	AT2G36830.1	GAMMA-TIP, TIP1;1, GAMMA-TIP1	gamma tonoplast intrinsic protein
Eucgr.K02480	-1.02616	1.79325E-06	1.21436E-05	yes	-1.77889	5.17514E-10	7.61924E-09	yes	AT3G47500.1	CDF3	cycling DOF factor 3
Eucgr.K02544	0.665474	0.00177332	0.00663807	yes	0.948834	0.00018937	0.00111743	yes
Eucgr.K02719	0.521169	0.0109678	0.0327157	yes	0.652235	0.00848381	0.0278486	yes	AT5G50460.1		secE/sec61-gamma protein transport protein
Eucgr.K02796	-1.68857	8.86893E-09	9.0528E-08	yes	-1.30524	0.000218153	0.00126551	yes	AT5G31412.1		hAT transposon superfamily protein
Eucgr.K02803	-0.803601	0.000196074	0.000911742	yes	-2.06151	4.90585E-12	9.04339E-11	yes	AT5G50160.1	ATFRO8, FRO8	ferric reduction oxidase 8
Eucgr.K02932	0.780622	0.000189163	0.000884522	yes	0.722017	0.00425224	0.0158077	yes	AT5G03380.2		Heavy metal transport/detoxification superfamily protein
Eucgr.K02981	1.45021	3.60115E-08	3.24802E-07	yes	2.30092	7.32747E-14	1.72952E-12	yes	AT5G01410.1	PDX1, ATPDX1.3, RSR4, PDX1.3, ATPDX1	Aldolase-type TIM barrel family protein
Eucgr.K02983	-1.76893	2.22045E-16	6.15402E-15	yes	-1.19612	3.54334E-05	0.000251301	yes	AT5G01530.1	LHCB4.1	light harvesting complex photosystem II
Eucgr.K02988	-1.04337	9.52052E-07	6.82249E-06	yes	-1.04977	9.29722E-05	0.000600216	yes
Eucgr.K03007	2.19196	0	0	yes	2.5558	0	0	yes	AT3G54040.1		PAR1 protein
Eucgr.K03016	-0.932524	8.47732E-06	4.99684E-05	yes	-1.00665	0.000135307	0.000832558	yes	AT1G07400.1		HSP20-like chaperones superfamily protein
Eucgr.K03021	1.70915	2.12586E-11	3.11074E-10	yes	1.3765	1.47068E-05	0.000113115	yes	AT3G09270.1	ATGSTU8, GSTU8	glutathione S-transferase TAU 8
Eucgr.K03034	1.75407	1.93179E-14	3.92453E-13	yes	1.62266	7.78642E-08	8.79373E-07	yes	AT3G09270.1	ATGSTU8, GSTU8	glutathione S-transferase TAU 8
Eucgr.K03108	-1.15882	1.78117E-05	0.000100869	yes	-1.07411	0.00191038	0.00815796	yes	AT5G02160.1		unknown protein; FUNCTIONS IN: molecular_function unknown; INVOLVED IN: biological_process unknown; LOCATED IN: chloroplast thylakoid membrane; EXPRESSED IN: 23 plant structures; EXPRESSED DURING: 13 growth stages; Has 121 Blast hits to 121 proteins in 17 species: Archae - 0; Bacteria - 0; Metazoa - 0; Fungi - 0; Plants - 121; Viruses - 0; Other Eukaryotes - 0 (source: NCBI BLink).
Eucgr.K03136	-2.653	0	0	yes	-2.01523	7.70213E-11	1.24943E-09	yes	AT3G09390.1	MT2A, ATMT-K, ATMT-1	metallothionein 2A
Eucgr.K03194	2.13352	1.38112E-13	2.53508E-12	yes	4.87208	0	0	yes	AT5G02790.1	GSTL3	Glutathione S-transferase family protein
Eucgr.K03240	-0.73462	0.000195155	0.000908482	yes	-0.914928	0.000258889	0.00146561	yes
Eucgr.K03244	-0.83356	4.10543E-05	0.000216935	yes	-1.09933	1.69639E-05	0.000128264	yes
Eucgr.K03265	0.879153	3.20149E-05	0.000172214	yes	1.83767	3.12861E-13	6.70996E-12	yes	AT2G38940.1	ATPT2, PHT1;4	phosphate transporter 1;4
Eucgr.K03266	1.5285	1.4956E-11	2.25148E-10	yes	2.96903	0	0	yes	AT3G23240.1	ERF1, ATERF1	ethylene response factor 1
Eucgr.K03313	-1.07179	5.38083E-06	3.32626E-05	yes	-0.88346	0.0022268	0.00922354	yes	AT3G04730.1	IAA16	indoleacetic acid-induced protein 16
Eucgr.K03382	2.06415	0	0	yes	2.70545	0	0	yes	AT1G03220.1		Eukaryotic aspartyl protease family protein
Eucgr.K03459	-1.27864	4.6247E-09	4.92477E-08	yes	-1.03006	0.000128482	0.00079716	yes	AT5G27690.1		Heavy metal transport/detoxification superfamily protein
Eucgr.K03496	2.20732	0	0	yes	2.3194	2.53131E-14	6.20449E-13	yes	AT4G02340.1		alpha/beta-Hydrolases superfamily protein
Eucgr.K03513	0.621553	0.000148367	0.000709839	yes	0.860728	7.55442E-05	0.000496322	yes
Eucgr.K03531	0.54526	0.00726785	0.0229901	yes	0.713522	0.00378379	0.0144764	yes
Eucgr.K03609	-0.807195	0.000127778	0.000616785	yes	-0.836576	0.0016622	0.00723423	yes	AT4G13195.1	CLE44	CLAVATA3/ESR-RELATED 44
Eucgr.L00153	-0.693123	0.00137805	0.00531868	yes	-1.04946	0.000395107	0.00210834	yes	AT4G14540.1	NF-YB3	nuclear factor Y, subunit B3
Eucgr.L00615	2.15525	0	0	yes	3.87437	0	0	yes	AT4G19810.1		Glycosyl hydrolase family protein with chitinase insertion domain
Eucgr.L00636	4.0387	0	0	yes	9.23496	0	0	yes	AT4G15550.1	IAGLU	indole-3-acetate beta-D-glucosyltransferase
Eucgr.L00937	1.60437	4.86549E-10	5.9192E-09	yes	1.65634	1.80107E-08	2.17739E-07	yes	AT3G12500.1	ATHCHIB, PR3, PR-3, CHI-B, B-CHI, HCHIB	basic chitinase
Eucgr.L01120	2.09361	1.33227E-15	3.20433E-14	yes	3.72156	0	0	yes	AT4G19810.1		Glycosyl hydrolase family protein with chitinase insertion domain
Eucgr.L01345	2.47914	0	0	yes	4.19598	0	0	yes	AT5G09360.1	LAC14	laccase 14
Eucgr.L01417	1.64606	1.63363E-08	1.57166E-07	yes	1.39471	1.26634E-05	9.89342E-05	yes	AT3G09270.1	ATGSTU8, GSTU8	glutathione S-transferase TAU 8
Eucgr.L01547	0.714864	0.000634221	0.0026622	yes	0.788283	0.00257764	0.010463	yes	AT4G30810.1	scpl29	serine carboxypeptidase-like 29
Eucgr.L01585	-0.837303	0.000310254	0.00138005	yes	-0.933024	0.000939987	0.00444675	yes	AT2G22170.1		Lipase/lipooxygenase, PLAT/LH2 family protein
Eucgr.L01765	-0.909127	9.80879E-05	0.000484078	yes	-0.98433	0.000330369	0.00180389	yes	AT2G19900.1	ATNADP-ME1, NADP-ME1	NADP-malic enzyme 1
Eucgr.L01874	1.72097	1.33227E-15	3.20433E-14	yes	2.6816	0	0	yes	AT5G13750.1	ZIFL1	zinc induced facilitator-like 1
Eucgr.L01929	-0.93077	1.54214E-05	8.81677E-05	yes	-1.00823	0.000222946	0.00128996	yes	AT4G02590.2	UNE12	basic helix-loop-helix (bHLH) DNA-binding superfamily protein
Eucgr.L01943	-0.562037	0.0142845	0.0413992	yes	-1.04825	0.000666916	0.00335413	yes	AT1G11530.1	ATCXXS1, CXXS1	C-terminal cysteine residue is changed to a serine 1
Eucgr.L01961	1.15136	7.68138E-08	6.62816E-07	yes	1.21856	6.65265E-06	5.52811E-05	yes	AT1G17860.1		Kunitz family trypsin and protease inhibitor protein
Eucgr.L02433	-1.83838	2.41362E-13	4.41093E-12	yes	-1.00282	0.00374565	0.0143551	yes	AT5G20690.1		Leucine-rich repeat protein kinase family protein
Eucgr.L02525	1.61236	6.06222E-10	7.31135E-09	yes	1.021	0.000717308	0.00354365	yes	AT2G17840.1	ERD7	Senescence/dehydration-associated protein-related
Eucgr.L02744	0.846442	5.25155E-05	0.000273695	yes	0.883439	0.00135585	0.00607276	yes	AT5G19440.1		NAD(P)-binding Rossmann-fold superfamily protein
Eucgr.L02773	0.762971	0.000350184	0.00154103	yes	1.0272	6.53103E-05	0.000438119	yes	AT1G11860.3		Glycine cleavage T-protein family
Eucgr.L02796	-1.1344	1.43161E-07	1.1864E-06	yes	-1.07602	0.000692677	0.00344626	yes	AT1G49390.1		2-oxoglutarate (2OG) and Fe(II)-dependent oxygenase superfamily protein
Eucgr.L02803	1.93289	0	0	yes	2.27103	0	0	yes	AT4G39980.1	DHS1	3-deoxy-D-arabino-heptulosonate 7-phosphate synthase 1
Eucgr.L02818	1.60903	7.15836E-07	5.19198E-06	yes	2.75657	1.42109E-14	3.62255E-13	yes	AT5G39160.1		RmlC-like cupins superfamily protein
Eucgr.L02828	-2.39036	0	0	yes	-1.38019	1.49141E-06	1.40363E-05	yes	AT5G51160.1		Ankyrin repeat family protein
Eucgr.L02834	-1.24423	3.88108E-07	2.94779E-06	yes	-1.20766	0.00060049	0.00306147	yes	AT1G49390.1		2-oxoglutarate (2OG) and Fe(II)-dependent oxygenase superfamily protein
Eucgr.L02839	-1.38218	4.09835E-10	5.0298E-09	yes	-2.22721	4.39648E-14	1.07173E-12	yes	AT1G47960.1	C/VIF1, ATC/VIF1	cell wall / vacuolar inhibitor of fructosidase 1
Eucgr.L03158	1.24707	3.04418E-09	3.33505E-08	yes	1.8549	3.53917E-12	6.6617E-11	yes	AT1G17860.1		Kunitz family trypsin and protease inhibitor protein
Eucgr.L03718	-1.18718	1.19364E-08	1.18374E-07	yes	-1.01366	8.01346E-05	0.000524934	yes	AT5G53730.1		Late embryogenesis abundant (LEA) hydroxyproline-rich glycoprotein family
